# Supplementary material for: Automating ACMG variant classifications with BIAS-2015 v2.1.1: algorithm analysis and benchmark against the FDA-approved eRepo dataset
Source: Genome Med. 2025 Dec 12;17:148. doi: 10.1186/s13073-025-01581-y (PMC12706976; doi:10.1186/s13073-025-01581-y)
Supplement: Supplementary file 2 — Additional file 2. [file 13073_2025_1581_MOESM2_ESM.vcf]

##fileformat=VCFv4.2
##FILTER=<ID=PASS,Description="All filters passed">
##FORMAT=<ID=AD,Number=R,Type=Integer,Description="Allelic depths (counting only informative reads out of the total reads) for the ref and alt alleles in the order listed">
##FORMAT=<ID=AF,Number=A,Type=Float,Description="Allele fractions for alt alleles in the order listed">
##FORMAT=<ID=DP,Number=1,Type=Integer,Description="Approximate read depth (reads with MQ=255 or with bad mates are filtered)">
##FORMAT=<ID=F1R2,Number=R,Type=Integer,Description="Count of reads in F1R2 pair orientation supporting each allele">
##FORMAT=<ID=F2R1,Number=R,Type=Integer,Description="Count of reads in F2R1 pair orientation supporting each allele">
##FORMAT=<ID=GT,Number=1,Type=String,Description="Genotype">
##FORMAT=<ID=MB,Number=4,Type=Integer,Description="Per-sample component statistics to detect mate bias">
##FORMAT=<ID=PS,Number=1,Type=Integer,Description="Physical phasing ID information, where each unique ID within a given sample (but not across samples) connects records within a phasing group">
##FORMAT=<ID=SB,Number=4,Type=Integer,Description="Per-sample component statistics which comprise the Fisher's Exact Test to detect strand bias">
##FORMAT=<ID=SQ,Number=A,Type=Float,Description="Somatic quality">
##DRAGENCommandLine=<ID=HashTableBuild,Version="SW: 01.003.044.3.10.9, HashTableVersion: 8",CommandLineOptions="/opt/edico/bin/dragen --build-hash-table true --output-directory /staging/illumina/DRAGEN_TSO500/ref_hashtable --ht-reference /staging/illumina/DRAGEN_TSO500/ref_hashtable/genome.fa --ht-num-threads 64 --ht-build-rna-hashtable true --enable-cnv true">
##DRAGENCommandLine=<ID=dragen,Version="SW: 07.021.624.3.10.9, HW: 07.021.624",Date="Fri Feb 02 11:59:33 UTC 2024",CommandLineOptions="--ref-dir /opt/illumina/dragen/hashtable --output-directory DnaDragenCaller --output-file-prefix FN22-573_DNA --events-log-file events.csv --tso500-solid-umi true --umi-metrics-interval-file /opt/illumina/resources/small_variants/TST500C_manifest.bed --tso500-solid-snv true --vc-sq-call-threshold=-1 --vc-target-bed /opt/illumina/resources/small_variants/TST500C_manifest.bed --vc-systematic-noise /opt/illumina/resources/small_variants/mean_gvcf_bq30_lowSQ_v1.0_systematic_noise.bed.gz --vc-depth-annotation-threshold 100 --vc-homref-depth-filter-threshold 100 --tumor-fastq-list FN22-573_DNA.fastq_list.csv --tumor-fastq-list-sample-id FN22-573_DNA --vc-somatic-hotspots /opt/illumina/resources/small_variants/cosmic_pepe2_prior.vcf --vc-blacklist-bed /opt/illumina/resources/small_variants/pepe_blacklist_sorted.bed --qc-coverage-ignore-overlaps true --gc-metrics-enable true --qc-coverage-region-1 /opt/illumina/resources/small_variants/TST500C_CodingRegions_hg19.bed --qc-coverage-reports-1 callability --qc-coverage-tag-1 tmb --qc-coverage-region-2 /opt/illumina/resources/small_variants/TST500C_manifest.exon.bed --qc-coverage-tag-2 exon --tso500-contam-vcf /opt/illumina/resources/contamination/Contamination.vcf --qc-contam-min-basequal 30 --qc-contam-min-mapq 30 --tso500-solid-cnv true --cnv-combined-counts /opt/illumina/resources/cnv/TSO500_DRAGEN_BASELINE_SOLID_matched_targets.combined.counts.txt.gz --cnv-segmentation-bed /opt/illumina/resources/cnv/dragen_tso500_manifest_59genes_predefined_cutoff_FFPE.bed --cnv-target-bed /opt/illumina/resources/cnv/TSO500_DRAGEN_TARGET_SOLID_matched_targets.bed --tso500-solid-msi true --msi-microsatellites-file /opt/illumina/resources/msi/references/microsatellites-TSO500-SOLID-concordant.list --msi-ref-normal-dir /opt/illumina/resources/msi/data/TSO500-Solid --tso500-use-combined-license true --force">
##INFO=<ID=DP,Number=1,Type=Integer,Description="Approximate read depth (informative and non-informative); some reads may have been filtered based on mapq etc.">
##INFO=<ID=END,Number=1,Type=Integer,Description="Stop position of the interval">
##INFO=<ID=FractionInformativeReads,Number=1,Type=Float,Description="The fraction of informative reads out of the total reads">
##INFO=<ID=MQ,Number=1,Type=Float,Description="RMS Mapping Quality">
##INFO=<ID=MQRankSum,Number=1,Type=Float,Description="Z-score From Wilcoxon rank sum test of Alt vs. Ref read mapping qualities">
##INFO=<ID=ReadPosRankSum,Number=1,Type=Float,Description="Z-score from Wilcoxon rank sum test of Alt vs. Ref read position bias">
##INFO=<ID=AQ,Number=A,Type=Float,Description="Systematic noise score">
##INFO=<ID=hotspot,Number=0,Type=Flag,Description="Known somatic site, used to increase confidence in call">
##INFO=<ID=GermlineStatus,Number=1,Type=String,Description="Germline status. Possible values: Germline_DB, Germline_Proxi, Somatic, Somatic_Putative_CH">
##INFO=<ID=EreppoLine,Number=1,Type=String,Description="Ereppo line count, a string but its actually an int">
##FILTER=<ID=base_quality,Description="Site filtered because median base quality of alt reads at this locus does not meet threshold">
##FILTER=<ID=filtered_reads,Description="Site filtered because too large a fraction of reads have been filtered out">
##FILTER=<ID=fragment_length,Description="Site filtered because absolute difference between the median fragment length of alt reads and median fragment length of ref reads at this locus exceeds threshold">
##FILTER=<ID=low_depth,Description="Site filtered because the read depth is too low">
##FILTER=<ID=low_frac_info_reads,Description="Site filtered because the fraction of informative reads is below threshold">
##FILTER=<ID=low_normal_depth,Description="Site filtered because the normal sample read depth is too low">
##FILTER=<ID=long_indel,Description="Site filtered because the indel length is too long">
##FILTER=<ID=mapping_quality,Description="Site filtered because median mapping quality of alt reads at this locus does not meet threshold">
##FILTER=<ID=multiallelic,Description="Site filtered because more than two alt alleles pass tumor LOD">
##FILTER=<ID=non_homref_normal,Description="Site filtered because the normal sample genotype is not homozygous reference">
##FILTER=<ID=no_reliable_supporting_read,Description="Site filtered because no reliable supporting somatic read exists">
##FILTER=<ID=panel_of_normals,Description="Seen in at least one sample in the panel of normals vcf">
##FILTER=<ID=read_position,Description="Site filtered because median of distances between start/end of read and this locus is below threshold">
##FILTER=<ID=RMxNRepeatRegion,Description="Site filtered because all or part of the variant allele is a repeat of the reference">
##FILTER=<ID=str_contraction,Description="Site filtered due to suspected PCR error where the alt allele is one repeat unit less than the reference">
##FILTER=<ID=too_few_supporting_reads,Description="Site filtered because there are too few supporting reads in the tumor sample">
##FILTER=<ID=weak_evidence,Description="Somatic variant score does not meet threshold">
##FILTER=<ID=systematic_noise,Description="Site filtered based on evidence of systematic noise in normals">
##FILTER=<ID=excluded_regions,Description="Site overlaps with vc excluded regions bed">
##contig=<ID=chr1,length=249250621>
##contig=<ID=chr2,length=243199373>
##contig=<ID=chr3,length=198022430>
##contig=<ID=chr4,length=191154276>
##contig=<ID=chr5,length=180915260>
##contig=<ID=chr6,length=171115067>
##contig=<ID=chr7,length=159138663>
##contig=<ID=chr8,length=146364022>
##contig=<ID=chr9,length=141213431>
##contig=<ID=chr10,length=135534747>
##contig=<ID=chr11,length=135006516>
##contig=<ID=chr12,length=133851895>
##contig=<ID=chr13,length=115169878>
##contig=<ID=chr14,length=107349540>
##contig=<ID=chr15,length=102531392>
##contig=<ID=chr16,length=90354753>
##contig=<ID=chr17,length=81195210>
##contig=<ID=chr18,length=78077248>
##contig=<ID=chr19,length=59128983>
##contig=<ID=chr20,length=63025520>
##contig=<ID=chr21,length=48129895>
##contig=<ID=chr22,length=51304566>
##contig=<ID=chrX,length=155270560>
##contig=<ID=chrY,length=59373566>
##contig=<ID=chrM,length=16569>
##contig=<ID=GL000207.1,length=4262>
##contig=<ID=GL000226.1,length=15008>
##contig=<ID=GL000229.1,length=19913>
##contig=<ID=GL000231.1,length=27386>
##contig=<ID=GL000210.1,length=27682>
##contig=<ID=GL000239.1,length=33824>
##contig=<ID=GL000235.1,length=34474>
##contig=<ID=GL000201.1,length=36148>
##contig=<ID=GL000247.1,length=36422>
##contig=<ID=GL000245.1,length=36651>
##contig=<ID=GL000197.1,length=37175>
##contig=<ID=GL000203.1,length=37498>
##contig=<ID=GL000246.1,length=38154>
##contig=<ID=GL000249.1,length=38502>
##contig=<ID=GL000196.1,length=38914>
##contig=<ID=GL000248.1,length=39786>
##contig=<ID=GL000244.1,length=39929>
##contig=<ID=GL000238.1,length=39939>
##contig=<ID=GL000202.1,length=40103>
##contig=<ID=GL000234.1,length=40531>
##contig=<ID=GL000232.1,length=40652>
##contig=<ID=GL000206.1,length=41001>
##contig=<ID=GL000240.1,length=41933>
##contig=<ID=GL000236.1,length=41934>
##contig=<ID=GL000241.1,length=42152>
##contig=<ID=GL000243.1,length=43341>
##contig=<ID=GL000242.1,length=43523>
##contig=<ID=GL000230.1,length=43691>
##contig=<ID=GL000237.1,length=45867>
##contig=<ID=GL000233.1,length=45941>
##contig=<ID=GL000204.1,length=81310>
##contig=<ID=GL000198.1,length=90085>
##contig=<ID=GL000208.1,length=92689>
##contig=<ID=GL000191.1,length=106433>
##contig=<ID=GL000227.1,length=128374>
##contig=<ID=GL000228.1,length=129120>
##contig=<ID=GL000214.1,length=137718>
##contig=<ID=GL000221.1,length=155397>
##contig=<ID=GL000209.1,length=159169>
##contig=<ID=GL000218.1,length=161147>
##contig=<ID=GL000220.1,length=161802>
##contig=<ID=GL000213.1,length=164239>
##contig=<ID=GL000211.1,length=166566>
##contig=<ID=GL000199.1,length=169874>
##contig=<ID=GL000217.1,length=172149>
##contig=<ID=GL000216.1,length=172294>
##contig=<ID=GL000215.1,length=172545>
##contig=<ID=GL000205.1,length=174588>
##contig=<ID=GL000219.1,length=179198>
##contig=<ID=GL000224.1,length=179693>
##contig=<ID=GL000223.1,length=180455>
##contig=<ID=GL000195.1,length=182896>
##contig=<ID=GL000212.1,length=186858>
##contig=<ID=GL000222.1,length=186861>
##contig=<ID=GL000200.1,length=187035>
##contig=<ID=GL000193.1,length=189789>
##contig=<ID=GL000194.1,length=191469>
##contig=<ID=GL000225.1,length=211173>
##contig=<ID=GL000192.1,length=547496>
##contig=<ID=NC_007605,length=171823>
##contig=<ID=hs37d5,length=35477943>
##reference=file:///opt/illumina/dragen/hashtable/reference.bin
#CHROM	POS	ID	REF	ALT	QUAL	FILTER	INFO	FORMAT	FN22-573_DNA
chr1	11169679	.	G	T	.	PASS	DP=10000;MQ=60;FractionInformativeReads=1;AQ=100;GermlineStatus=Germline_DB;EreppoLine=2744	GT:SQ:AD:AF:F1R2:F2R1:DP:SB:MB	0/1:99.99:5000,5000:0.5:2500,2500:2500,2500:10000:5000,5000,5000,5000:5000,5000,5000,5000
chr1	11174395	.	A	G	.	PASS	DP=10000;MQ=60;FractionInformativeReads=1;AQ=100;GermlineStatus=Germline_DB;EreppoLine=2778	GT:SQ:AD:AF:F1R2:F2R1:DP:SB:MB	0/1:99.99:5000,5000:0.5:2500,2500:2500,2500:10000:5000,5000,5000,5000:5000,5000,5000,5000
chr1	11182094	.	C	T	.	PASS	DP=10000;MQ=60;FractionInformativeReads=1;AQ=100;GermlineStatus=Germline_DB;EreppoLine=2751	GT:SQ:AD:AF:F1R2:F2R1:DP:SB:MB	0/1:99.99:5000,5000:0.5:2500,2500:2500,2500:10000:5000,5000,5000,5000:5000,5000,5000,5000
chr1	11184573	.	G	A	.	PASS	DP=10000;MQ=60;FractionInformativeReads=1;AQ=100;GermlineStatus=Germline_DB;EreppoLine=2776	GT:SQ:AD:AF:F1R2:F2R1:DP:SB:MB	0/1:99.99:5000,5000:0.5:2500,2500:2500,2500:10000:5000,5000,5000,5000:5000,5000,5000,5000
chr1	11184573	.	G	T	.	PASS	DP=10000;MQ=60;FractionInformativeReads=1;AQ=100;GermlineStatus=Germline_DB;EreppoLine=2764	GT:SQ:AD:AF:F1R2:F2R1:DP:SB:MB	0/1:99.99:5000,5000:0.5:2500,2500:2500,2500:10000:5000,5000,5000,5000:5000,5000,5000,5000
chr1	11186765	.	T	G	.	PASS	DP=10000;MQ=60;FractionInformativeReads=1;AQ=100;GermlineStatus=Germline_DB;EreppoLine=2767	GT:SQ:AD:AF:F1R2:F2R1:DP:SB:MB	0/1:99.99:5000,5000:0.5:2500,2500:2500,2500:10000:5000,5000,5000,5000:5000,5000,5000,5000
chr1	11188116	.	T	C	.	PASS	DP=10000;MQ=60;FractionInformativeReads=1;AQ=100;GermlineStatus=Germline_DB;EreppoLine=2755	GT:SQ:AD:AF:F1R2:F2R1:DP:SB:MB	0/1:99.99:5000,5000:0.5:2500,2500:2500,2500:10000:5000,5000,5000,5000:5000,5000,5000,5000
chr1	11188164	.	G	C	.	PASS	DP=10000;MQ=60;FractionInformativeReads=1;AQ=100;GermlineStatus=Germline_DB;EreppoLine=2769	GT:SQ:AD:AF:F1R2:F2R1:DP:SB:MB	0/1:99.99:5000,5000:0.5:2500,2500:2500,2500:10000:5000,5000,5000,5000:5000,5000,5000,5000
chr1	11188164	.	G	T	.	PASS	DP=10000;MQ=60;FractionInformativeReads=1;AQ=100;GermlineStatus=Germline_DB;EreppoLine=2763	GT:SQ:AD:AF:F1R2:F2R1:DP:SB:MB	0/1:99.99:5000,5000:0.5:2500,2500:2500,2500:10000:5000,5000,5000,5000:5000,5000,5000,5000
chr1	11190698	.	G	A	.	PASS	DP=10000;MQ=60;FractionInformativeReads=1;AQ=100;GermlineStatus=Germline_DB;EreppoLine=2749	GT:SQ:AD:AF:F1R2:F2R1:DP:SB:MB	0/1:99.99:5000,5000:0.5:2500,2500:2500,2500:10000:5000,5000,5000,5000:5000,5000,5000,5000
chr1	11190767	.	C	A	.	PASS	DP=10000;MQ=60;FractionInformativeReads=1;AQ=100;GermlineStatus=Germline_DB;EreppoLine=2742	GT:SQ:AD:AF:F1R2:F2R1:DP:SB:MB	0/1:99.99:5000,5000:0.5:2500,2500:2500,2500:10000:5000,5000,5000,5000:5000,5000,5000,5000
chr1	11199486	.	C	A	.	PASS	DP=10000;MQ=60;FractionInformativeReads=1;AQ=100;GermlineStatus=Germline_DB;EreppoLine=2766	GT:SQ:AD:AF:F1R2:F2R1:DP:SB:MB	0/1:99.99:5000,5000:0.5:2500,2500:2500,2500:10000:5000,5000,5000,5000:5000,5000,5000,5000
chr1	11217210	.	A	G	.	PASS	DP=10000;MQ=60;FractionInformativeReads=1;AQ=100;GermlineStatus=Germline_DB;EreppoLine=2774	GT:SQ:AD:AF:F1R2:F2R1:DP:SB:MB	0/1:99.99:5000,5000:0.5:2500,2500:2500,2500:10000:5000,5000,5000,5000:5000,5000,5000,5000
chr1	11217230	.	C	T	.	PASS	DP=10000;MQ=60;FractionInformativeReads=1;AQ=100;GermlineStatus=Germline_DB;EreppoLine=2753	GT:SQ:AD:AF:F1R2:F2R1:DP:SB:MB	0/1:99.99:5000,5000:0.5:2500,2500:2500,2500:10000:5000,5000,5000,5000:5000,5000,5000,5000
chr1	11217231	.	A	G	.	PASS	DP=10000;MQ=60;FractionInformativeReads=1;AQ=100;GermlineStatus=Germline_DB;EreppoLine=2756	GT:SQ:AD:AF:F1R2:F2R1:DP:SB:MB	0/1:99.99:5000,5000:0.5:2500,2500:2500,2500:10000:5000,5000,5000,5000:5000,5000,5000,5000
chr1	11217296	.	A	G	.	PASS	DP=10000;MQ=60;FractionInformativeReads=1;AQ=100;GermlineStatus=Germline_DB;EreppoLine=2773	GT:SQ:AD:AF:F1R2:F2R1:DP:SB:MB	0/1:99.99:5000,5000:0.5:2500,2500:2500,2500:10000:5000,5000,5000,5000:5000,5000,5000,5000
chr1	11217299	.	A	G	.	PASS	DP=10000;MQ=60;FractionInformativeReads=1;AQ=100;GermlineStatus=Germline_DB;EreppoLine=2750	GT:SQ:AD:AF:F1R2:F2R1:DP:SB:MB	0/1:99.99:5000,5000:0.5:2500,2500:2500,2500:10000:5000,5000,5000,5000:5000,5000,5000,5000
chr1	11217303	.	C	A	.	PASS	DP=10000;MQ=60;FractionInformativeReads=1;AQ=100;GermlineStatus=Germline_DB;EreppoLine=2768	GT:SQ:AD:AF:F1R2:F2R1:DP:SB:MB	0/1:99.99:5000,5000:0.5:2500,2500:2500,2500:10000:5000,5000,5000,5000:5000,5000,5000,5000
chr1	11270879	.	T	C	.	PASS	DP=10000;MQ=60;FractionInformativeReads=1;AQ=100;GermlineStatus=Germline_DB;EreppoLine=2745	GT:SQ:AD:AF:F1R2:F2R1:DP:SB:MB	0/1:99.99:5000,5000:0.5:2500,2500:2500,2500:10000:5000,5000,5000,5000:5000,5000,5000,5000
chr1	11276171	.	C	T	.	PASS	DP=10000;MQ=60;FractionInformativeReads=1;AQ=100;GermlineStatus=Germline_DB;EreppoLine=2770	GT:SQ:AD:AF:F1R2:F2R1:DP:SB:MB	0/1:99.99:5000,5000:0.5:2500,2500:2500,2500:10000:5000,5000,5000,5000:5000,5000,5000,5000
chr1	11288751	.	G	A	.	PASS	DP=10000;MQ=60;FractionInformativeReads=1;AQ=100;GermlineStatus=Germline_DB;EreppoLine=2775	GT:SQ:AD:AF:F1R2:F2R1:DP:SB:MB	0/1:99.99:5000,5000:0.5:2500,2500:2500,2500:10000:5000,5000,5000,5000:5000,5000,5000,5000
chr1	11303334	.	T	C	.	PASS	DP=10000;MQ=60;FractionInformativeReads=1;AQ=100;GermlineStatus=Germline_DB;EreppoLine=2777	GT:SQ:AD:AF:F1R2:F2R1:DP:SB:MB	0/1:99.99:5000,5000:0.5:2500,2500:2500,2500:10000:5000,5000,5000,5000:5000,5000,5000,5000
chr1	11307995	.	G	A	.	PASS	DP=10000;MQ=60;FractionInformativeReads=1;AQ=100;GermlineStatus=Germline_DB;EreppoLine=2761	GT:SQ:AD:AF:F1R2:F2R1:DP:SB:MB	0/1:99.99:5000,5000:0.5:2500,2500:2500,2500:10000:5000,5000,5000,5000:5000,5000,5000,5000
chr1	11314048	.	G	T	.	PASS	DP=10000;MQ=60;FractionInformativeReads=1;AQ=100;GermlineStatus=Germline_DB;EreppoLine=2746	GT:SQ:AD:AF:F1R2:F2R1:DP:SB:MB	0/1:99.99:5000,5000:0.5:2500,2500:2500,2500:10000:5000,5000,5000,5000:5000,5000,5000,5000
chr1	41285030	.	C	G	.	PASS	DP=10000;MQ=60;FractionInformativeReads=1;AQ=100;GermlineStatus=Germline_DB;EreppoLine=151	GT:SQ:AD:AF:F1R2:F2R1:DP:SB:MB	0/1:99.99:5000,5000:0.5:2500,2500:2500,2500:10000:5000,5000,5000,5000:5000,5000,5000,5000
chr1	41285135	.	G	C	.	PASS	DP=10000;MQ=60;FractionInformativeReads=1;AQ=100;GermlineStatus=Germline_DB;EreppoLine=141	GT:SQ:AD:AF:F1R2:F2R1:DP:SB:MB	0/1:99.99:5000,5000:0.5:2500,2500:2500,2500:10000:5000,5000,5000,5000:5000,5000,5000,5000
chr1	41285565	.	G	A	.	PASS	DP=10000;MQ=60;FractionInformativeReads=1;AQ=100;GermlineStatus=Germline_DB;EreppoLine=645	GT:SQ:AD:AF:F1R2:F2R1:DP:SB:MB	0/1:99.99:5000,5000:0.5:2500,2500:2500,2500:10000:5000,5000,5000,5000:5000,5000,5000,5000
chr1	68895464	.	A	T	.	PASS	DP=10000;MQ=60;FractionInformativeReads=1;AQ=100;GermlineStatus=Germline_DB;EreppoLine=6402	GT:SQ:AD:AF:F1R2:F2R1:DP:SB:MB	0/1:99.99:5000,5000:0.5:2500,2500:2500,2500:10000:5000,5000,5000,5000:5000,5000,5000,5000
chr1	68895481	.	T	C	.	PASS	DP=10000;MQ=60;FractionInformativeReads=1;AQ=100;GermlineStatus=Germline_DB;EreppoLine=6815	GT:SQ:AD:AF:F1R2:F2R1:DP:SB:MB	0/1:99.99:5000,5000:0.5:2500,2500:2500,2500:10000:5000,5000,5000,5000:5000,5000,5000,5000
chr1	68895518	.	G	A	.	PASS	DP=10000;MQ=60;FractionInformativeReads=1;AQ=100;GermlineStatus=Germline_DB;EreppoLine=6457	GT:SQ:AD:AF:F1R2:F2R1:DP:SB:MB	0/1:99.99:5000,5000:0.5:2500,2500:2500,2500:10000:5000,5000,5000,5000:5000,5000,5000,5000
chr1	68895558	.	ATAAGC	A	.	PASS	DP=10000;MQ=60;FractionInformativeReads=1;AQ=100;GermlineStatus=Germline_DB;EreppoLine=6814	GT:SQ:AD:AF:F1R2:F2R1:DP:SB:MB	0/1:99.99:5000,5000:0.5:2500,2500:2500,2500:10000:5000,5000,5000,5000:5000,5000,5000,5000
chr1	68895602	.	GAA	G	.	PASS	DP=10000;MQ=60;FractionInformativeReads=1;AQ=100;GermlineStatus=Germline_DB;EreppoLine=7466	GT:SQ:AD:AF:F1R2:F2R1:DP:SB:MB	0/1:99.99:5000,5000:0.5:2500,2500:2500,2500:10000:5000,5000,5000,5000:5000,5000,5000,5000
chr1	68895610	.	C	A	.	PASS	DP=10000;MQ=60;FractionInformativeReads=1;AQ=100;GermlineStatus=Germline_DB;EreppoLine=6813	GT:SQ:AD:AF:F1R2:F2R1:DP:SB:MB	0/1:99.99:5000,5000:0.5:2500,2500:2500,2500:10000:5000,5000,5000,5000:5000,5000,5000,5000
chr1	68895610	.	C	T	.	PASS	DP=10000;MQ=60;FractionInformativeReads=1;AQ=100;GermlineStatus=Germline_DB;EreppoLine=6320	GT:SQ:AD:AF:F1R2:F2R1:DP:SB:MB	0/1:99.99:5000,5000:0.5:2500,2500:2500,2500:10000:5000,5000,5000,5000:5000,5000,5000,5000
chr1	68895611	.	C	T	.	PASS	DP=10000;MQ=60;FractionInformativeReads=1;AQ=100;GermlineStatus=Germline_DB;EreppoLine=6812	GT:SQ:AD:AF:F1R2:F2R1:DP:SB:MB	0/1:99.99:5000,5000:0.5:2500,2500:2500,2500:10000:5000,5000,5000,5000:5000,5000,5000,5000
chr1	68896754	.	C	T	.	PASS	DP=10000;MQ=60;FractionInformativeReads=1;AQ=100;GermlineStatus=Germline_DB;EreppoLine=6811	GT:SQ:AD:AF:F1R2:F2R1:DP:SB:MB	0/1:99.99:5000,5000:0.5:2500,2500:2500,2500:10000:5000,5000,5000,5000:5000,5000,5000,5000
chr1	68896780	.	A	T	.	PASS	DP=10000;MQ=60;FractionInformativeReads=1;AQ=100;GermlineStatus=Germline_DB;EreppoLine=6319	GT:SQ:AD:AF:F1R2:F2R1:DP:SB:MB	0/1:99.99:5000,5000:0.5:2500,2500:2500,2500:10000:5000,5000,5000,5000:5000,5000,5000,5000
chr1	68896799	.	G	A	.	PASS	DP=10000;MQ=60;FractionInformativeReads=1;AQ=100;GermlineStatus=Germline_DB;EreppoLine=8972	GT:SQ:AD:AF:F1R2:F2R1:DP:SB:MB	0/1:99.99:5000,5000:0.5:2500,2500:2500,2500:10000:5000,5000,5000,5000:5000,5000,5000,5000
chr1	68896799	.	G	C	.	PASS	DP=10000;MQ=60;FractionInformativeReads=1;AQ=100;GermlineStatus=Germline_DB;EreppoLine=6398	GT:SQ:AD:AF:F1R2:F2R1:DP:SB:MB	0/1:99.99:5000,5000:0.5:2500,2500:2500,2500:10000:5000,5000,5000,5000:5000,5000,5000,5000
chr1	68896818	.	C	T	.	PASS	DP=10000;MQ=60;FractionInformativeReads=1;AQ=100;GermlineStatus=Germline_DB;EreppoLine=6464	GT:SQ:AD:AF:F1R2:F2R1:DP:SB:MB	0/1:99.99:5000,5000:0.5:2500,2500:2500,2500:10000:5000,5000,5000,5000:5000,5000,5000,5000
chr1	68896841	.	TGA	T	.	PASS	DP=10000;MQ=60;FractionInformativeReads=1;AQ=100;GermlineStatus=Germline_DB;EreppoLine=6810	GT:SQ:AD:AF:F1R2:F2R1:DP:SB:MB	0/1:99.99:5000,5000:0.5:2500,2500:2500,2500:10000:5000,5000,5000,5000:5000,5000,5000,5000
chr1	68896843	.	A	C	.	PASS	DP=10000;MQ=60;FractionInformativeReads=1;AQ=100;GermlineStatus=Germline_DB;EreppoLine=8979	GT:SQ:AD:AF:F1R2:F2R1:DP:SB:MB	0/1:99.99:5000,5000:0.5:2500,2500:2500,2500:10000:5000,5000,5000,5000:5000,5000,5000,5000
chr1	68896965	.	C	A	.	PASS	DP=10000;MQ=60;FractionInformativeReads=1;AQ=100;GermlineStatus=Germline_DB;EreppoLine=6433	GT:SQ:AD:AF:F1R2:F2R1:DP:SB:MB	0/1:99.99:5000,5000:0.5:2500,2500:2500,2500:10000:5000,5000,5000,5000:5000,5000,5000,5000
chr1	68896966	.	CTA	CTATA	.	PASS	DP=10000;MQ=60;FractionInformativeReads=1;AQ=100;GermlineStatus=Germline_DB;EreppoLine=6459	GT:SQ:AD:AF:F1R2:F2R1:DP:SB:MB	0/1:99.99:5000,5000:0.5:2500,2500:2500,2500:10000:5000,5000,5000,5000:5000,5000,5000,5000
chr1	68896975	.	A	G	.	PASS	DP=10000;MQ=60;FractionInformativeReads=1;AQ=100;GermlineStatus=Germline_DB;EreppoLine=7018	GT:SQ:AD:AF:F1R2:F2R1:DP:SB:MB	0/1:99.99:5000,5000:0.5:2500,2500:2500,2500:10000:5000,5000,5000,5000:5000,5000,5000,5000
chr1	68897001	.	C	T	.	PASS	DP=10000;MQ=60;FractionInformativeReads=1;AQ=100;GermlineStatus=Germline_DB;EreppoLine=6079	GT:SQ:AD:AF:F1R2:F2R1:DP:SB:MB	0/1:99.99:5000,5000:0.5:2500,2500:2500,2500:10000:5000,5000,5000,5000:5000,5000,5000,5000
chr1	68897002	.	G	A	.	PASS	DP=10000;MQ=60;FractionInformativeReads=1;AQ=100;GermlineStatus=Germline_DB;EreppoLine=6080	GT:SQ:AD:AF:F1R2:F2R1:DP:SB:MB	0/1:99.99:5000,5000:0.5:2500,2500:2500,2500:10000:5000,5000,5000,5000:5000,5000,5000,5000
chr1	68897002	.	G	T	.	PASS	DP=10000;MQ=60;FractionInformativeReads=1;AQ=100;GermlineStatus=Germline_DB;EreppoLine=6809	GT:SQ:AD:AF:F1R2:F2R1:DP:SB:MB	0/1:99.99:5000,5000:0.5:2500,2500:2500,2500:10000:5000,5000,5000,5000:5000,5000,5000,5000
chr1	68897002	.	GCATATGTGTAAGGTTTCCCACA	G	.	PASS	DP=10000;MQ=60;FractionInformativeReads=1;AQ=100;GermlineStatus=Germline_DB;EreppoLine=6808	GT:SQ:AD:AF:F1R2:F2R1:DP:SB:MB	0/1:99.99:5000,5000:0.5:2500,2500:2500,2500:10000:5000,5000,5000,5000:5000,5000,5000,5000
chr1	68897011	.	T	C	.	PASS	DP=10000;MQ=60;FractionInformativeReads=1;AQ=100;GermlineStatus=Germline_DB;EreppoLine=6318	GT:SQ:AD:AF:F1R2:F2R1:DP:SB:MB	0/1:99.99:5000,5000:0.5:2500,2500:2500,2500:10000:5000,5000,5000,5000:5000,5000,5000,5000
chr1	68897050	.	A	T	.	PASS	DP=10000;MQ=60;FractionInformativeReads=1;AQ=100;GermlineStatus=Germline_DB;EreppoLine=6807	GT:SQ:AD:AF:F1R2:F2R1:DP:SB:MB	0/1:99.99:5000,5000:0.5:2500,2500:2500,2500:10000:5000,5000,5000,5000:5000,5000,5000,5000
chr1	68897054	.	C	G	.	PASS	DP=10000;MQ=60;FractionInformativeReads=1;AQ=100;GermlineStatus=Germline_DB;EreppoLine=6323	GT:SQ:AD:AF:F1R2:F2R1:DP:SB:MB	0/1:99.99:5000,5000:0.5:2500,2500:2500,2500:10000:5000,5000,5000,5000:5000,5000,5000,5000
chr1	68897059	.	G	A	.	PASS	DP=10000;MQ=60;FractionInformativeReads=1;AQ=100;GermlineStatus=Germline_DB;EreppoLine=6401	GT:SQ:AD:AF:F1R2:F2R1:DP:SB:MB	0/1:99.99:5000,5000:0.5:2500,2500:2500,2500:10000:5000,5000,5000,5000:5000,5000,5000,5000
chr1	68897064	.	G	A	.	PASS	DP=10000;MQ=60;FractionInformativeReads=1;AQ=100;GermlineStatus=Germline_DB;EreppoLine=6424	GT:SQ:AD:AF:F1R2:F2R1:DP:SB:MB	0/1:99.99:5000,5000:0.5:2500,2500:2500,2500:10000:5000,5000,5000,5000:5000,5000,5000,5000
chr1	68897192	.	C	T	.	PASS	DP=10000;MQ=60;FractionInformativeReads=1;AQ=100;GermlineStatus=Germline_DB;EreppoLine=6088	GT:SQ:AD:AF:F1R2:F2R1:DP:SB:MB	0/1:99.99:5000,5000:0.5:2500,2500:2500,2500:10000:5000,5000,5000,5000:5000,5000,5000,5000
chr1	68897194	.	A	AGCAG	.	PASS	DP=10000;MQ=60;FractionInformativeReads=1;AQ=100;GermlineStatus=Germline_DB;EreppoLine=6449	GT:SQ:AD:AF:F1R2:F2R1:DP:SB:MB	0/1:99.99:5000,5000:0.5:2500,2500:2500,2500:10000:5000,5000,5000,5000:5000,5000,5000,5000
chr1	68897203	.	G	A	.	PASS	DP=10000;MQ=60;FractionInformativeReads=1;AQ=100;GermlineStatus=Germline_DB;EreppoLine=7470	GT:SQ:AD:AF:F1R2:F2R1:DP:SB:MB	0/1:99.99:5000,5000:0.5:2500,2500:2500,2500:10000:5000,5000,5000,5000:5000,5000,5000,5000
chr1	68897242	.	C	T	.	PASS	DP=10000;MQ=60;FractionInformativeReads=1;AQ=100;GermlineStatus=Germline_DB;EreppoLine=6083	GT:SQ:AD:AF:F1R2:F2R1:DP:SB:MB	0/1:99.99:5000,5000:0.5:2500,2500:2500,2500:10000:5000,5000,5000,5000:5000,5000,5000,5000
chr1	68897245	.	G	C	.	PASS	DP=10000;MQ=60;FractionInformativeReads=1;AQ=100;GermlineStatus=Germline_DB;EreppoLine=6805	GT:SQ:AD:AF:F1R2:F2R1:DP:SB:MB	0/1:99.99:5000,5000:0.5:2500,2500:2500,2500:10000:5000,5000,5000,5000:5000,5000,5000,5000
chr1	68897270	.	T	C	.	PASS	DP=10000;MQ=60;FractionInformativeReads=1;AQ=100;GermlineStatus=Germline_DB;EreppoLine=8969	GT:SQ:AD:AF:F1R2:F2R1:DP:SB:MB	0/1:99.99:5000,5000:0.5:2500,2500:2500,2500:10000:5000,5000,5000,5000:5000,5000,5000,5000
chr1	68897273	.	G	A	.	PASS	DP=10000;MQ=60;FractionInformativeReads=1;AQ=100;GermlineStatus=Germline_DB;EreppoLine=6456	GT:SQ:AD:AF:F1R2:F2R1:DP:SB:MB	0/1:99.99:5000,5000:0.5:2500,2500:2500,2500:10000:5000,5000,5000,5000:5000,5000,5000,5000
chr1	68897282	.	T	C	.	PASS	DP=10000;MQ=60;FractionInformativeReads=1;AQ=100;GermlineStatus=Germline_DB;EreppoLine=7467	GT:SQ:AD:AF:F1R2:F2R1:DP:SB:MB	0/1:99.99:5000,5000:0.5:2500,2500:2500,2500:10000:5000,5000,5000,5000:5000,5000,5000,5000
chr1	68903885	.	AGG	A	.	PASS	DP=10000;MQ=60;FractionInformativeReads=1;AQ=100;GermlineStatus=Germline_DB;EreppoLine=6451	GT:SQ:AD:AF:F1R2:F2R1:DP:SB:MB	0/1:99.99:5000,5000:0.5:2500,2500:2500,2500:10000:5000,5000,5000,5000:5000,5000,5000,5000
chr1	68903895	.	T	C	.	PASS	DP=10000;MQ=60;FractionInformativeReads=1;AQ=100;GermlineStatus=Germline_DB;EreppoLine=6443	GT:SQ:AD:AF:F1R2:F2R1:DP:SB:MB	0/1:99.99:5000,5000:0.5:2500,2500:2500,2500:10000:5000,5000,5000,5000:5000,5000,5000,5000
chr1	68903896	.	A	G	.	PASS	DP=10000;MQ=60;FractionInformativeReads=1;AQ=100;GermlineStatus=Germline_DB;EreppoLine=6434	GT:SQ:AD:AF:F1R2:F2R1:DP:SB:MB	0/1:99.99:5000,5000:0.5:2500,2500:2500,2500:10000:5000,5000,5000,5000:5000,5000,5000,5000
chr1	68903897	.	T	C	.	PASS	DP=10000;MQ=60;FractionInformativeReads=1;AQ=100;GermlineStatus=Germline_DB;EreppoLine=6804	GT:SQ:AD:AF:F1R2:F2R1:DP:SB:MB	0/1:99.99:5000,5000:0.5:2500,2500:2500,2500:10000:5000,5000,5000,5000:5000,5000,5000,5000
chr1	68903911	.	G	T	.	PASS	DP=10000;MQ=60;FractionInformativeReads=1;AQ=100;GermlineStatus=Germline_DB;EreppoLine=6092	GT:SQ:AD:AF:F1R2:F2R1:DP:SB:MB	0/1:99.99:5000,5000:0.5:2500,2500:2500,2500:10000:5000,5000,5000,5000:5000,5000,5000,5000
chr1	68903914	.	G	A	.	PASS	DP=10000;MQ=60;FractionInformativeReads=1;AQ=100;GermlineStatus=Germline_DB;EreppoLine=7469	GT:SQ:AD:AF:F1R2:F2R1:DP:SB:MB	0/1:99.99:5000,5000:0.5:2500,2500:2500,2500:10000:5000,5000,5000,5000:5000,5000,5000,5000
chr1	68903920	.	C	G	.	PASS	DP=10000;MQ=60;FractionInformativeReads=1;AQ=100;GermlineStatus=Germline_DB;EreppoLine=8968	GT:SQ:AD:AF:F1R2:F2R1:DP:SB:MB	0/1:99.99:5000,5000:0.5:2500,2500:2500,2500:10000:5000,5000,5000,5000:5000,5000,5000,5000
chr1	68903920	.	C	T	.	PASS	DP=10000;MQ=60;FractionInformativeReads=1;AQ=100;GermlineStatus=Germline_DB;EreppoLine=6803	GT:SQ:AD:AF:F1R2:F2R1:DP:SB:MB	0/1:99.99:5000,5000:0.5:2500,2500:2500,2500:10000:5000,5000,5000,5000:5000,5000,5000,5000
chr1	68903937	.	TTC	TTCTC	.	PASS	DP=10000;MQ=60;FractionInformativeReads=1;AQ=100;GermlineStatus=Germline_DB;EreppoLine=6316	GT:SQ:AD:AF:F1R2:F2R1:DP:SB:MB	0/1:99.99:5000,5000:0.5:2500,2500:2500,2500:10000:5000,5000,5000,5000:5000,5000,5000,5000
chr1	68903938	.	TCA	T	.	PASS	DP=10000;MQ=60;FractionInformativeReads=1;AQ=100;GermlineStatus=Germline_DB;EreppoLine=6802	GT:SQ:AD:AF:F1R2:F2R1:DP:SB:MB	0/1:99.99:5000,5000:0.5:2500,2500:2500,2500:10000:5000,5000,5000,5000:5000,5000,5000,5000
chr1	68903938	.	TCA	TCACA	.	PASS	DP=10000;MQ=60;FractionInformativeReads=1;AQ=100;GermlineStatus=Germline_DB;EreppoLine=6801	GT:SQ:AD:AF:F1R2:F2R1:DP:SB:MB	0/1:99.99:5000,5000:0.5:2500,2500:2500,2500:10000:5000,5000,5000,5000:5000,5000,5000,5000
chr1	68903942	.	C	T	.	PASS	DP=10000;MQ=60;FractionInformativeReads=1;AQ=100;GermlineStatus=Germline_DB;EreppoLine=6081	GT:SQ:AD:AF:F1R2:F2R1:DP:SB:MB	0/1:99.99:5000,5000:0.5:2500,2500:2500,2500:10000:5000,5000,5000,5000:5000,5000,5000,5000
chr1	68903958	.	C	T	.	PASS	DP=10000;MQ=60;FractionInformativeReads=1;AQ=100;GermlineStatus=Germline_DB;EreppoLine=8967	GT:SQ:AD:AF:F1R2:F2R1:DP:SB:MB	0/1:99.99:5000,5000:0.5:2500,2500:2500,2500:10000:5000,5000,5000,5000:5000,5000,5000,5000
chr1	68903959	.	G	A	.	PASS	DP=10000;MQ=60;FractionInformativeReads=1;AQ=100;GermlineStatus=Germline_DB;EreppoLine=8966	GT:SQ:AD:AF:F1R2:F2R1:DP:SB:MB	0/1:99.99:5000,5000:0.5:2500,2500:2500,2500:10000:5000,5000,5000,5000:5000,5000,5000,5000
chr1	68903976	.	A	G	.	PASS	DP=10000;MQ=60;FractionInformativeReads=1;AQ=100;GermlineStatus=Germline_DB;EreppoLine=6426	GT:SQ:AD:AF:F1R2:F2R1:DP:SB:MB	0/1:99.99:5000,5000:0.5:2500,2500:2500,2500:10000:5000,5000,5000,5000:5000,5000,5000,5000
chr1	68904624	.	C	T	.	PASS	DP=10000;MQ=60;FractionInformativeReads=1;AQ=100;GermlineStatus=Germline_DB;EreppoLine=6455	GT:SQ:AD:AF:F1R2:F2R1:DP:SB:MB	0/1:99.99:5000,5000:0.5:2500,2500:2500,2500:10000:5000,5000,5000,5000:5000,5000,5000,5000
chr1	68904629	.	TCCA	TCCACCA	.	PASS	DP=10000;MQ=60;FractionInformativeReads=1;AQ=100;GermlineStatus=Germline_DB;EreppoLine=6400	GT:SQ:AD:AF:F1R2:F2R1:DP:SB:MB	0/1:99.99:5000,5000:0.5:2500,2500:2500,2500:10000:5000,5000,5000,5000:5000,5000,5000,5000
chr1	68904641	.	G	A	.	PASS	DP=10000;MQ=60;FractionInformativeReads=1;AQ=100;GermlineStatus=Germline_DB;EreppoLine=8973	GT:SQ:AD:AF:F1R2:F2R1:DP:SB:MB	0/1:99.99:5000,5000:0.5:2500,2500:2500,2500:10000:5000,5000,5000,5000:5000,5000,5000,5000
chr1	68904645	.	C	A	.	PASS	DP=10000;MQ=60;FractionInformativeReads=1;AQ=100;GermlineStatus=Germline_DB;EreppoLine=6835	GT:SQ:AD:AF:F1R2:F2R1:DP:SB:MB	0/1:99.99:5000,5000:0.5:2500,2500:2500,2500:10000:5000,5000,5000,5000:5000,5000,5000,5000
chr1	68904648	.	A	C	.	PASS	DP=10000;MQ=60;FractionInformativeReads=1;AQ=100;GermlineStatus=Germline_DB;EreppoLine=6404	GT:SQ:AD:AF:F1R2:F2R1:DP:SB:MB	0/1:99.99:5000,5000:0.5:2500,2500:2500,2500:10000:5000,5000,5000,5000:5000,5000,5000,5000
chr1	68904660	.	A	C	.	PASS	DP=10000;MQ=60;FractionInformativeReads=1;AQ=100;GermlineStatus=Germline_DB;EreppoLine=6082	GT:SQ:AD:AF:F1R2:F2R1:DP:SB:MB	0/1:99.99:5000,5000:0.5:2500,2500:2500,2500:10000:5000,5000,5000,5000:5000,5000,5000,5000
chr1	68904661	.	TTG	TTGTG	.	PASS	DP=10000;MQ=60;FractionInformativeReads=1;AQ=100;GermlineStatus=Germline_DB;EreppoLine=6834	GT:SQ:AD:AF:F1R2:F2R1:DP:SB:MB	0/1:99.99:5000,5000:0.5:2500,2500:2500,2500:10000:5000,5000,5000,5000:5000,5000,5000,5000
chr1	68904685	.	T	C	.	PASS	DP=10000;MQ=60;FractionInformativeReads=1;AQ=100;GermlineStatus=Germline_DB;EreppoLine=6833	GT:SQ:AD:AF:F1R2:F2R1:DP:SB:MB	0/1:99.99:5000,5000:0.5:2500,2500:2500,2500:10000:5000,5000,5000,5000:5000,5000,5000,5000
chr1	68904706	.	G	A	.	PASS	DP=10000;MQ=60;FractionInformativeReads=1;AQ=100;GermlineStatus=Germline_DB;EreppoLine=8976	GT:SQ:AD:AF:F1R2:F2R1:DP:SB:MB	0/1:99.99:5000,5000:0.5:2500,2500:2500,2500:10000:5000,5000,5000,5000:5000,5000,5000,5000
chr1	68904711	.	G	T	.	PASS	DP=10000;MQ=60;FractionInformativeReads=1;AQ=100;GermlineStatus=Germline_DB;EreppoLine=8975	GT:SQ:AD:AF:F1R2:F2R1:DP:SB:MB	0/1:99.99:5000,5000:0.5:2500,2500:2500,2500:10000:5000,5000,5000,5000:5000,5000,5000,5000
chr1	68904716	.	T	A	.	PASS	DP=10000;MQ=60;FractionInformativeReads=1;AQ=100;GermlineStatus=Germline_DB;EreppoLine=6435	GT:SQ:AD:AF:F1R2:F2R1:DP:SB:MB	0/1:99.99:5000,5000:0.5:2500,2500:2500,2500:10000:5000,5000,5000,5000:5000,5000,5000,5000
chr1	68904720	.	A	G	.	PASS	DP=10000;MQ=60;FractionInformativeReads=1;AQ=100;GermlineStatus=Germline_DB;EreppoLine=6450	GT:SQ:AD:AF:F1R2:F2R1:DP:SB:MB	0/1:99.99:5000,5000:0.5:2500,2500:2500,2500:10000:5000,5000,5000,5000:5000,5000,5000,5000
chr1	68904721	.	T	C	.	PASS	DP=10000;MQ=60;FractionInformativeReads=1;AQ=100;GermlineStatus=Germline_DB;EreppoLine=6407	GT:SQ:AD:AF:F1R2:F2R1:DP:SB:MB	0/1:99.99:5000,5000:0.5:2500,2500:2500,2500:10000:5000,5000,5000,5000:5000,5000,5000,5000
chr1	68904734	.	TCC	T	.	PASS	DP=10000;MQ=60;FractionInformativeReads=1;AQ=100;GermlineStatus=Germline_DB;EreppoLine=6430	GT:SQ:AD:AF:F1R2:F2R1:DP:SB:MB	0/1:99.99:5000,5000:0.5:2500,2500:2500,2500:10000:5000,5000,5000,5000:5000,5000,5000,5000
chr1	68904742	.	T	G	.	PASS	DP=10000;MQ=60;FractionInformativeReads=1;AQ=100;GermlineStatus=Germline_DB;EreppoLine=6422	GT:SQ:AD:AF:F1R2:F2R1:DP:SB:MB	0/1:99.99:5000,5000:0.5:2500,2500:2500,2500:10000:5000,5000,5000,5000:5000,5000,5000,5000
chr1	68904742	.	TTG	TTGTG	.	PASS	DP=10000;MQ=60;FractionInformativeReads=1;AQ=100;GermlineStatus=Germline_DB;EreppoLine=6093	GT:SQ:AD:AF:F1R2:F2R1:DP:SB:MB	0/1:99.99:5000,5000:0.5:2500,2500:2500,2500:10000:5000,5000,5000,5000:5000,5000,5000,5000
chr1	68904764	.	C	A	.	PASS	DP=10000;MQ=60;FractionInformativeReads=1;AQ=100;GermlineStatus=Germline_DB;EreppoLine=6832	GT:SQ:AD:AF:F1R2:F2R1:DP:SB:MB	0/1:99.99:5000,5000:0.5:2500,2500:2500,2500:10000:5000,5000,5000,5000:5000,5000,5000,5000
chr1	68904765	.	CTT	C	.	PASS	DP=10000;MQ=60;FractionInformativeReads=1;AQ=100;GermlineStatus=Germline_DB;EreppoLine=6425	GT:SQ:AD:AF:F1R2:F2R1:DP:SB:MB	0/1:99.99:5000,5000:0.5:2500,2500:2500,2500:10000:5000,5000,5000,5000:5000,5000,5000,5000
chr1	68904775	.	G	A	.	PASS	DP=10000;MQ=60;FractionInformativeReads=1;AQ=100;GermlineStatus=Germline_DB;EreppoLine=7471	GT:SQ:AD:AF:F1R2:F2R1:DP:SB:MB	0/1:99.99:5000,5000:0.5:2500,2500:2500,2500:10000:5000,5000,5000,5000:5000,5000,5000,5000
chr1	68904887	.	T	C	.	PASS	DP=10000;MQ=60;FractionInformativeReads=1;AQ=100;GermlineStatus=Germline_DB;EreppoLine=7472	GT:SQ:AD:AF:F1R2:F2R1:DP:SB:MB	0/1:99.99:5000,5000:0.5:2500,2500:2500,2500:10000:5000,5000,5000,5000:5000,5000,5000,5000
chr1	68904907	.	G	T	.	PASS	DP=10000;MQ=60;FractionInformativeReads=1;AQ=100;GermlineStatus=Germline_DB;EreppoLine=6466	GT:SQ:AD:AF:F1R2:F2R1:DP:SB:MB	0/1:99.99:5000,5000:0.5:2500,2500:2500,2500:10000:5000,5000,5000,5000:5000,5000,5000,5000
chr1	68904922	.	AGAC	ACTTCATGGCTCCA	.	PASS	DP=10000;MQ=60;FractionInformativeReads=1;AQ=100;GermlineStatus=Germline_DB;EreppoLine=6831	GT:SQ:AD:AF:F1R2:F2R1:DP:SB:MB	0/1:99.99:5000,5000:0.5:2500,2500:2500,2500:10000:5000,5000,5000,5000:5000,5000,5000,5000
chr1	68904949	.	CAGGTTAAT	C	.	PASS	DP=10000;MQ=60;FractionInformativeReads=1;AQ=100;GermlineStatus=Germline_DB;EreppoLine=6830	GT:SQ:AD:AF:F1R2:F2R1:DP:SB:MB	0/1:99.99:5000,5000:0.5:2500,2500:2500,2500:10000:5000,5000,5000,5000:5000,5000,5000,5000
chr1	68904977	.	A	G	.	PASS	DP=10000;MQ=60;FractionInformativeReads=1;AQ=100;GermlineStatus=Germline_DB;EreppoLine=6829	GT:SQ:AD:AF:F1R2:F2R1:DP:SB:MB	0/1:99.99:5000,5000:0.5:2500,2500:2500,2500:10000:5000,5000,5000,5000:5000,5000,5000,5000
chr1	68905254	.	A	C	.	PASS	DP=10000;MQ=60;FractionInformativeReads=1;AQ=100;GermlineStatus=Germline_DB;EreppoLine=6397	GT:SQ:AD:AF:F1R2:F2R1:DP:SB:MB	0/1:99.99:5000,5000:0.5:2500,2500:2500,2500:10000:5000,5000,5000,5000:5000,5000,5000,5000
chr1	68905269	.	G	A	.	PASS	DP=10000;MQ=60;FractionInformativeReads=1;AQ=100;GermlineStatus=Germline_DB;EreppoLine=6086	GT:SQ:AD:AF:F1R2:F2R1:DP:SB:MB	0/1:99.99:5000,5000:0.5:2500,2500:2500,2500:10000:5000,5000,5000,5000:5000,5000,5000,5000
chr1	68905294	.	G	C	.	PASS	DP=10000;MQ=60;FractionInformativeReads=1;AQ=100;GermlineStatus=Germline_DB;EreppoLine=6421	GT:SQ:AD:AF:F1R2:F2R1:DP:SB:MB	0/1:99.99:5000,5000:0.5:2500,2500:2500,2500:10000:5000,5000,5000,5000:5000,5000,5000,5000
chr1	68905294	.	G	T	.	PASS	DP=10000;MQ=60;FractionInformativeReads=1;AQ=100;GermlineStatus=Germline_DB;EreppoLine=6437	GT:SQ:AD:AF:F1R2:F2R1:DP:SB:MB	0/1:99.99:5000,5000:0.5:2500,2500:2500,2500:10000:5000,5000,5000,5000:5000,5000,5000,5000
chr1	68905367	.	ATT	A	.	PASS	DP=10000;MQ=60;FractionInformativeReads=1;AQ=100;GermlineStatus=Germline_DB;EreppoLine=6827	GT:SQ:AD:AF:F1R2:F2R1:DP:SB:MB	0/1:99.99:5000,5000:0.5:2500,2500:2500,2500:10000:5000,5000,5000,5000:5000,5000,5000,5000
chr1	68906540	.	TTG	TTGTG	.	PASS	DP=10000;MQ=60;FractionInformativeReads=1;AQ=100;GermlineStatus=Germline_DB;EreppoLine=6826	GT:SQ:AD:AF:F1R2:F2R1:DP:SB:MB	0/1:99.99:5000,5000:0.5:2500,2500:2500,2500:10000:5000,5000,5000,5000:5000,5000,5000,5000
chr1	68906564	.	GTT	G	.	PASS	DP=10000;MQ=60;FractionInformativeReads=1;AQ=100;GermlineStatus=Germline_DB;EreppoLine=6087	GT:SQ:AD:AF:F1R2:F2R1:DP:SB:MB	0/1:99.99:5000,5000:0.5:2500,2500:2500,2500:10000:5000,5000,5000,5000:5000,5000,5000,5000
chr1	68906587	.	TTC	TTCTC	.	PASS	DP=10000;MQ=60;FractionInformativeReads=1;AQ=100;GermlineStatus=Germline_DB;EreppoLine=6463	GT:SQ:AD:AF:F1R2:F2R1:DP:SB:MB	0/1:99.99:5000,5000:0.5:2500,2500:2500,2500:10000:5000,5000,5000,5000:5000,5000,5000,5000
chr1	68906594	.	G	A	.	PASS	DP=10000;MQ=60;FractionInformativeReads=1;AQ=100;GermlineStatus=Germline_DB;EreppoLine=6409	GT:SQ:AD:AF:F1R2:F2R1:DP:SB:MB	0/1:99.99:5000,5000:0.5:2500,2500:2500,2500:10000:5000,5000,5000,5000:5000,5000,5000,5000
chr1	68906614	.	C	T	.	PASS	DP=10000;MQ=60;FractionInformativeReads=1;AQ=100;GermlineStatus=Germline_DB;EreppoLine=6405	GT:SQ:AD:AF:F1R2:F2R1:DP:SB:MB	0/1:99.99:5000,5000:0.5:2500,2500:2500,2500:10000:5000,5000,5000,5000:5000,5000,5000,5000
chr1	68906619	.	C	T	.	PASS	DP=10000;MQ=60;FractionInformativeReads=1;AQ=100;GermlineStatus=Germline_DB;EreppoLine=6453	GT:SQ:AD:AF:F1R2:F2R1:DP:SB:MB	0/1:99.99:5000,5000:0.5:2500,2500:2500,2500:10000:5000,5000,5000,5000:5000,5000,5000,5000
chr1	68906634	.	T	C	.	PASS	DP=10000;MQ=60;FractionInformativeReads=1;AQ=100;GermlineStatus=Germline_DB;EreppoLine=6824	GT:SQ:AD:AF:F1R2:F2R1:DP:SB:MB	0/1:99.99:5000,5000:0.5:2500,2500:2500,2500:10000:5000,5000,5000,5000:5000,5000,5000,5000
chr1	68906635	.	G	A	.	PASS	DP=10000;MQ=60;FractionInformativeReads=1;AQ=100;GermlineStatus=Germline_DB;EreppoLine=6823	GT:SQ:AD:AF:F1R2:F2R1:DP:SB:MB	0/1:99.99:5000,5000:0.5:2500,2500:2500,2500:10000:5000,5000,5000,5000:5000,5000,5000,5000
chr1	68906643	.	G	A	.	PASS	DP=10000;MQ=60;FractionInformativeReads=1;AQ=100;GermlineStatus=Germline_DB;EreppoLine=6325	GT:SQ:AD:AF:F1R2:F2R1:DP:SB:MB	0/1:99.99:5000,5000:0.5:2500,2500:2500,2500:10000:5000,5000,5000,5000:5000,5000,5000,5000
chr1	68906680	.	C	A	.	PASS	DP=10000;MQ=60;FractionInformativeReads=1;AQ=100;GermlineStatus=Germline_DB;EreppoLine=6822	GT:SQ:AD:AF:F1R2:F2R1:DP:SB:MB	0/1:99.99:5000,5000:0.5:2500,2500:2500,2500:10000:5000,5000,5000,5000:5000,5000,5000,5000
chr1	68906684	.	C	T	.	PASS	DP=10000;MQ=60;FractionInformativeReads=1;AQ=100;GermlineStatus=Germline_DB;EreppoLine=6091	GT:SQ:AD:AF:F1R2:F2R1:DP:SB:MB	0/1:99.99:5000,5000:0.5:2500,2500:2500,2500:10000:5000,5000,5000,5000:5000,5000,5000,5000
chr1	68906687	.	C	T	.	PASS	DP=10000;MQ=60;FractionInformativeReads=1;AQ=100;GermlineStatus=Germline_DB;EreppoLine=6408	GT:SQ:AD:AF:F1R2:F2R1:DP:SB:MB	0/1:99.99:5000,5000:0.5:2500,2500:2500,2500:10000:5000,5000,5000,5000:5000,5000,5000,5000
chr1	68910213	.	CCT	CCTCT	.	PASS	DP=10000;MQ=60;FractionInformativeReads=1;AQ=100;GermlineStatus=Germline_DB;EreppoLine=6085	GT:SQ:AD:AF:F1R2:F2R1:DP:SB:MB	0/1:99.99:5000,5000:0.5:2500,2500:2500,2500:10000:5000,5000,5000,5000:5000,5000,5000,5000
chr1	68910225	.	T	G	.	PASS	DP=10000;MQ=60;FractionInformativeReads=1;AQ=100;GermlineStatus=Germline_DB;EreppoLine=8977	GT:SQ:AD:AF:F1R2:F2R1:DP:SB:MB	0/1:99.99:5000,5000:0.5:2500,2500:2500,2500:10000:5000,5000,5000,5000:5000,5000,5000,5000
chr1	68910268	.	T	C	.	PASS	DP=10000;MQ=60;FractionInformativeReads=1;AQ=100;GermlineStatus=Germline_DB;EreppoLine=6820	GT:SQ:AD:AF:F1R2:F2R1:DP:SB:MB	0/1:99.99:5000,5000:0.5:2500,2500:2500,2500:10000:5000,5000,5000,5000:5000,5000,5000,5000
chr1	68910275	.	G	T	.	PASS	DP=10000;MQ=60;FractionInformativeReads=1;AQ=100;GermlineStatus=Germline_DB;EreppoLine=6452	GT:SQ:AD:AF:F1R2:F2R1:DP:SB:MB	0/1:99.99:5000,5000:0.5:2500,2500:2500,2500:10000:5000,5000,5000,5000:5000,5000,5000,5000
chr1	68910276	.	C	G	.	PASS	DP=10000;MQ=60;FractionInformativeReads=1;AQ=100;GermlineStatus=Germline_DB;EreppoLine=6438	GT:SQ:AD:AF:F1R2:F2R1:DP:SB:MB	0/1:99.99:5000,5000:0.5:2500,2500:2500,2500:10000:5000,5000,5000,5000:5000,5000,5000,5000
chr1	68910277	.	G	A	.	PASS	DP=10000;MQ=60;FractionInformativeReads=1;AQ=100;GermlineStatus=Germline_DB;EreppoLine=6819	GT:SQ:AD:AF:F1R2:F2R1:DP:SB:MB	0/1:99.99:5000,5000:0.5:2500,2500:2500,2500:10000:5000,5000,5000,5000:5000,5000,5000,5000
chr1	68910279	.	A	C	.	PASS	DP=10000;MQ=60;FractionInformativeReads=1;AQ=100;GermlineStatus=Germline_DB;EreppoLine=7468	GT:SQ:AD:AF:F1R2:F2R1:DP:SB:MB	0/1:99.99:5000,5000:0.5:2500,2500:2500,2500:10000:5000,5000,5000,5000:5000,5000,5000,5000
chr1	68910290	.	C	T	.	PASS	DP=10000;MQ=60;FractionInformativeReads=1;AQ=100;GermlineStatus=Germline_DB;EreppoLine=6326	GT:SQ:AD:AF:F1R2:F2R1:DP:SB:MB	0/1:99.99:5000,5000:0.5:2500,2500:2500,2500:10000:5000,5000,5000,5000:5000,5000,5000,5000
chr1	68910310	.	A	G	.	PASS	DP=10000;MQ=60;FractionInformativeReads=1;AQ=100;GermlineStatus=Germline_DB;EreppoLine=6818	GT:SQ:AD:AF:F1R2:F2R1:DP:SB:MB	0/1:99.99:5000,5000:0.5:2500,2500:2500,2500:10000:5000,5000,5000,5000:5000,5000,5000,5000
chr1	68910315	.	C	T	.	PASS	DP=10000;MQ=60;FractionInformativeReads=1;AQ=100;GermlineStatus=Germline_DB;EreppoLine=6084	GT:SQ:AD:AF:F1R2:F2R1:DP:SB:MB	0/1:99.99:5000,5000:0.5:2500,2500:2500,2500:10000:5000,5000,5000,5000:5000,5000,5000,5000
chr1	68910339	.	G	A	.	PASS	DP=10000;MQ=60;FractionInformativeReads=1;AQ=100;GermlineStatus=Germline_DB;EreppoLine=6465	GT:SQ:AD:AF:F1R2:F2R1:DP:SB:MB	0/1:99.99:5000,5000:0.5:2500,2500:2500,2500:10000:5000,5000,5000,5000:5000,5000,5000,5000
chr1	68910353	.	AAC	AACAC	.	PASS	DP=10000;MQ=60;FractionInformativeReads=1;AQ=100;GermlineStatus=Germline_DB;EreppoLine=6432	GT:SQ:AD:AF:F1R2:F2R1:DP:SB:MB	0/1:99.99:5000,5000:0.5:2500,2500:2500,2500:10000:5000,5000,5000,5000:5000,5000,5000,5000
chr1	68910355	.	C	A	.	PASS	DP=10000;MQ=60;FractionInformativeReads=1;AQ=100;GermlineStatus=Germline_DB;EreppoLine=7463	GT:SQ:AD:AF:F1R2:F2R1:DP:SB:MB	0/1:99.99:5000,5000:0.5:2500,2500:2500,2500:10000:5000,5000,5000,5000:5000,5000,5000,5000
chr1	68910357	.	T	C	.	PASS	DP=10000;MQ=60;FractionInformativeReads=1;AQ=100;GermlineStatus=Germline_DB;EreppoLine=7464	GT:SQ:AD:AF:F1R2:F2R1:DP:SB:MB	0/1:99.99:5000,5000:0.5:2500,2500:2500,2500:10000:5000,5000,5000,5000:5000,5000,5000,5000
chr1	68910452	.	C	T	.	PASS	DP=10000;MQ=60;FractionInformativeReads=1;AQ=100;GermlineStatus=Germline_DB;EreppoLine=6454	GT:SQ:AD:AF:F1R2:F2R1:DP:SB:MB	0/1:99.99:5000,5000:0.5:2500,2500:2500,2500:10000:5000,5000,5000,5000:5000,5000,5000,5000
chr1	68910481	.	G	A	.	PASS	DP=10000;MQ=60;FractionInformativeReads=1;AQ=100;GermlineStatus=Germline_DB;EreppoLine=6396	GT:SQ:AD:AF:F1R2:F2R1:DP:SB:MB	0/1:99.99:5000,5000:0.5:2500,2500:2500,2500:10000:5000,5000,5000,5000:5000,5000,5000,5000
chr1	68910481	.	G	T	.	PASS	DP=10000;MQ=60;FractionInformativeReads=1;AQ=100;GermlineStatus=Germline_DB;EreppoLine=6317	GT:SQ:AD:AF:F1R2:F2R1:DP:SB:MB	0/1:99.99:5000,5000:0.5:2500,2500:2500,2500:10000:5000,5000,5000,5000:5000,5000,5000,5000
chr1	68910483	.	T	C	.	PASS	DP=10000;MQ=60;FractionInformativeReads=1;AQ=100;GermlineStatus=Germline_DB;EreppoLine=7462	GT:SQ:AD:AF:F1R2:F2R1:DP:SB:MB	0/1:99.99:5000,5000:0.5:2500,2500:2500,2500:10000:5000,5000,5000,5000:5000,5000,5000,5000
chr1	68910498	.	G	T	.	PASS	DP=10000;MQ=60;FractionInformativeReads=1;AQ=100;GermlineStatus=Germline_DB;EreppoLine=6403	GT:SQ:AD:AF:F1R2:F2R1:DP:SB:MB	0/1:99.99:5000,5000:0.5:2500,2500:2500,2500:10000:5000,5000,5000,5000:5000,5000,5000,5000
chr1	68910503	.	AAATTCTGTTATGACGATCCT	A	.	PASS	DP=10000;MQ=60;FractionInformativeReads=1;AQ=100;GermlineStatus=Germline_DB;EreppoLine=6427	GT:SQ:AD:AF:F1R2:F2R1:DP:SB:MB	0/1:99.99:5000,5000:0.5:2500,2500:2500,2500:10000:5000,5000,5000,5000:5000,5000,5000,5000
chr1	68910508	.	C	A	.	PASS	DP=10000;MQ=60;FractionInformativeReads=1;AQ=100;GermlineStatus=Germline_DB;EreppoLine=6428	GT:SQ:AD:AF:F1R2:F2R1:DP:SB:MB	0/1:99.99:5000,5000:0.5:2500,2500:2500,2500:10000:5000,5000,5000,5000:5000,5000,5000,5000
chr1	68910510	.	G	A	.	PASS	DP=10000;MQ=60;FractionInformativeReads=1;AQ=100;GermlineStatus=Germline_DB;EreppoLine=8978	GT:SQ:AD:AF:F1R2:F2R1:DP:SB:MB	0/1:99.99:5000,5000:0.5:2500,2500:2500,2500:10000:5000,5000,5000,5000:5000,5000,5000,5000
chr1	68910517	.	C	T	.	PASS	DP=10000;MQ=60;FractionInformativeReads=1;AQ=100;GermlineStatus=Germline_DB;EreppoLine=6410	GT:SQ:AD:AF:F1R2:F2R1:DP:SB:MB	0/1:99.99:5000,5000:0.5:2500,2500:2500,2500:10000:5000,5000,5000,5000:5000,5000,5000,5000
chr1	68910540	.	C	T	.	PASS	DP=10000;MQ=60;FractionInformativeReads=1;AQ=100;GermlineStatus=Germline_DB;EreppoLine=6460	GT:SQ:AD:AF:F1R2:F2R1:DP:SB:MB	0/1:99.99:5000,5000:0.5:2500,2500:2500,2500:10000:5000,5000,5000,5000:5000,5000,5000,5000
chr1	68910541	.	G	A	.	PASS	DP=10000;MQ=60;FractionInformativeReads=1;AQ=100;GermlineStatus=Germline_DB;EreppoLine=7465	GT:SQ:AD:AF:F1R2:F2R1:DP:SB:MB	0/1:99.99:5000,5000:0.5:2500,2500:2500,2500:10000:5000,5000,5000,5000:5000,5000,5000,5000
chr1	68910555	.	G	T	.	PASS	DP=10000;MQ=60;FractionInformativeReads=1;AQ=100;GermlineStatus=Germline_DB;EreppoLine=6406	GT:SQ:AD:AF:F1R2:F2R1:DP:SB:MB	0/1:99.99:5000,5000:0.5:2500,2500:2500,2500:10000:5000,5000,5000,5000:5000,5000,5000,5000
chr1	68910577	.	T	C	.	PASS	DP=10000;MQ=60;FractionInformativeReads=1;AQ=100;GermlineStatus=Germline_DB;EreppoLine=6324	GT:SQ:AD:AF:F1R2:F2R1:DP:SB:MB	0/1:99.99:5000,5000:0.5:2500,2500:2500,2500:10000:5000,5000,5000,5000:5000,5000,5000,5000
chr1	68912396	.	C	A	.	PASS	DP=10000;MQ=60;FractionInformativeReads=1;AQ=100;GermlineStatus=Germline_DB;EreppoLine=6817	GT:SQ:AD:AF:F1R2:F2R1:DP:SB:MB	0/1:99.99:5000,5000:0.5:2500,2500:2500,2500:10000:5000,5000,5000,5000:5000,5000,5000,5000
chr1	68912403	.	A	G	.	PASS	DP=10000;MQ=60;FractionInformativeReads=1;AQ=100;GermlineStatus=Germline_DB;EreppoLine=8974	GT:SQ:AD:AF:F1R2:F2R1:DP:SB:MB	0/1:99.99:5000,5000:0.5:2500,2500:2500,2500:10000:5000,5000,5000,5000:5000,5000,5000,5000
chr1	68912438	.	A	C	.	PASS	DP=10000;MQ=60;FractionInformativeReads=1;AQ=100;GermlineStatus=Germline_DB;EreppoLine=6462	GT:SQ:AD:AF:F1R2:F2R1:DP:SB:MB	0/1:99.99:5000,5000:0.5:2500,2500:2500,2500:10000:5000,5000,5000,5000:5000,5000,5000,5000
chr1	68912495	.	C	T	.	PASS	DP=10000;MQ=60;FractionInformativeReads=1;AQ=100;GermlineStatus=Germline_DB;EreppoLine=6327	GT:SQ:AD:AF:F1R2:F2R1:DP:SB:MB	0/1:99.99:5000,5000:0.5:2500,2500:2500,2500:10000:5000,5000,5000,5000:5000,5000,5000,5000
chr1	68912502	.	CAC	C	.	PASS	DP=10000;MQ=60;FractionInformativeReads=1;AQ=100;GermlineStatus=Germline_DB;EreppoLine=7473	GT:SQ:AD:AF:F1R2:F2R1:DP:SB:MB	0/1:99.99:5000,5000:0.5:2500,2500:2500,2500:10000:5000,5000,5000,5000:5000,5000,5000,5000
chr1	68912508	.	G	A	.	PASS	DP=10000;MQ=60;FractionInformativeReads=1;AQ=100;GermlineStatus=Germline_DB;EreppoLine=6436	GT:SQ:AD:AF:F1R2:F2R1:DP:SB:MB	0/1:99.99:5000,5000:0.5:2500,2500:2500,2500:10000:5000,5000,5000,5000:5000,5000,5000,5000
chr1	68912512	.	G	A	.	PASS	DP=10000;MQ=60;FractionInformativeReads=1;AQ=100;GermlineStatus=Germline_DB;EreppoLine=6423	GT:SQ:AD:AF:F1R2:F2R1:DP:SB:MB	0/1:99.99:5000,5000:0.5:2500,2500:2500,2500:10000:5000,5000,5000,5000:5000,5000,5000,5000
chr1	68912514	.	G	A	.	PASS	DP=10000;MQ=60;FractionInformativeReads=1;AQ=100;GermlineStatus=Germline_DB;EreppoLine=8970	GT:SQ:AD:AF:F1R2:F2R1:DP:SB:MB	0/1:99.99:5000,5000:0.5:2500,2500:2500,2500:10000:5000,5000,5000,5000:5000,5000,5000,5000
chr1	68912520	.	C	T	.	PASS	DP=10000;MQ=60;FractionInformativeReads=1;AQ=100;GermlineStatus=Germline_DB;EreppoLine=6806	GT:SQ:AD:AF:F1R2:F2R1:DP:SB:MB	0/1:99.99:5000,5000:0.5:2500,2500:2500,2500:10000:5000,5000,5000,5000:5000,5000,5000,5000
chr1	68912545	.	T	A	.	PASS	DP=10000;MQ=60;FractionInformativeReads=1;AQ=100;GermlineStatus=Germline_DB;EreppoLine=6089	GT:SQ:AD:AF:F1R2:F2R1:DP:SB:MB	0/1:99.99:5000,5000:0.5:2500,2500:2500,2500:10000:5000,5000,5000,5000:5000,5000,5000,5000
chr1	68914311	.	TAC	TACAC	.	PASS	DP=10000;MQ=60;FractionInformativeReads=1;AQ=100;GermlineStatus=Germline_DB;EreppoLine=6431	GT:SQ:AD:AF:F1R2:F2R1:DP:SB:MB	0/1:99.99:5000,5000:0.5:2500,2500:2500,2500:10000:5000,5000,5000,5000:5000,5000,5000,5000
chr1	68914327	.	G	A	.	PASS	DP=10000;MQ=60;FractionInformativeReads=1;AQ=100;GermlineStatus=Germline_DB;EreppoLine=6828	GT:SQ:AD:AF:F1R2:F2R1:DP:SB:MB	0/1:99.99:5000,5000:0.5:2500,2500:2500,2500:10000:5000,5000,5000,5000:5000,5000,5000,5000
chr1	68914336	.	A	G	.	PASS	DP=10000;MQ=60;FractionInformativeReads=1;AQ=100;GermlineStatus=Germline_DB;EreppoLine=6399	GT:SQ:AD:AF:F1R2:F2R1:DP:SB:MB	0/1:99.99:5000,5000:0.5:2500,2500:2500,2500:10000:5000,5000,5000,5000:5000,5000,5000,5000
chr1	68914346	.	C	T	.	PASS	DP=10000;MQ=60;FractionInformativeReads=1;AQ=100;GermlineStatus=Germline_DB;EreppoLine=6825	GT:SQ:AD:AF:F1R2:F2R1:DP:SB:MB	0/1:99.99:5000,5000:0.5:2500,2500:2500,2500:10000:5000,5000,5000,5000:5000,5000,5000,5000
chr1	68914353	.	A	G	.	PASS	DP=10000;MQ=60;FractionInformativeReads=1;AQ=100;GermlineStatus=Germline_DB;EreppoLine=6821	GT:SQ:AD:AF:F1R2:F2R1:DP:SB:MB	0/1:99.99:5000,5000:0.5:2500,2500:2500,2500:10000:5000,5000,5000,5000:5000,5000,5000,5000
chr1	68914385	.	C	A	.	PASS	DP=10000;MQ=60;FractionInformativeReads=1;AQ=100;GermlineStatus=Germline_DB;EreppoLine=6816	GT:SQ:AD:AF:F1R2:F2R1:DP:SB:MB	0/1:99.99:5000,5000:0.5:2500,2500:2500,2500:10000:5000,5000,5000,5000:5000,5000,5000,5000
chr1	68915573	.	C	T	.	PASS	DP=10000;MQ=60;FractionInformativeReads=1;AQ=100;GermlineStatus=Germline_DB;EreppoLine=6090	GT:SQ:AD:AF:F1R2:F2R1:DP:SB:MB	0/1:99.99:5000,5000:0.5:2500,2500:2500,2500:10000:5000,5000,5000,5000:5000,5000,5000,5000
chr1	68915579	.	G	A	.	PASS	DP=10000;MQ=60;FractionInformativeReads=1;AQ=100;GermlineStatus=Germline_DB;EreppoLine=6429	GT:SQ:AD:AF:F1R2:F2R1:DP:SB:MB	0/1:99.99:5000,5000:0.5:2500,2500:2500,2500:10000:5000,5000,5000,5000:5000,5000,5000,5000
chr1	115251173	.	G	A	.	PASS	DP=10000;MQ=60;FractionInformativeReads=1;AQ=100;GermlineStatus=Germline_DB;EreppoLine=8624	GT:SQ:AD:AF:F1R2:F2R1:DP:SB:MB	0/1:99.99:5000,5000:0.5:2500,2500:2500,2500:10000:5000,5000,5000,5000:5000,5000,5000,5000
chr1	115252272	.	C	T	.	PASS	DP=10000;MQ=60;FractionInformativeReads=1;AQ=100;GermlineStatus=Germline_DB;EreppoLine=8623	GT:SQ:AD:AF:F1R2:F2R1:DP:SB:MB	0/1:99.99:5000,5000:0.5:2500,2500:2500,2500:10000:5000,5000,5000,5000:5000,5000,5000,5000
chr1	115252280	.	C	T	.	PASS	DP=10000;MQ=60;FractionInformativeReads=1;AQ=100;GermlineStatus=Germline_DB;EreppoLine=8625	GT:SQ:AD:AF:F1R2:F2R1:DP:SB:MB	0/1:99.99:5000,5000:0.5:2500,2500:2500,2500:10000:5000,5000,5000,5000:5000,5000,5000,5000
chr1	115252357	.	C	T	.	PASS	DP=10000;MQ=60;FractionInformativeReads=1;AQ=100;GermlineStatus=Germline_DB;EreppoLine=8626	GT:SQ:AD:AF:F1R2:F2R1:DP:SB:MB	0/1:99.99:5000,5000:0.5:2500,2500:2500,2500:10000:5000,5000,5000,5000:5000,5000,5000,5000
chr1	115256439	.	G	A	.	PASS	DP=10000;MQ=60;FractionInformativeReads=1;AQ=100;GermlineStatus=Germline_DB;EreppoLine=8607	GT:SQ:AD:AF:F1R2:F2R1:DP:SB:MB	0/1:99.99:5000,5000:0.5:2500,2500:2500,2500:10000:5000,5000,5000,5000:5000,5000,5000,5000
chr1	115256461	.	T	C	.	PASS	DP=10000;MQ=60;FractionInformativeReads=1;AQ=100;GermlineStatus=Germline_DB;EreppoLine=8611	GT:SQ:AD:AF:F1R2:F2R1:DP:SB:MB	0/1:99.99:5000,5000:0.5:2500,2500:2500,2500:10000:5000,5000,5000,5000:5000,5000,5000,5000
chr1	115256532	.	C	T	.	PASS	DP=10000;MQ=60;FractionInformativeReads=1;AQ=100;GermlineStatus=Germline_DB;EreppoLine=8608	GT:SQ:AD:AF:F1R2:F2R1:DP:SB:MB	0/1:99.99:5000,5000:0.5:2500,2500:2500,2500:10000:5000,5000,5000,5000:5000,5000,5000,5000
chr1	115256538	.	G	A	.	PASS	DP=10000;MQ=60;FractionInformativeReads=1;AQ=100;GermlineStatus=Germline_DB;EreppoLine=8609	GT:SQ:AD:AF:F1R2:F2R1:DP:SB:MB	0/1:99.99:5000,5000:0.5:2500,2500:2500,2500:10000:5000,5000,5000,5000:5000,5000,5000,5000
chr1	115256552	.	C	T	.	PASS	DP=10000;MQ=60;FractionInformativeReads=1;AQ=100;GermlineStatus=Germline_DB;EreppoLine=8610	GT:SQ:AD:AF:F1R2:F2R1:DP:SB:MB	0/1:99.99:5000,5000:0.5:2500,2500:2500,2500:10000:5000,5000,5000,5000:5000,5000,5000,5000
chr1	115256562	.	G	A	.	PASS	DP=10000;MQ=60;FractionInformativeReads=1;AQ=100;GermlineStatus=Germline_DB;EreppoLine=8167	GT:SQ:AD:AF:F1R2:F2R1:DP:SB:MB	0/1:99.99:5000,5000:0.5:2500,2500:2500,2500:10000:5000,5000,5000,5000:5000,5000,5000,5000
chr1	115256607	.	T	C	.	PASS	DP=10000;MQ=60;FractionInformativeReads=1;AQ=100;GermlineStatus=Germline_DB;EreppoLine=8627	GT:SQ:AD:AF:F1R2:F2R1:DP:SB:MB	0/1:99.99:5000,5000:0.5:2500,2500:2500,2500:10000:5000,5000,5000,5000:5000,5000,5000,5000
chr1	115258711	.	A	T	.	PASS	DP=10000;MQ=60;FractionInformativeReads=1;AQ=100;GermlineStatus=Germline_DB;EreppoLine=8166	GT:SQ:AD:AF:F1R2:F2R1:DP:SB:MB	0/1:99.99:5000,5000:0.5:2500,2500:2500,2500:10000:5000,5000,5000,5000:5000,5000,5000,5000
chr1	115258746	.	A	C	.	PASS	DP=10000;MQ=60;FractionInformativeReads=1;AQ=100;GermlineStatus=Germline_DB;EreppoLine=8168	GT:SQ:AD:AF:F1R2:F2R1:DP:SB:MB	0/1:99.99:5000,5000:0.5:2500,2500:2500,2500:10000:5000,5000,5000,5000:5000,5000,5000,5000
chr1	115258748	.	C	T	.	PASS	DP=10000;MQ=60;FractionInformativeReads=1;AQ=100;GermlineStatus=Germline_DB;EreppoLine=8606	GT:SQ:AD:AF:F1R2:F2R1:DP:SB:MB	0/1:99.99:5000,5000:0.5:2500,2500:2500,2500:10000:5000,5000,5000,5000:5000,5000,5000,5000
chr1	115258751	.	C	T	.	PASS	DP=10000;MQ=60;FractionInformativeReads=1;AQ=100;GermlineStatus=Germline_DB;EreppoLine=8612	GT:SQ:AD:AF:F1R2:F2R1:DP:SB:MB	0/1:99.99:5000,5000:0.5:2500,2500:2500,2500:10000:5000,5000,5000,5000:5000,5000,5000,5000
chr1	155874164	.	G	A	.	PASS	DP=10000;MQ=60;FractionInformativeReads=1;AQ=100;GermlineStatus=Germline_DB;EreppoLine=8336	GT:SQ:AD:AF:F1R2:F2R1:DP:SB:MB	0/1:99.99:5000,5000:0.5:2500,2500:2500,2500:10000:5000,5000,5000,5000:5000,5000,5000,5000
chr1	155874263	.	T	C	.	PASS	DP=10000;MQ=60;FractionInformativeReads=1;AQ=100;GermlineStatus=Germline_DB;EreppoLine=8337	GT:SQ:AD:AF:F1R2:F2R1:DP:SB:MB	0/1:99.99:5000,5000:0.5:2500,2500:2500,2500:10000:5000,5000,5000,5000:5000,5000,5000,5000
chr1	155874526	.	C	T	.	PASS	DP=10000;MQ=60;FractionInformativeReads=1;AQ=100;GermlineStatus=Germline_DB;EreppoLine=8338	GT:SQ:AD:AF:F1R2:F2R1:DP:SB:MB	0/1:99.99:5000,5000:0.5:2500,2500:2500,2500:10000:5000,5000,5000,5000:5000,5000,5000,5000
chr1	171605065	.	T	C	.	PASS	DP=10000;MQ=60;FractionInformativeReads=1;AQ=100;GermlineStatus=Germline_DB;EreppoLine=5086	GT:SQ:AD:AF:F1R2:F2R1:DP:SB:MB	0/1:99.99:5000,5000:0.5:2500,2500:2500,2500:10000:5000,5000,5000,5000:5000,5000,5000,5000
chr1	171605076	.	A	G	.	PASS	DP=10000;MQ=60;FractionInformativeReads=1;AQ=100;GermlineStatus=Germline_DB;EreppoLine=3616	GT:SQ:AD:AF:F1R2:F2R1:DP:SB:MB	0/1:99.99:5000,5000:0.5:2500,2500:2500,2500:10000:5000,5000,5000,5000:5000,5000,5000,5000
chr1	171605081	.	T	C	.	PASS	DP=10000;MQ=60;FractionInformativeReads=1;AQ=100;GermlineStatus=Germline_DB;EreppoLine=5294	GT:SQ:AD:AF:F1R2:F2R1:DP:SB:MB	0/1:99.99:5000,5000:0.5:2500,2500:2500,2500:10000:5000,5000,5000,5000:5000,5000,5000,5000
chr1	171605084	.	A	C	.	PASS	DP=10000;MQ=60;FractionInformativeReads=1;AQ=100;GermlineStatus=Germline_DB;EreppoLine=3615	GT:SQ:AD:AF:F1R2:F2R1:DP:SB:MB	0/1:99.99:5000,5000:0.5:2500,2500:2500,2500:10000:5000,5000,5000,5000:5000,5000,5000,5000
chr1	171605085	.	T	A	.	PASS	DP=10000;MQ=60;FractionInformativeReads=1;AQ=100;GermlineStatus=Germline_DB;EreppoLine=3614	GT:SQ:AD:AF:F1R2:F2R1:DP:SB:MB	0/1:99.99:5000,5000:0.5:2500,2500:2500,2500:10000:5000,5000,5000,5000:5000,5000,5000,5000
chr1	171605088	.	C	G	.	PASS	DP=10000;MQ=60;FractionInformativeReads=1;AQ=100;GermlineStatus=Germline_DB;EreppoLine=4930	GT:SQ:AD:AF:F1R2:F2R1:DP:SB:MB	0/1:99.99:5000,5000:0.5:2500,2500:2500,2500:10000:5000,5000,5000,5000:5000,5000,5000,5000
chr1	171605094	.	T	G	.	PASS	DP=10000;MQ=60;FractionInformativeReads=1;AQ=100;GermlineStatus=Germline_DB;EreppoLine=4673	GT:SQ:AD:AF:F1R2:F2R1:DP:SB:MB	0/1:99.99:5000,5000:0.5:2500,2500:2500,2500:10000:5000,5000,5000,5000:5000,5000,5000,5000
chr1	171605097	.	C	T	.	PASS	DP=10000;MQ=60;FractionInformativeReads=1;AQ=100;GermlineStatus=Germline_DB;EreppoLine=3613	GT:SQ:AD:AF:F1R2:F2R1:DP:SB:MB	0/1:99.99:5000,5000:0.5:2500,2500:2500,2500:10000:5000,5000,5000,5000:5000,5000,5000,5000
chr1	171605113	.	C	CG	.	PASS	DP=10000;MQ=60;FractionInformativeReads=1;AQ=100;GermlineStatus=Germline_DB;EreppoLine=5165	GT:SQ:AD:AF:F1R2:F2R1:DP:SB:MB	0/1:99.99:5000,5000:0.5:2500,2500:2500,2500:10000:5000,5000,5000,5000:5000,5000,5000,5000
chr1	171605114	.	C	T	.	PASS	DP=10000;MQ=60;FractionInformativeReads=1;AQ=100;GermlineStatus=Germline_DB;EreppoLine=5164	GT:SQ:AD:AF:F1R2:F2R1:DP:SB:MB	0/1:99.99:5000,5000:0.5:2500,2500:2500,2500:10000:5000,5000,5000,5000:5000,5000,5000,5000
chr1	171605116	.	G	A	.	PASS	DP=10000;MQ=60;FractionInformativeReads=1;AQ=100;GermlineStatus=Germline_DB;EreppoLine=5084	GT:SQ:AD:AF:F1R2:F2R1:DP:SB:MB	0/1:99.99:5000,5000:0.5:2500,2500:2500,2500:10000:5000,5000,5000,5000:5000,5000,5000,5000
chr1	171605124	.	G	A	.	PASS	DP=10000;MQ=60;FractionInformativeReads=1;AQ=100;GermlineStatus=Germline_DB;EreppoLine=4472	GT:SQ:AD:AF:F1R2:F2R1:DP:SB:MB	0/1:99.99:5000,5000:0.5:2500,2500:2500,2500:10000:5000,5000,5000,5000:5000,5000,5000,5000
chr1	171605128	.	C	T	.	PASS	DP=10000;MQ=60;FractionInformativeReads=1;AQ=100;GermlineStatus=Germline_DB;EreppoLine=4672	GT:SQ:AD:AF:F1R2:F2R1:DP:SB:MB	0/1:99.99:5000,5000:0.5:2500,2500:2500,2500:10000:5000,5000,5000,5000:5000,5000,5000,5000
chr1	171605133	.	C	A	.	PASS	DP=10000;MQ=60;FractionInformativeReads=1;AQ=100;GermlineStatus=Germline_DB;EreppoLine=4929	GT:SQ:AD:AF:F1R2:F2R1:DP:SB:MB	0/1:99.99:5000,5000:0.5:2500,2500:2500,2500:10000:5000,5000,5000,5000:5000,5000,5000,5000
chr1	171605138	.	G	A	.	PASS	DP=10000;MQ=60;FractionInformativeReads=1;AQ=100;GermlineStatus=Germline_DB;EreppoLine=3611	GT:SQ:AD:AF:F1R2:F2R1:DP:SB:MB	0/1:99.99:5000,5000:0.5:2500,2500:2500,2500:10000:5000,5000,5000,5000:5000,5000,5000,5000
chr1	171605138	.	G	C	.	PASS	DP=10000;MQ=60;FractionInformativeReads=1;AQ=100;GermlineStatus=Germline_DB;EreppoLine=3612	GT:SQ:AD:AF:F1R2:F2R1:DP:SB:MB	0/1:99.99:5000,5000:0.5:2500,2500:2500,2500:10000:5000,5000,5000,5000:5000,5000,5000,5000
chr1	171605139	.	G	T	.	PASS	DP=10000;MQ=60;FractionInformativeReads=1;AQ=100;GermlineStatus=Germline_DB;EreppoLine=3610	GT:SQ:AD:AF:F1R2:F2R1:DP:SB:MB	0/1:99.99:5000,5000:0.5:2500,2500:2500,2500:10000:5000,5000,5000,5000:5000,5000,5000,5000
chr1	171605140	.	G	C	.	PASS	DP=10000;MQ=60;FractionInformativeReads=1;AQ=100;GermlineStatus=Germline_DB;EreppoLine=3608	GT:SQ:AD:AF:F1R2:F2R1:DP:SB:MB	0/1:99.99:5000,5000:0.5:2500,2500:2500,2500:10000:5000,5000,5000,5000:5000,5000,5000,5000
chr1	171605140	.	G	T	.	PASS	DP=10000;MQ=60;FractionInformativeReads=1;AQ=100;GermlineStatus=Germline_DB;EreppoLine=3607	GT:SQ:AD:AF:F1R2:F2R1:DP:SB:MB	0/1:99.99:5000,5000:0.5:2500,2500:2500,2500:10000:5000,5000,5000,5000:5000,5000,5000,5000
chr1	171605145	.	A	G	.	PASS	DP=10000;MQ=60;FractionInformativeReads=1;AQ=100;GermlineStatus=Germline_DB;EreppoLine=5083	GT:SQ:AD:AF:F1R2:F2R1:DP:SB:MB	0/1:99.99:5000,5000:0.5:2500,2500:2500,2500:10000:5000,5000,5000,5000:5000,5000,5000,5000
chr1	171605148	.	C	A	.	PASS	DP=10000;MQ=60;FractionInformativeReads=1;AQ=100;GermlineStatus=Germline_DB;EreppoLine=5090	GT:SQ:AD:AF:F1R2:F2R1:DP:SB:MB	0/1:99.99:5000,5000:0.5:2500,2500:2500,2500:10000:5000,5000,5000,5000:5000,5000,5000,5000
chr1	171605150	.	A	C	.	PASS	DP=10000;MQ=60;FractionInformativeReads=1;AQ=100;GermlineStatus=Germline_DB;EreppoLine=3606	GT:SQ:AD:AF:F1R2:F2R1:DP:SB:MB	0/1:99.99:5000,5000:0.5:2500,2500:2500,2500:10000:5000,5000,5000,5000:5000,5000,5000,5000
chr1	171605150	.	A	T	.	PASS	DP=10000;MQ=60;FractionInformativeReads=1;AQ=100;GermlineStatus=Germline_DB;EreppoLine=3605	GT:SQ:AD:AF:F1R2:F2R1:DP:SB:MB	0/1:99.99:5000,5000:0.5:2500,2500:2500,2500:10000:5000,5000,5000,5000:5000,5000,5000,5000
chr1	171605168	.	T	C	.	PASS	DP=10000;MQ=60;FractionInformativeReads=1;AQ=100;GermlineStatus=Germline_DB;EreppoLine=3185	GT:SQ:AD:AF:F1R2:F2R1:DP:SB:MB	0/1:99.99:5000,5000:0.5:2500,2500:2500,2500:10000:5000,5000,5000,5000:5000,5000,5000,5000
chr1	171605172	.	G	A	.	PASS	DP=10000;MQ=60;FractionInformativeReads=1;AQ=100;GermlineStatus=Germline_DB;EreppoLine=5082	GT:SQ:AD:AF:F1R2:F2R1:DP:SB:MB	0/1:99.99:5000,5000:0.5:2500,2500:2500,2500:10000:5000,5000,5000,5000:5000,5000,5000,5000
chr1	171605185	.	G	C	.	PASS	DP=10000;MQ=60;FractionInformativeReads=1;AQ=100;GermlineStatus=Germline_DB;EreppoLine=5304	GT:SQ:AD:AF:F1R2:F2R1:DP:SB:MB	0/1:99.99:5000,5000:0.5:2500,2500:2500,2500:10000:5000,5000,5000,5000:5000,5000,5000,5000
chr1	171605207	.	C	T	.	PASS	DP=10000;MQ=60;FractionInformativeReads=1;AQ=100;GermlineStatus=Germline_DB;EreppoLine=5081	GT:SQ:AD:AF:F1R2:F2R1:DP:SB:MB	0/1:99.99:5000,5000:0.5:2500,2500:2500,2500:10000:5000,5000,5000,5000:5000,5000,5000,5000
chr1	171605216	.	G	T	.	PASS	DP=10000;MQ=60;FractionInformativeReads=1;AQ=100;GermlineStatus=Germline_DB;EreppoLine=5442	GT:SQ:AD:AF:F1R2:F2R1:DP:SB:MB	0/1:99.99:5000,5000:0.5:2500,2500:2500,2500:10000:5000,5000,5000,5000:5000,5000,5000,5000
chr1	171605231	.	T	C	.	PASS	DP=10000;MQ=60;FractionInformativeReads=1;AQ=100;GermlineStatus=Germline_DB;EreppoLine=4471	GT:SQ:AD:AF:F1R2:F2R1:DP:SB:MB	0/1:99.99:5000,5000:0.5:2500,2500:2500,2500:10000:5000,5000,5000,5000:5000,5000,5000,5000
chr1	171605232	.	T	A	.	PASS	DP=10000;MQ=60;FractionInformativeReads=1;AQ=100;GermlineStatus=Germline_DB;EreppoLine=5163	GT:SQ:AD:AF:F1R2:F2R1:DP:SB:MB	0/1:99.99:5000,5000:0.5:2500,2500:2500,2500:10000:5000,5000,5000,5000:5000,5000,5000,5000
chr1	171605232	.	T	C	.	PASS	DP=10000;MQ=60;FractionInformativeReads=1;AQ=100;GermlineStatus=Germline_DB;EreppoLine=4470	GT:SQ:AD:AF:F1R2:F2R1:DP:SB:MB	0/1:99.99:5000,5000:0.5:2500,2500:2500,2500:10000:5000,5000,5000,5000:5000,5000,5000,5000
chr1	171605235	.	C	T	.	PASS	DP=10000;MQ=60;FractionInformativeReads=1;AQ=100;GermlineStatus=Germline_DB;EreppoLine=5440	GT:SQ:AD:AF:F1R2:F2R1:DP:SB:MB	0/1:99.99:5000,5000:0.5:2500,2500:2500,2500:10000:5000,5000,5000,5000:5000,5000,5000,5000
chr1	171605238	.	T	G	.	PASS	DP=10000;MQ=60;FractionInformativeReads=1;AQ=100;GermlineStatus=Germline_DB;EreppoLine=5080	GT:SQ:AD:AF:F1R2:F2R1:DP:SB:MB	0/1:99.99:5000,5000:0.5:2500,2500:2500,2500:10000:5000,5000,5000,5000:5000,5000,5000,5000
chr1	171605241	.	C	T	.	PASS	DP=10000;MQ=60;FractionInformativeReads=1;AQ=100;GermlineStatus=Germline_DB;EreppoLine=4927	GT:SQ:AD:AF:F1R2:F2R1:DP:SB:MB	0/1:99.99:5000,5000:0.5:2500,2500:2500,2500:10000:5000,5000,5000,5000:5000,5000,5000,5000
chr1	171605246	.	G	A	.	PASS	DP=10000;MQ=60;FractionInformativeReads=1;AQ=100;GermlineStatus=Germline_DB;EreppoLine=3222	GT:SQ:AD:AF:F1R2:F2R1:DP:SB:MB	0/1:99.99:5000,5000:0.5:2500,2500:2500,2500:10000:5000,5000,5000,5000:5000,5000,5000,5000
chr1	171605263	.	G	A	.	PASS	DP=10000;MQ=60;FractionInformativeReads=1;AQ=100;GermlineStatus=Germline_DB;EreppoLine=3184	GT:SQ:AD:AF:F1R2:F2R1:DP:SB:MB	0/1:99.99:5000,5000:0.5:2500,2500:2500,2500:10000:5000,5000,5000,5000:5000,5000,5000,5000
chr1	171605267	.	G	A	.	PASS	DP=10000;MQ=60;FractionInformativeReads=1;AQ=100;GermlineStatus=Germline_DB;EreppoLine=4682	GT:SQ:AD:AF:F1R2:F2R1:DP:SB:MB	0/1:99.99:5000,5000:0.5:2500,2500:2500,2500:10000:5000,5000,5000,5000:5000,5000,5000,5000
chr1	171605271	.	A	G	.	PASS	DP=10000;MQ=60;FractionInformativeReads=1;AQ=100;GermlineStatus=Germline_DB;EreppoLine=3221	GT:SQ:AD:AF:F1R2:F2R1:DP:SB:MB	0/1:99.99:5000,5000:0.5:2500,2500:2500,2500:10000:5000,5000,5000,5000:5000,5000,5000,5000
chr1	171605280	.	C	T	.	PASS	DP=10000;MQ=60;FractionInformativeReads=1;AQ=100;GermlineStatus=Germline_DB;EreppoLine=3183	GT:SQ:AD:AF:F1R2:F2R1:DP:SB:MB	0/1:99.99:5000,5000:0.5:2500,2500:2500,2500:10000:5000,5000,5000,5000:5000,5000,5000,5000
chr1	171605282	.	C	T	.	PASS	DP=10000;MQ=60;FractionInformativeReads=1;AQ=100;GermlineStatus=Germline_DB;EreppoLine=5079	GT:SQ:AD:AF:F1R2:F2R1:DP:SB:MB	0/1:99.99:5000,5000:0.5:2500,2500:2500,2500:10000:5000,5000,5000,5000:5000,5000,5000,5000
chr1	171605283	.	A	G	.	PASS	DP=10000;MQ=60;FractionInformativeReads=1;AQ=100;GermlineStatus=Germline_DB;EreppoLine=3603	GT:SQ:AD:AF:F1R2:F2R1:DP:SB:MB	0/1:99.99:5000,5000:0.5:2500,2500:2500,2500:10000:5000,5000,5000,5000:5000,5000,5000,5000
chr1	171605292	.	A	G	.	PASS	DP=10000;MQ=60;FractionInformativeReads=1;AQ=100;GermlineStatus=Germline_DB;EreppoLine=4925	GT:SQ:AD:AF:F1R2:F2R1:DP:SB:MB	0/1:99.99:5000,5000:0.5:2500,2500:2500,2500:10000:5000,5000,5000,5000:5000,5000,5000,5000
chr1	171605302	.	G	A	.	PASS	DP=10000;MQ=60;FractionInformativeReads=1;AQ=100;GermlineStatus=Germline_DB;EreppoLine=5078	GT:SQ:AD:AF:F1R2:F2R1:DP:SB:MB	0/1:99.99:5000,5000:0.5:2500,2500:2500,2500:10000:5000,5000,5000,5000:5000,5000,5000,5000
chr1	171605304	.	C	A	.	PASS	DP=10000;MQ=60;FractionInformativeReads=1;AQ=100;GermlineStatus=Germline_DB;EreppoLine=3601	GT:SQ:AD:AF:F1R2:F2R1:DP:SB:MB	0/1:99.99:5000,5000:0.5:2500,2500:2500,2500:10000:5000,5000,5000,5000:5000,5000,5000,5000
chr1	171605306	.	G	C	.	PASS	DP=10000;MQ=60;FractionInformativeReads=1;AQ=100;GermlineStatus=Germline_DB;EreppoLine=5168	GT:SQ:AD:AF:F1R2:F2R1:DP:SB:MB	0/1:99.99:5000,5000:0.5:2500,2500:2500,2500:10000:5000,5000,5000,5000:5000,5000,5000,5000
chr1	171605308	.	C	G	.	PASS	DP=10000;MQ=60;FractionInformativeReads=1;AQ=100;GermlineStatus=Germline_DB;EreppoLine=5447	GT:SQ:AD:AF:F1R2:F2R1:DP:SB:MB	0/1:99.99:5000,5000:0.5:2500,2500:2500,2500:10000:5000,5000,5000,5000:5000,5000,5000,5000
chr1	171605313	.	T	C	.	PASS	DP=10000;MQ=60;FractionInformativeReads=1;AQ=100;GermlineStatus=Germline_DB;EreppoLine=3600	GT:SQ:AD:AF:F1R2:F2R1:DP:SB:MB	0/1:99.99:5000,5000:0.5:2500,2500:2500,2500:10000:5000,5000,5000,5000:5000,5000,5000,5000
chr1	171605313	.	T	G	.	PASS	DP=10000;MQ=60;FractionInformativeReads=1;AQ=100;GermlineStatus=Germline_DB;EreppoLine=5310	GT:SQ:AD:AF:F1R2:F2R1:DP:SB:MB	0/1:99.99:5000,5000:0.5:2500,2500:2500,2500:10000:5000,5000,5000,5000:5000,5000,5000,5000
chr1	171605322	.	T	A	.	PASS	DP=10000;MQ=60;FractionInformativeReads=1;AQ=100;GermlineStatus=Germline_DB;EreppoLine=4469	GT:SQ:AD:AF:F1R2:F2R1:DP:SB:MB	0/1:99.99:5000,5000:0.5:2500,2500:2500,2500:10000:5000,5000,5000,5000:5000,5000,5000,5000
chr1	171605325	.	T	C	.	PASS	DP=10000;MQ=60;FractionInformativeReads=1;AQ=100;GermlineStatus=Germline_DB;EreppoLine=5436	GT:SQ:AD:AF:F1R2:F2R1:DP:SB:MB	0/1:99.99:5000,5000:0.5:2500,2500:2500,2500:10000:5000,5000,5000,5000:5000,5000,5000,5000
chr1	171605340	.	C	T	.	PASS	DP=10000;MQ=60;FractionInformativeReads=1;AQ=100;GermlineStatus=Germline_DB;EreppoLine=4924	GT:SQ:AD:AF:F1R2:F2R1:DP:SB:MB	0/1:99.99:5000,5000:0.5:2500,2500:2500,2500:10000:5000,5000,5000,5000:5000,5000,5000,5000
chr1	171605384	.	C	A	.	PASS	DP=10000;MQ=60;FractionInformativeReads=1;AQ=100;GermlineStatus=Germline_DB;EreppoLine=4481	GT:SQ:AD:AF:F1R2:F2R1:DP:SB:MB	0/1:99.99:5000,5000:0.5:2500,2500:2500,2500:10000:5000,5000,5000,5000:5000,5000,5000,5000
chr1	171605384	.	C	T	.	PASS	DP=10000;MQ=60;FractionInformativeReads=1;AQ=100;GermlineStatus=Germline_DB;EreppoLine=4681	GT:SQ:AD:AF:F1R2:F2R1:DP:SB:MB	0/1:99.99:5000,5000:0.5:2500,2500:2500,2500:10000:5000,5000,5000,5000:5000,5000,5000,5000
chr1	171605387	.	T	C	.	PASS	DP=10000;MQ=60;FractionInformativeReads=1;AQ=100;GermlineStatus=Germline_DB;EreppoLine=3597	GT:SQ:AD:AF:F1R2:F2R1:DP:SB:MB	0/1:99.99:5000,5000:0.5:2500,2500:2500,2500:10000:5000,5000,5000,5000:5000,5000,5000,5000
chr1	171605391	.	CCTC	CCTCCTC	.	PASS	DP=10000;MQ=60;FractionInformativeReads=1;AQ=100;GermlineStatus=Germline_DB;EreppoLine=3595	GT:SQ:AD:AF:F1R2:F2R1:DP:SB:MB	0/1:99.99:5000,5000:0.5:2500,2500:2500,2500:10000:5000,5000,5000,5000:5000,5000,5000,5000
chr1	171605392	.	C	T	.	PASS	DP=10000;MQ=60;FractionInformativeReads=1;AQ=100;GermlineStatus=Germline_DB;EreppoLine=3596	GT:SQ:AD:AF:F1R2:F2R1:DP:SB:MB	0/1:99.99:5000,5000:0.5:2500,2500:2500,2500:10000:5000,5000,5000,5000:5000,5000,5000,5000
chr1	171605394	.	A	ATGGGTC	.	PASS	DP=10000;MQ=60;FractionInformativeReads=1;AQ=100;GermlineStatus=Germline_DB;EreppoLine=3220	GT:SQ:AD:AF:F1R2:F2R1:DP:SB:MB	0/1:99.99:5000,5000:0.5:2500,2500:2500,2500:10000:5000,5000,5000,5000:5000,5000,5000,5000
chr1	171605402	.	C	T	.	PASS	DP=10000;MQ=60;FractionInformativeReads=1;AQ=100;GermlineStatus=Germline_DB;EreppoLine=4670	GT:SQ:AD:AF:F1R2:F2R1:DP:SB:MB	0/1:99.99:5000,5000:0.5:2500,2500:2500,2500:10000:5000,5000,5000,5000:5000,5000,5000,5000
chr1	171605427	.	C	T	.	PASS	DP=10000;MQ=60;FractionInformativeReads=1;AQ=100;GermlineStatus=Germline_DB;EreppoLine=5308	GT:SQ:AD:AF:F1R2:F2R1:DP:SB:MB	0/1:99.99:5000,5000:0.5:2500,2500:2500,2500:10000:5000,5000,5000,5000:5000,5000,5000,5000
chr1	171605429	.	T	C	.	PASS	DP=10000;MQ=60;FractionInformativeReads=1;AQ=100;GermlineStatus=Germline_DB;EreppoLine=5301	GT:SQ:AD:AF:F1R2:F2R1:DP:SB:MB	0/1:99.99:5000,5000:0.5:2500,2500:2500,2500:10000:5000,5000,5000,5000:5000,5000,5000,5000
chr1	171605430	.	C	G	.	PASS	DP=10000;MQ=60;FractionInformativeReads=1;AQ=100;GermlineStatus=Germline_DB;EreppoLine=5300	GT:SQ:AD:AF:F1R2:F2R1:DP:SB:MB	0/1:99.99:5000,5000:0.5:2500,2500:2500,2500:10000:5000,5000,5000,5000:5000,5000,5000,5000
chr1	171605430	.	C	T	.	PASS	DP=10000;MQ=60;FractionInformativeReads=1;AQ=100;GermlineStatus=Germline_DB;EreppoLine=3182	GT:SQ:AD:AF:F1R2:F2R1:DP:SB:MB	0/1:99.99:5000,5000:0.5:2500,2500:2500,2500:10000:5000,5000,5000,5000:5000,5000,5000,5000
chr1	171605441	.	T	C	.	PASS	DP=10000;MQ=60;FractionInformativeReads=1;AQ=100;GermlineStatus=Germline_DB;EreppoLine=3218	GT:SQ:AD:AF:F1R2:F2R1:DP:SB:MB	0/1:99.99:5000,5000:0.5:2500,2500:2500,2500:10000:5000,5000,5000,5000:5000,5000,5000,5000
chr1	171605441	.	T	G	.	PASS	DP=10000;MQ=60;FractionInformativeReads=1;AQ=100;GermlineStatus=Germline_DB;EreppoLine=3180	GT:SQ:AD:AF:F1R2:F2R1:DP:SB:MB	0/1:99.99:5000,5000:0.5:2500,2500:2500,2500:10000:5000,5000,5000,5000:5000,5000,5000,5000
chr1	171605442	.	C	A	.	PASS	DP=10000;MQ=60;FractionInformativeReads=1;AQ=100;GermlineStatus=Germline_DB;EreppoLine=3219	GT:SQ:AD:AF:F1R2:F2R1:DP:SB:MB	0/1:99.99:5000,5000:0.5:2500,2500:2500,2500:10000:5000,5000,5000,5000:5000,5000,5000,5000
chr1	171605442	.	C	G	.	PASS	DP=10000;MQ=60;FractionInformativeReads=1;AQ=100;GermlineStatus=Germline_DB;EreppoLine=3217	GT:SQ:AD:AF:F1R2:F2R1:DP:SB:MB	0/1:99.99:5000,5000:0.5:2500,2500:2500,2500:10000:5000,5000,5000,5000:5000,5000,5000,5000
chr1	171605442	.	C	T	.	PASS	DP=10000;MQ=60;FractionInformativeReads=1;AQ=100;GermlineStatus=Germline_DB;EreppoLine=3181	GT:SQ:AD:AF:F1R2:F2R1:DP:SB:MB	0/1:99.99:5000,5000:0.5:2500,2500:2500,2500:10000:5000,5000,5000,5000:5000,5000,5000,5000
chr1	171605444	.	A	G	.	PASS	DP=10000;MQ=60;FractionInformativeReads=1;AQ=100;GermlineStatus=Germline_DB;EreppoLine=5443	GT:SQ:AD:AF:F1R2:F2R1:DP:SB:MB	0/1:99.99:5000,5000:0.5:2500,2500:2500,2500:10000:5000,5000,5000,5000:5000,5000,5000,5000
chr1	171605447	.	T	C	.	PASS	DP=10000;MQ=60;FractionInformativeReads=1;AQ=100;GermlineStatus=Germline_DB;EreppoLine=4680	GT:SQ:AD:AF:F1R2:F2R1:DP:SB:MB	0/1:99.99:5000,5000:0.5:2500,2500:2500,2500:10000:5000,5000,5000,5000:5000,5000,5000,5000
chr1	171605450	.	G	A	.	PASS	DP=10000;MQ=60;FractionInformativeReads=1;AQ=100;GermlineStatus=Germline_DB;EreppoLine=3179	GT:SQ:AD:AF:F1R2:F2R1:DP:SB:MB	0/1:99.99:5000,5000:0.5:2500,2500:2500,2500:10000:5000,5000,5000,5000:5000,5000,5000,5000
chr1	171605450	.	G	C	.	PASS	DP=10000;MQ=60;FractionInformativeReads=1;AQ=100;GermlineStatus=Germline_DB;EreppoLine=4669	GT:SQ:AD:AF:F1R2:F2R1:DP:SB:MB	0/1:99.99:5000,5000:0.5:2500,2500:2500,2500:10000:5000,5000,5000,5000:5000,5000,5000,5000
chr1	171605450	.	G	T	.	PASS	DP=10000;MQ=60;FractionInformativeReads=1;AQ=100;GermlineStatus=Germline_DB;EreppoLine=5077	GT:SQ:AD:AF:F1R2:F2R1:DP:SB:MB	0/1:99.99:5000,5000:0.5:2500,2500:2500,2500:10000:5000,5000,5000,5000:5000,5000,5000,5000
chr1	171605459	.	C	A	.	PASS	DP=10000;MQ=60;FractionInformativeReads=1;AQ=100;GermlineStatus=Germline_DB;EreppoLine=4923	GT:SQ:AD:AF:F1R2:F2R1:DP:SB:MB	0/1:99.99:5000,5000:0.5:2500,2500:2500,2500:10000:5000,5000,5000,5000:5000,5000,5000,5000
chr1	171605461	.	C	T	.	PASS	DP=10000;MQ=60;FractionInformativeReads=1;AQ=100;GermlineStatus=Germline_DB;EreppoLine=3178	GT:SQ:AD:AF:F1R2:F2R1:DP:SB:MB	0/1:99.99:5000,5000:0.5:2500,2500:2500,2500:10000:5000,5000,5000,5000:5000,5000,5000,5000
chr1	171605469	.	A	C	.	PASS	DP=10000;MQ=60;FractionInformativeReads=1;AQ=100;GermlineStatus=Germline_DB;EreppoLine=5076	GT:SQ:AD:AF:F1R2:F2R1:DP:SB:MB	0/1:99.99:5000,5000:0.5:2500,2500:2500,2500:10000:5000,5000,5000,5000:5000,5000,5000,5000
chr1	171605469	.	A	G	.	PASS	DP=10000;MQ=60;FractionInformativeReads=1;AQ=100;GermlineStatus=Germline_DB;EreppoLine=5454	GT:SQ:AD:AF:F1R2:F2R1:DP:SB:MB	0/1:99.99:5000,5000:0.5:2500,2500:2500,2500:10000:5000,5000,5000,5000:5000,5000,5000,5000
chr1	171605471	.	G	A	.	PASS	DP=10000;MQ=60;FractionInformativeReads=1;AQ=100;GermlineStatus=Germline_DB;EreppoLine=3216	GT:SQ:AD:AF:F1R2:F2R1:DP:SB:MB	0/1:99.99:5000,5000:0.5:2500,2500:2500,2500:10000:5000,5000,5000,5000:5000,5000,5000,5000
chr1	171605473	.	G	C	.	PASS	DP=10000;MQ=60;FractionInformativeReads=1;AQ=100;GermlineStatus=Germline_DB;EreppoLine=4922	GT:SQ:AD:AF:F1R2:F2R1:DP:SB:MB	0/1:99.99:5000,5000:0.5:2500,2500:2500,2500:10000:5000,5000,5000,5000:5000,5000,5000,5000
chr1	171605475	.	A	G	.	PASS	DP=10000;MQ=60;FractionInformativeReads=1;AQ=100;GermlineStatus=Germline_DB;EreppoLine=4303	GT:SQ:AD:AF:F1R2:F2R1:DP:SB:MB	0/1:99.99:5000,5000:0.5:2500,2500:2500,2500:10000:5000,5000,5000,5000:5000,5000,5000,5000
chr1	171605476	.	TGTC	TA	.	PASS	DP=10000;MQ=60;FractionInformativeReads=1;AQ=100;GermlineStatus=Germline_DB;EreppoLine=3214	GT:SQ:AD:AF:F1R2:F2R1:DP:SB:MB	0/1:99.99:5000,5000:0.5:2500,2500:2500,2500:10000:5000,5000,5000,5000:5000,5000,5000,5000
chr1	171605478	.	G	A	.	PASS	DP=10000;MQ=60;FractionInformativeReads=1;AQ=100;GermlineStatus=Germline_DB;EreppoLine=3215	GT:SQ:AD:AF:F1R2:F2R1:DP:SB:MB	0/1:99.99:5000,5000:0.5:2500,2500:2500,2500:10000:5000,5000,5000,5000:5000,5000,5000,5000
chr1	171605481	.	C	T	.	PASS	DP=10000;MQ=60;FractionInformativeReads=1;AQ=100;GermlineStatus=Germline_DB;EreppoLine=3594	GT:SQ:AD:AF:F1R2:F2R1:DP:SB:MB	0/1:99.99:5000,5000:0.5:2500,2500:2500,2500:10000:5000,5000,5000,5000:5000,5000,5000,5000
chr1	171605489	.	C	A	.	PASS	DP=10000;MQ=60;FractionInformativeReads=1;AQ=100;GermlineStatus=Germline_DB;EreppoLine=3177	GT:SQ:AD:AF:F1R2:F2R1:DP:SB:MB	0/1:99.99:5000,5000:0.5:2500,2500:2500,2500:10000:5000,5000,5000,5000:5000,5000,5000,5000
chr1	171605493	.	C	T	.	PASS	DP=10000;MQ=60;FractionInformativeReads=1;AQ=100;GermlineStatus=Germline_DB;EreppoLine=3213	GT:SQ:AD:AF:F1R2:F2R1:DP:SB:MB	0/1:99.99:5000,5000:0.5:2500,2500:2500,2500:10000:5000,5000,5000,5000:5000,5000,5000,5000
chr1	171605496	.	CAG	C	.	PASS	DP=10000;MQ=60;FractionInformativeReads=1;AQ=100;GermlineStatus=Germline_DB;EreppoLine=5439	GT:SQ:AD:AF:F1R2:F2R1:DP:SB:MB	0/1:99.99:5000,5000:0.5:2500,2500:2500,2500:10000:5000,5000,5000,5000:5000,5000,5000,5000
chr1	171605499	.	G	A	.	PASS	DP=10000;MQ=60;FractionInformativeReads=1;AQ=100;GermlineStatus=Germline_DB;EreppoLine=4468	GT:SQ:AD:AF:F1R2:F2R1:DP:SB:MB	0/1:99.99:5000,5000:0.5:2500,2500:2500,2500:10000:5000,5000,5000,5000:5000,5000,5000,5000
chr1	171605501	.	A	T	.	PASS	DP=10000;MQ=60;FractionInformativeReads=1;AQ=100;GermlineStatus=Germline_DB;EreppoLine=3176	GT:SQ:AD:AF:F1R2:F2R1:DP:SB:MB	0/1:99.99:5000,5000:0.5:2500,2500:2500,2500:10000:5000,5000,5000,5000:5000,5000,5000,5000
chr1	171605522	.	G	A	.	PASS	DP=10000;MQ=60;FractionInformativeReads=1;AQ=100;GermlineStatus=Germline_DB;EreppoLine=3175	GT:SQ:AD:AF:F1R2:F2R1:DP:SB:MB	0/1:99.99:5000,5000:0.5:2500,2500:2500,2500:10000:5000,5000,5000,5000:5000,5000,5000,5000
chr1	171605526	.	C	T	.	PASS	DP=10000;MQ=60;FractionInformativeReads=1;AQ=100;GermlineStatus=Germline_DB;EreppoLine=3212	GT:SQ:AD:AF:F1R2:F2R1:DP:SB:MB	0/1:99.99:5000,5000:0.5:2500,2500:2500,2500:10000:5000,5000,5000,5000:5000,5000,5000,5000
chr1	171605527	.	G	A	.	PASS	DP=10000;MQ=60;FractionInformativeReads=1;AQ=100;GermlineStatus=Germline_DB;EreppoLine=5299	GT:SQ:AD:AF:F1R2:F2R1:DP:SB:MB	0/1:99.99:5000,5000:0.5:2500,2500:2500,2500:10000:5000,5000,5000,5000:5000,5000,5000,5000
chr1	171605539	.	A	G	.	PASS	DP=10000;MQ=60;FractionInformativeReads=1;AQ=100;GermlineStatus=Germline_DB;EreppoLine=3174	GT:SQ:AD:AF:F1R2:F2R1:DP:SB:MB	0/1:99.99:5000,5000:0.5:2500,2500:2500,2500:10000:5000,5000,5000,5000:5000,5000,5000,5000
chr1	171605543	.	C	G	.	PASS	DP=10000;MQ=60;FractionInformativeReads=1;AQ=100;GermlineStatus=Germline_DB;EreppoLine=4480	GT:SQ:AD:AF:F1R2:F2R1:DP:SB:MB	0/1:99.99:5000,5000:0.5:2500,2500:2500,2500:10000:5000,5000,5000,5000:5000,5000,5000,5000
chr1	171605545	.	T	C	.	PASS	DP=10000;MQ=60;FractionInformativeReads=1;AQ=100;GermlineStatus=Germline_DB;EreppoLine=4679	GT:SQ:AD:AF:F1R2:F2R1:DP:SB:MB	0/1:99.99:5000,5000:0.5:2500,2500:2500,2500:10000:5000,5000,5000,5000:5000,5000,5000,5000
chr1	171605552	.	G	T	.	PASS	DP=10000;MQ=60;FractionInformativeReads=1;AQ=100;GermlineStatus=Germline_DB;EreppoLine=5307	GT:SQ:AD:AF:F1R2:F2R1:DP:SB:MB	0/1:99.99:5000,5000:0.5:2500,2500:2500,2500:10000:5000,5000,5000,5000:5000,5000,5000,5000
chr1	171605555	.	C	T	.	PASS	DP=10000;MQ=60;FractionInformativeReads=1;AQ=100;GermlineStatus=Germline_DB;EreppoLine=4302	GT:SQ:AD:AF:F1R2:F2R1:DP:SB:MB	0/1:99.99:5000,5000:0.5:2500,2500:2500,2500:10000:5000,5000,5000,5000:5000,5000,5000,5000
chr1	171605559	.	A	G	.	PASS	DP=10000;MQ=60;FractionInformativeReads=1;AQ=100;GermlineStatus=Germline_DB;EreppoLine=4678	GT:SQ:AD:AF:F1R2:F2R1:DP:SB:MB	0/1:99.99:5000,5000:0.5:2500,2500:2500,2500:10000:5000,5000,5000,5000:5000,5000,5000,5000
chr1	171605569	.	C	A	.	PASS	DP=10000;MQ=60;FractionInformativeReads=1;AQ=100;GermlineStatus=Germline_DB;EreppoLine=4920	GT:SQ:AD:AF:F1R2:F2R1:DP:SB:MB	0/1:99.99:5000,5000:0.5:2500,2500:2500,2500:10000:5000,5000,5000,5000:5000,5000,5000,5000
chr1	171605570	.	T	C	.	PASS	DP=10000;MQ=60;FractionInformativeReads=1;AQ=100;GermlineStatus=Germline_DB;EreppoLine=5435	GT:SQ:AD:AF:F1R2:F2R1:DP:SB:MB	0/1:99.99:5000,5000:0.5:2500,2500:2500,2500:10000:5000,5000,5000,5000:5000,5000,5000,5000
chr1	171605571	.	G	C	.	PASS	DP=10000;MQ=60;FractionInformativeReads=1;AQ=100;GermlineStatus=Germline_DB;EreppoLine=4666	GT:SQ:AD:AF:F1R2:F2R1:DP:SB:MB	0/1:99.99:5000,5000:0.5:2500,2500:2500,2500:10000:5000,5000,5000,5000:5000,5000,5000,5000
chr1	171605572	.	G	A	.	PASS	DP=10000;MQ=60;FractionInformativeReads=1;AQ=100;GermlineStatus=Germline_DB;EreppoLine=5438	GT:SQ:AD:AF:F1R2:F2R1:DP:SB:MB	0/1:99.99:5000,5000:0.5:2500,2500:2500,2500:10000:5000,5000,5000,5000:5000,5000,5000,5000
chr1	171605572	.	GAA	G	.	PASS	DP=10000;MQ=60;FractionInformativeReads=1;AQ=100;GermlineStatus=Germline_DB;EreppoLine=3173	GT:SQ:AD:AF:F1R2:F2R1:DP:SB:MB	0/1:99.99:5000,5000:0.5:2500,2500:2500,2500:10000:5000,5000,5000,5000:5000,5000,5000,5000
chr1	171605583	.	T	A	.	PASS	DP=10000;MQ=60;FractionInformativeReads=1;AQ=100;GermlineStatus=Germline_DB;EreppoLine=5437	GT:SQ:AD:AF:F1R2:F2R1:DP:SB:MB	0/1:99.99:5000,5000:0.5:2500,2500:2500,2500:10000:5000,5000,5000,5000:5000,5000,5000,5000
chr1	171605588	.	G	A	.	PASS	DP=10000;MQ=60;FractionInformativeReads=1;AQ=100;GermlineStatus=Germline_DB;EreppoLine=5160	GT:SQ:AD:AF:F1R2:F2R1:DP:SB:MB	0/1:99.99:5000,5000:0.5:2500,2500:2500,2500:10000:5000,5000,5000,5000:5000,5000,5000,5000
chr1	171605595	.	C	T	.	PASS	DP=10000;MQ=60;FractionInformativeReads=1;AQ=100;GermlineStatus=Germline_DB;EreppoLine=3172	GT:SQ:AD:AF:F1R2:F2R1:DP:SB:MB	0/1:99.99:5000,5000:0.5:2500,2500:2500,2500:10000:5000,5000,5000,5000:5000,5000,5000,5000
chr1	171605604	.	C	G	.	PASS	DP=10000;MQ=60;FractionInformativeReads=1;AQ=100;GermlineStatus=Germline_DB;EreppoLine=3171	GT:SQ:AD:AF:F1R2:F2R1:DP:SB:MB	0/1:99.99:5000,5000:0.5:2500,2500:2500,2500:10000:5000,5000,5000,5000:5000,5000,5000,5000
chr1	171605604	.	C	T	.	PASS	DP=10000;MQ=60;FractionInformativeReads=1;AQ=100;GermlineStatus=Germline_DB;EreppoLine=4662	GT:SQ:AD:AF:F1R2:F2R1:DP:SB:MB	0/1:99.99:5000,5000:0.5:2500,2500:2500,2500:10000:5000,5000,5000,5000:5000,5000,5000,5000
chr1	171605605	.	C	T	.	PASS	DP=10000;MQ=60;FractionInformativeReads=1;AQ=100;GermlineStatus=Germline_DB;EreppoLine=3211	GT:SQ:AD:AF:F1R2:F2R1:DP:SB:MB	0/1:99.99:5000,5000:0.5:2500,2500:2500,2500:10000:5000,5000,5000,5000:5000,5000,5000,5000
chr1	171605613	.	C	T	.	PASS	DP=10000;MQ=60;FractionInformativeReads=1;AQ=100;GermlineStatus=Germline_DB;EreppoLine=3210	GT:SQ:AD:AF:F1R2:F2R1:DP:SB:MB	0/1:99.99:5000,5000:0.5:2500,2500:2500,2500:10000:5000,5000,5000,5000:5000,5000,5000,5000
chr1	171605620	.	C	T	.	PASS	DP=10000;MQ=60;FractionInformativeReads=1;AQ=100;GermlineStatus=Germline_DB;EreppoLine=4478	GT:SQ:AD:AF:F1R2:F2R1:DP:SB:MB	0/1:99.99:5000,5000:0.5:2500,2500:2500,2500:10000:5000,5000,5000,5000:5000,5000,5000,5000
chr1	171605682	.	C	A	.	PASS	DP=10000;MQ=60;FractionInformativeReads=1;AQ=100;GermlineStatus=Germline_DB;EreppoLine=5171	GT:SQ:AD:AF:F1R2:F2R1:DP:SB:MB	0/1:99.99:5000,5000:0.5:2500,2500:2500,2500:10000:5000,5000,5000,5000:5000,5000,5000,5000
chr1	171605682	.	C	T	.	PASS	DP=10000;MQ=60;FractionInformativeReads=1;AQ=100;GermlineStatus=Germline_DB;EreppoLine=3209	GT:SQ:AD:AF:F1R2:F2R1:DP:SB:MB	0/1:99.99:5000,5000:0.5:2500,2500:2500,2500:10000:5000,5000,5000,5000:5000,5000,5000,5000
chr1	171605689	.	C	G	.	PASS	DP=10000;MQ=60;FractionInformativeReads=1;AQ=100;GermlineStatus=Germline_DB;EreppoLine=4676	GT:SQ:AD:AF:F1R2:F2R1:DP:SB:MB	0/1:99.99:5000,5000:0.5:2500,2500:2500,2500:10000:5000,5000,5000,5000:5000,5000,5000,5000
chr1	171605702	.	G	T	.	PASS	DP=10000;MQ=60;FractionInformativeReads=1;AQ=100;GermlineStatus=Germline_DB;EreppoLine=3170	GT:SQ:AD:AF:F1R2:F2R1:DP:SB:MB	0/1:99.99:5000,5000:0.5:2500,2500:2500,2500:10000:5000,5000,5000,5000:5000,5000,5000,5000
chr1	171605709	.	C	T	.	PASS	DP=10000;MQ=60;FractionInformativeReads=1;AQ=100;GermlineStatus=Germline_DB;EreppoLine=4933	GT:SQ:AD:AF:F1R2:F2R1:DP:SB:MB	0/1:99.99:5000,5000:0.5:2500,2500:2500,2500:10000:5000,5000,5000,5000:5000,5000,5000,5000
chr1	171605712	.	T	C	.	PASS	DP=10000;MQ=60;FractionInformativeReads=1;AQ=100;GermlineStatus=Germline_DB;EreppoLine=4675	GT:SQ:AD:AF:F1R2:F2R1:DP:SB:MB	0/1:99.99:5000,5000:0.5:2500,2500:2500,2500:10000:5000,5000,5000,5000:5000,5000,5000,5000
chr1	171605715	.	C	T	.	PASS	DP=10000;MQ=60;FractionInformativeReads=1;AQ=100;GermlineStatus=Germline_DB;EreppoLine=5453	GT:SQ:AD:AF:F1R2:F2R1:DP:SB:MB	0/1:99.99:5000,5000:0.5:2500,2500:2500,2500:10000:5000,5000,5000,5000:5000,5000,5000,5000
chr1	171605716	.	G	A	.	PASS	DP=10000;MQ=60;FractionInformativeReads=1;AQ=100;GermlineStatus=Germline_DB;EreppoLine=3169	GT:SQ:AD:AF:F1R2:F2R1:DP:SB:MB	0/1:99.99:5000,5000:0.5:2500,2500:2500,2500:10000:5000,5000,5000,5000:5000,5000,5000,5000
chr1	171605716	.	G	C	.	PASS	DP=10000;MQ=60;FractionInformativeReads=1;AQ=100;GermlineStatus=Germline_DB;EreppoLine=4660	GT:SQ:AD:AF:F1R2:F2R1:DP:SB:MB	0/1:99.99:5000,5000:0.5:2500,2500:2500,2500:10000:5000,5000,5000,5000:5000,5000,5000,5000
chr1	171605724	.	A	G	.	PASS	DP=10000;MQ=60;FractionInformativeReads=1;AQ=100;GermlineStatus=Germline_DB;EreppoLine=3168	GT:SQ:AD:AF:F1R2:F2R1:DP:SB:MB	0/1:99.99:5000,5000:0.5:2500,2500:2500,2500:10000:5000,5000,5000,5000:5000,5000,5000,5000
chr1	171605725	.	C	A	.	PASS	DP=10000;MQ=60;FractionInformativeReads=1;AQ=100;GermlineStatus=Germline_DB;EreppoLine=3136	GT:SQ:AD:AF:F1R2:F2R1:DP:SB:MB	0/1:99.99:5000,5000:0.5:2500,2500:2500,2500:10000:5000,5000,5000,5000:5000,5000,5000,5000
chr1	171605731	.	C	T	.	PASS	DP=10000;MQ=60;FractionInformativeReads=1;AQ=100;GermlineStatus=Germline_DB;EreppoLine=4659	GT:SQ:AD:AF:F1R2:F2R1:DP:SB:MB	0/1:99.99:5000,5000:0.5:2500,2500:2500,2500:10000:5000,5000,5000,5000:5000,5000,5000,5000
chr1	171605738	.	GTG	G	.	PASS	DP=10000;MQ=60;FractionInformativeReads=1;AQ=100;GermlineStatus=Germline_DB;EreppoLine=5297	GT:SQ:AD:AF:F1R2:F2R1:DP:SB:MB	0/1:99.99:5000,5000:0.5:2500,2500:2500,2500:10000:5000,5000,5000,5000:5000,5000,5000,5000
chr1	171605757	.	T	A	.	PASS	DP=10000;MQ=60;FractionInformativeReads=1;AQ=100;GermlineStatus=Germline_DB;EreppoLine=5452	GT:SQ:AD:AF:F1R2:F2R1:DP:SB:MB	0/1:99.99:5000,5000:0.5:2500,2500:2500,2500:10000:5000,5000,5000,5000:5000,5000,5000,5000
chr1	171605759	.	G	C	.	PASS	DP=10000;MQ=60;FractionInformativeReads=1;AQ=100;GermlineStatus=Germline_DB;EreppoLine=4657	GT:SQ:AD:AF:F1R2:F2R1:DP:SB:MB	0/1:99.99:5000,5000:0.5:2500,2500:2500,2500:10000:5000,5000,5000,5000:5000,5000,5000,5000
chr1	171605766	.	G	C	.	PASS	DP=10000;MQ=60;FractionInformativeReads=1;AQ=100;GermlineStatus=Germline_DB;EreppoLine=3593	GT:SQ:AD:AF:F1R2:F2R1:DP:SB:MB	0/1:99.99:5000,5000:0.5:2500,2500:2500,2500:10000:5000,5000,5000,5000:5000,5000,5000,5000
chr1	171605779	.	A	G	.	PASS	DP=10000;MQ=60;FractionInformativeReads=1;AQ=100;GermlineStatus=Germline_DB;EreppoLine=4932	GT:SQ:AD:AF:F1R2:F2R1:DP:SB:MB	0/1:99.99:5000,5000:0.5:2500,2500:2500,2500:10000:5000,5000,5000,5000:5000,5000,5000,5000
chr1	171605782	.	C	T	.	PASS	DP=10000;MQ=60;FractionInformativeReads=1;AQ=100;GermlineStatus=Germline_DB;EreppoLine=4919	GT:SQ:AD:AF:F1R2:F2R1:DP:SB:MB	0/1:99.99:5000,5000:0.5:2500,2500:2500,2500:10000:5000,5000,5000,5000:5000,5000,5000,5000
chr1	171605813	.	G	A	.	PASS	DP=10000;MQ=60;FractionInformativeReads=1;AQ=100;GermlineStatus=Germline_DB;EreppoLine=4474	GT:SQ:AD:AF:F1R2:F2R1:DP:SB:MB	0/1:99.99:5000,5000:0.5:2500,2500:2500,2500:10000:5000,5000,5000,5000:5000,5000,5000,5000
chr1	171605816	.	A	G	.	PASS	DP=10000;MQ=60;FractionInformativeReads=1;AQ=100;GermlineStatus=Germline_DB;EreppoLine=4646	GT:SQ:AD:AF:F1R2:F2R1:DP:SB:MB	0/1:99.99:5000,5000:0.5:2500,2500:2500,2500:10000:5000,5000,5000,5000:5000,5000,5000,5000
chr1	171605819	.	G	A	.	PASS	DP=10000;MQ=60;FractionInformativeReads=1;AQ=100;GermlineStatus=Germline_DB;EreppoLine=3208	GT:SQ:AD:AF:F1R2:F2R1:DP:SB:MB	0/1:99.99:5000,5000:0.5:2500,2500:2500,2500:10000:5000,5000,5000,5000:5000,5000,5000,5000
chr1	171605819	.	G	C	.	PASS	DP=10000;MQ=60;FractionInformativeReads=1;AQ=100;GermlineStatus=Germline_DB;EreppoLine=4473	GT:SQ:AD:AF:F1R2:F2R1:DP:SB:MB	0/1:99.99:5000,5000:0.5:2500,2500:2500,2500:10000:5000,5000,5000,5000:5000,5000,5000,5000
chr1	171605820	.	G	T	.	PASS	DP=10000;MQ=60;FractionInformativeReads=1;AQ=100;GermlineStatus=Germline_DB;EreppoLine=4674	GT:SQ:AD:AF:F1R2:F2R1:DP:SB:MB	0/1:99.99:5000,5000:0.5:2500,2500:2500,2500:10000:5000,5000,5000,5000:5000,5000,5000,5000
chr1	171605823	.	C	T	.	PASS	DP=10000;MQ=60;FractionInformativeReads=1;AQ=100;GermlineStatus=Germline_DB;EreppoLine=4645	GT:SQ:AD:AF:F1R2:F2R1:DP:SB:MB	0/1:99.99:5000,5000:0.5:2500,2500:2500,2500:10000:5000,5000,5000,5000:5000,5000,5000,5000
chr1	171605826	.	C	T	.	PASS	DP=10000;MQ=60;FractionInformativeReads=1;AQ=100;GermlineStatus=Germline_DB;EreppoLine=3167	GT:SQ:AD:AF:F1R2:F2R1:DP:SB:MB	0/1:99.99:5000,5000:0.5:2500,2500:2500,2500:10000:5000,5000,5000,5000:5000,5000,5000,5000
chr1	171605828	.	A	G	.	PASS	DP=10000;MQ=60;FractionInformativeReads=1;AQ=100;GermlineStatus=Germline_DB;EreppoLine=3166	GT:SQ:AD:AF:F1R2:F2R1:DP:SB:MB	0/1:99.99:5000,5000:0.5:2500,2500:2500,2500:10000:5000,5000,5000,5000:5000,5000,5000,5000
chr1	171605840	.	TCT	T	.	PASS	DP=10000;MQ=60;FractionInformativeReads=1;AQ=100;GermlineStatus=Germline_DB;EreppoLine=5434	GT:SQ:AD:AF:F1R2:F2R1:DP:SB:MB	0/1:99.99:5000,5000:0.5:2500,2500:2500,2500:10000:5000,5000,5000,5000:5000,5000,5000,5000
chr1	171605844	.	C	T	.	PASS	DP=10000;MQ=60;FractionInformativeReads=1;AQ=100;GermlineStatus=Germline_DB;EreppoLine=3165	GT:SQ:AD:AF:F1R2:F2R1:DP:SB:MB	0/1:99.99:5000,5000:0.5:2500,2500:2500,2500:10000:5000,5000,5000,5000:5000,5000,5000,5000
chr1	171605846	.	C	T	.	PASS	DP=10000;MQ=60;FractionInformativeReads=1;AQ=100;GermlineStatus=Germline_DB;EreppoLine=3164	GT:SQ:AD:AF:F1R2:F2R1:DP:SB:MB	0/1:99.99:5000,5000:0.5:2500,2500:2500,2500:10000:5000,5000,5000,5000:5000,5000,5000,5000
chr1	171605847	.	A	C	.	PASS	DP=10000;MQ=60;FractionInformativeReads=1;AQ=100;GermlineStatus=Germline_DB;EreppoLine=5311	GT:SQ:AD:AF:F1R2:F2R1:DP:SB:MB	0/1:99.99:5000,5000:0.5:2500,2500:2500,2500:10000:5000,5000,5000,5000:5000,5000,5000,5000
chr1	171605849	.	C	A	.	PASS	DP=10000;MQ=60;FractionInformativeReads=1;AQ=100;GermlineStatus=Germline_DB;EreppoLine=3163	GT:SQ:AD:AF:F1R2:F2R1:DP:SB:MB	0/1:99.99:5000,5000:0.5:2500,2500:2500,2500:10000:5000,5000,5000,5000:5000,5000,5000,5000
chr1	171605849	.	C	G	.	PASS	DP=10000;MQ=60;FractionInformativeReads=1;AQ=100;GermlineStatus=Germline_DB;EreppoLine=5312	GT:SQ:AD:AF:F1R2:F2R1:DP:SB:MB	0/1:99.99:5000,5000:0.5:2500,2500:2500,2500:10000:5000,5000,5000,5000:5000,5000,5000,5000
chr1	171607739	.	G	T	.	PASS	DP=10000;MQ=60;FractionInformativeReads=1;AQ=100;GermlineStatus=Germline_DB;EreppoLine=5451	GT:SQ:AD:AF:F1R2:F2R1:DP:SB:MB	0/1:99.99:5000,5000:0.5:2500,2500:2500,2500:10000:5000,5000,5000,5000:5000,5000,5000,5000
chr1	171607748	.	T	C	.	PASS	DP=10000;MQ=60;FractionInformativeReads=1;AQ=100;GermlineStatus=Germline_DB;EreppoLine=4667	GT:SQ:AD:AF:F1R2:F2R1:DP:SB:MB	0/1:99.99:5000,5000:0.5:2500,2500:2500,2500:10000:5000,5000,5000,5000:5000,5000,5000,5000
chr1	171607754	.	C	T	.	PASS	DP=10000;MQ=60;FractionInformativeReads=1;AQ=100;GermlineStatus=Germline_DB;EreppoLine=4063	GT:SQ:AD:AF:F1R2:F2R1:DP:SB:MB	0/1:99.99:5000,5000:0.5:2500,2500:2500,2500:10000:5000,5000,5000,5000:5000,5000,5000,5000
chr1	171607784	.	A	G	.	PASS	DP=10000;MQ=60;FractionInformativeReads=1;AQ=100;GermlineStatus=Germline_DB;EreppoLine=5075	GT:SQ:AD:AF:F1R2:F2R1:DP:SB:MB	0/1:99.99:5000,5000:0.5:2500,2500:2500,2500:10000:5000,5000,5000,5000:5000,5000,5000,5000
chr1	171607813	.	C	T	.	PASS	DP=10000;MQ=60;FractionInformativeReads=1;AQ=100;GermlineStatus=Germline_DB;EreppoLine=4644	GT:SQ:AD:AF:F1R2:F2R1:DP:SB:MB	0/1:99.99:5000,5000:0.5:2500,2500:2500,2500:10000:5000,5000,5000,5000:5000,5000,5000,5000
chr1	171607815	.	C	T	.	PASS	DP=10000;MQ=60;FractionInformativeReads=1;AQ=100;GermlineStatus=Germline_DB;EreppoLine=5157	GT:SQ:AD:AF:F1R2:F2R1:DP:SB:MB	0/1:99.99:5000,5000:0.5:2500,2500:2500,2500:10000:5000,5000,5000,5000:5000,5000,5000,5000
chr1	171607819	.	C	T	.	PASS	DP=10000;MQ=60;FractionInformativeReads=1;AQ=100;GermlineStatus=Germline_DB;EreppoLine=3135	GT:SQ:AD:AF:F1R2:F2R1:DP:SB:MB	0/1:99.99:5000,5000:0.5:2500,2500:2500,2500:10000:5000,5000,5000,5000:5000,5000,5000,5000
chr1	171607823	.	A	T	.	PASS	DP=10000;MQ=60;FractionInformativeReads=1;AQ=100;GermlineStatus=Germline_DB;EreppoLine=4664	GT:SQ:AD:AF:F1R2:F2R1:DP:SB:MB	0/1:99.99:5000,5000:0.5:2500,2500:2500,2500:10000:5000,5000,5000,5000:5000,5000,5000,5000
chr1	171607841	.	G	T	.	PASS	DP=10000;MQ=60;FractionInformativeReads=1;AQ=100;GermlineStatus=Germline_DB;EreppoLine=4294	GT:SQ:AD:AF:F1R2:F2R1:DP:SB:MB	0/1:99.99:5000,5000:0.5:2500,2500:2500,2500:10000:5000,5000,5000,5000:5000,5000,5000,5000
chr1	171607843	.	G	C	.	PASS	DP=10000;MQ=60;FractionInformativeReads=1;AQ=100;GermlineStatus=Germline_DB;EreppoLine=3162	GT:SQ:AD:AF:F1R2:F2R1:DP:SB:MB	0/1:99.99:5000,5000:0.5:2500,2500:2500,2500:10000:5000,5000,5000,5000:5000,5000,5000,5000
chr1	171607845	.	C	A	.	PASS	DP=10000;MQ=60;FractionInformativeReads=1;AQ=100;GermlineStatus=Germline_DB;EreppoLine=4661	GT:SQ:AD:AF:F1R2:F2R1:DP:SB:MB	0/1:99.99:5000,5000:0.5:2500,2500:2500,2500:10000:5000,5000,5000,5000:5000,5000,5000,5000
chr1	171607855	.	C	A	.	PASS	DP=10000;MQ=60;FractionInformativeReads=1;AQ=100;GermlineStatus=Germline_DB;EreppoLine=3207	GT:SQ:AD:AF:F1R2:F2R1:DP:SB:MB	0/1:99.99:5000,5000:0.5:2500,2500:2500,2500:10000:5000,5000,5000,5000:5000,5000,5000,5000
chr1	171607855	.	C	T	.	PASS	DP=10000;MQ=60;FractionInformativeReads=1;AQ=100;GermlineStatus=Germline_DB;EreppoLine=5170	GT:SQ:AD:AF:F1R2:F2R1:DP:SB:MB	0/1:99.99:5000,5000:0.5:2500,2500:2500,2500:10000:5000,5000,5000,5000:5000,5000,5000,5000
chr1	171607856	.	G	A	.	PASS	DP=10000;MQ=60;FractionInformativeReads=1;AQ=100;GermlineStatus=Germline_DB;EreppoLine=4464	GT:SQ:AD:AF:F1R2:F2R1:DP:SB:MB	0/1:99.99:5000,5000:0.5:2500,2500:2500,2500:10000:5000,5000,5000,5000:5000,5000,5000,5000
chr1	171607859	.	G	A	.	PASS	DP=10000;MQ=60;FractionInformativeReads=1;AQ=100;GermlineStatus=Germline_DB;EreppoLine=3161	GT:SQ:AD:AF:F1R2:F2R1:DP:SB:MB	0/1:99.99:5000,5000:0.5:2500,2500:2500,2500:10000:5000,5000,5000,5000:5000,5000,5000,5000
chr1	171621147	.	C	G	.	PASS	DP=10000;MQ=60;FractionInformativeReads=1;AQ=100;GermlineStatus=Germline_DB;EreppoLine=5455	GT:SQ:AD:AF:F1R2:F2R1:DP:SB:MB	0/1:99.99:5000,5000:0.5:2500,2500:2500,2500:10000:5000,5000,5000,5000:5000,5000,5000,5000
chr1	171621152	.	T	C	.	PASS	DP=10000;MQ=60;FractionInformativeReads=1;AQ=100;GermlineStatus=Germline_DB;EreppoLine=5450	GT:SQ:AD:AF:F1R2:F2R1:DP:SB:MB	0/1:99.99:5000,5000:0.5:2500,2500:2500,2500:10000:5000,5000,5000,5000:5000,5000,5000,5000
chr1	171621153	.	CTG	C	.	PASS	DP=10000;MQ=60;FractionInformativeReads=1;AQ=100;GermlineStatus=Germline_DB;EreppoLine=5441	GT:SQ:AD:AF:F1R2:F2R1:DP:SB:MB	0/1:99.99:5000,5000:0.5:2500,2500:2500,2500:10000:5000,5000,5000,5000:5000,5000,5000,5000
chr1	171621179	.	A	T	.	PASS	DP=10000;MQ=60;FractionInformativeReads=1;AQ=100;GermlineStatus=Germline_DB;EreppoLine=5089	GT:SQ:AD:AF:F1R2:F2R1:DP:SB:MB	0/1:99.99:5000,5000:0.5:2500,2500:2500,2500:10000:5000,5000,5000,5000:5000,5000,5000,5000
chr1	171621184	.	C	A	.	PASS	DP=10000;MQ=60;FractionInformativeReads=1;AQ=100;GermlineStatus=Germline_DB;EreppoLine=4656	GT:SQ:AD:AF:F1R2:F2R1:DP:SB:MB	0/1:99.99:5000,5000:0.5:2500,2500:2500,2500:10000:5000,5000,5000,5000:5000,5000,5000,5000
chr1	171621205	.	C	T	.	PASS	DP=10000;MQ=60;FractionInformativeReads=1;AQ=100;GermlineStatus=Germline_DB;EreppoLine=4655	GT:SQ:AD:AF:F1R2:F2R1:DP:SB:MB	0/1:99.99:5000,5000:0.5:2500,2500:2500,2500:10000:5000,5000,5000,5000:5000,5000,5000,5000
chr1	171621213	.	A	T	.	PASS	DP=10000;MQ=60;FractionInformativeReads=1;AQ=100;GermlineStatus=Germline_DB;EreppoLine=4062	GT:SQ:AD:AF:F1R2:F2R1:DP:SB:MB	0/1:99.99:5000,5000:0.5:2500,2500:2500,2500:10000:5000,5000,5000,5000:5000,5000,5000,5000
chr1	171621220	.	C	T	.	PASS	DP=10000;MQ=60;FractionInformativeReads=1;AQ=100;GermlineStatus=Germline_DB;EreppoLine=4654	GT:SQ:AD:AF:F1R2:F2R1:DP:SB:MB	0/1:99.99:5000,5000:0.5:2500,2500:2500,2500:10000:5000,5000,5000,5000:5000,5000,5000,5000
chr1	171621234	.	C	G	.	PASS	DP=10000;MQ=60;FractionInformativeReads=1;AQ=100;GermlineStatus=Germline_DB;EreppoLine=4301	GT:SQ:AD:AF:F1R2:F2R1:DP:SB:MB	0/1:99.99:5000,5000:0.5:2500,2500:2500,2500:10000:5000,5000,5000,5000:5000,5000,5000,5000
chr1	171621254	.	C	G	.	PASS	DP=10000;MQ=60;FractionInformativeReads=1;AQ=100;GermlineStatus=Germline_DB;EreppoLine=4643	GT:SQ:AD:AF:F1R2:F2R1:DP:SB:MB	0/1:99.99:5000,5000:0.5:2500,2500:2500,2500:10000:5000,5000,5000,5000:5000,5000,5000,5000
chr1	171621267	.	TCTT	TCTTCTT	.	PASS	DP=10000;MQ=60;FractionInformativeReads=1;AQ=100;GermlineStatus=Germline_DB;EreppoLine=4297	GT:SQ:AD:AF:F1R2:F2R1:DP:SB:MB	0/1:99.99:5000,5000:0.5:2500,2500:2500,2500:10000:5000,5000,5000,5000:5000,5000,5000,5000
chr1	171621275	.	T	C	.	PASS	DP=10000;MQ=60;FractionInformativeReads=1;AQ=100;GermlineStatus=Germline_DB;EreppoLine=3134	GT:SQ:AD:AF:F1R2:F2R1:DP:SB:MB	0/1:99.99:5000,5000:0.5:2500,2500:2500,2500:10000:5000,5000,5000,5000:5000,5000,5000,5000
chr1	171621279	.	C	T	.	PASS	DP=10000;MQ=60;FractionInformativeReads=1;AQ=100;GermlineStatus=Germline_DB;EreppoLine=3160	GT:SQ:AD:AF:F1R2:F2R1:DP:SB:MB	0/1:99.99:5000,5000:0.5:2500,2500:2500,2500:10000:5000,5000,5000,5000:5000,5000,5000,5000
chr1	171621284	.	C	T	.	PASS	DP=10000;MQ=60;FractionInformativeReads=1;AQ=100;GermlineStatus=Germline_DB;EreppoLine=5306	GT:SQ:AD:AF:F1R2:F2R1:DP:SB:MB	0/1:99.99:5000,5000:0.5:2500,2500:2500,2500:10000:5000,5000,5000,5000:5000,5000,5000,5000
chr1	171621312	.	C	T	.	PASS	DP=10000;MQ=60;FractionInformativeReads=1;AQ=100;GermlineStatus=Germline_DB;EreppoLine=4653	GT:SQ:AD:AF:F1R2:F2R1:DP:SB:MB	0/1:99.99:5000,5000:0.5:2500,2500:2500,2500:10000:5000,5000,5000,5000:5000,5000,5000,5000
chr1	171621329	.	G	A	.	PASS	DP=10000;MQ=60;FractionInformativeReads=1;AQ=100;GermlineStatus=Germline_DB;EreppoLine=4642	GT:SQ:AD:AF:F1R2:F2R1:DP:SB:MB	0/1:99.99:5000,5000:0.5:2500,2500:2500,2500:10000:5000,5000,5000,5000:5000,5000,5000,5000
chr1	171621345	.	C	A	.	PASS	DP=10000;MQ=60;FractionInformativeReads=1;AQ=100;GermlineStatus=Germline_DB;EreppoLine=4467	GT:SQ:AD:AF:F1R2:F2R1:DP:SB:MB	0/1:99.99:5000,5000:0.5:2500,2500:2500,2500:10000:5000,5000,5000,5000:5000,5000,5000,5000
chr1	171621350	.	T	C	.	PASS	DP=10000;MQ=60;FractionInformativeReads=1;AQ=100;GermlineStatus=Germline_DB;EreppoLine=4060	GT:SQ:AD:AF:F1R2:F2R1:DP:SB:MB	0/1:99.99:5000,5000:0.5:2500,2500:2500,2500:10000:5000,5000,5000,5000:5000,5000,5000,5000
chr1	171621376	.	G	A	.	PASS	DP=10000;MQ=60;FractionInformativeReads=1;AQ=100;GermlineStatus=Germline_DB;EreppoLine=3159	GT:SQ:AD:AF:F1R2:F2R1:DP:SB:MB	0/1:99.99:5000,5000:0.5:2500,2500:2500,2500:10000:5000,5000,5000,5000:5000,5000,5000,5000
chr1	171621378	.	CTC	C	.	PASS	DP=10000;MQ=60;FractionInformativeReads=1;AQ=100;GermlineStatus=Germline_DB;EreppoLine=4651	GT:SQ:AD:AF:F1R2:F2R1:DP:SB:MB	0/1:99.99:5000,5000:0.5:2500,2500:2500,2500:10000:5000,5000,5000,5000:5000,5000,5000,5000
chr1	171621380	.	C	G	.	PASS	DP=10000;MQ=60;FractionInformativeReads=1;AQ=100;GermlineStatus=Germline_DB;EreppoLine=4059	GT:SQ:AD:AF:F1R2:F2R1:DP:SB:MB	0/1:99.99:5000,5000:0.5:2500,2500:2500,2500:10000:5000,5000,5000,5000:5000,5000,5000,5000
chr1	171621383	.	G	A	.	PASS	DP=10000;MQ=60;FractionInformativeReads=1;AQ=100;GermlineStatus=Germline_DB;EreppoLine=3158	GT:SQ:AD:AF:F1R2:F2R1:DP:SB:MB	0/1:99.99:5000,5000:0.5:2500,2500:2500,2500:10000:5000,5000,5000,5000:5000,5000,5000,5000
chr1	171621386	.	G	A	.	PASS	DP=10000;MQ=60;FractionInformativeReads=1;AQ=100;GermlineStatus=Germline_DB;EreppoLine=3133	GT:SQ:AD:AF:F1R2:F2R1:DP:SB:MB	0/1:99.99:5000,5000:0.5:2500,2500:2500,2500:10000:5000,5000,5000,5000:5000,5000,5000,5000
chr1	171621386	.	G	T	.	PASS	DP=10000;MQ=60;FractionInformativeReads=1;AQ=100;GermlineStatus=Germline_DB;EreppoLine=4650	GT:SQ:AD:AF:F1R2:F2R1:DP:SB:MB	0/1:99.99:5000,5000:0.5:2500,2500:2500,2500:10000:5000,5000,5000,5000:5000,5000,5000,5000
chr1	171621387	.	C	A	.	PASS	DP=10000;MQ=60;FractionInformativeReads=1;AQ=100;GermlineStatus=Germline_DB;EreppoLine=5088	GT:SQ:AD:AF:F1R2:F2R1:DP:SB:MB	0/1:99.99:5000,5000:0.5:2500,2500:2500,2500:10000:5000,5000,5000,5000:5000,5000,5000,5000
chr1	171621387	.	C	G	.	PASS	DP=10000;MQ=60;FractionInformativeReads=1;AQ=100;GermlineStatus=Germline_DB;EreppoLine=4931	GT:SQ:AD:AF:F1R2:F2R1:DP:SB:MB	0/1:99.99:5000,5000:0.5:2500,2500:2500,2500:10000:5000,5000,5000,5000:5000,5000,5000,5000
chr1	171621387	.	C	T	.	PASS	DP=10000;MQ=60;FractionInformativeReads=1;AQ=100;GermlineStatus=Germline_DB;EreppoLine=5087	GT:SQ:AD:AF:F1R2:F2R1:DP:SB:MB	0/1:99.99:5000,5000:0.5:2500,2500:2500,2500:10000:5000,5000,5000,5000:5000,5000,5000,5000
chr1	171621409	.	C	A	.	PASS	DP=10000;MQ=60;FractionInformativeReads=1;AQ=100;GermlineStatus=Germline_DB;EreppoLine=5457	GT:SQ:AD:AF:F1R2:F2R1:DP:SB:MB	0/1:99.99:5000,5000:0.5:2500,2500:2500,2500:10000:5000,5000,5000,5000:5000,5000,5000,5000
chr1	171621417	.	T	C	.	PASS	DP=10000;MQ=60;FractionInformativeReads=1;AQ=100;GermlineStatus=Germline_DB;EreppoLine=5446	GT:SQ:AD:AF:F1R2:F2R1:DP:SB:MB	0/1:99.99:5000,5000:0.5:2500,2500:2500,2500:10000:5000,5000,5000,5000:5000,5000,5000,5000
chr1	171621448	.	A	T	.	PASS	DP=10000;MQ=60;FractionInformativeReads=1;AQ=100;GermlineStatus=Germline_DB;EreppoLine=5445	GT:SQ:AD:AF:F1R2:F2R1:DP:SB:MB	0/1:99.99:5000,5000:0.5:2500,2500:2500,2500:10000:5000,5000,5000,5000:5000,5000,5000,5000
chr1	171621468	.	A	G	.	PASS	DP=10000;MQ=60;FractionInformativeReads=1;AQ=100;GermlineStatus=Germline_DB;EreppoLine=3157	GT:SQ:AD:AF:F1R2:F2R1:DP:SB:MB	0/1:99.99:5000,5000:0.5:2500,2500:2500,2500:10000:5000,5000,5000,5000:5000,5000,5000,5000
chr1	171621508	.	G	A	.	PASS	DP=10000;MQ=60;FractionInformativeReads=1;AQ=100;GermlineStatus=Germline_DB;EreppoLine=3206	GT:SQ:AD:AF:F1R2:F2R1:DP:SB:MB	0/1:99.99:5000,5000:0.5:2500,2500:2500,2500:10000:5000,5000,5000,5000:5000,5000,5000,5000
chr1	171621513	.	G	T	.	PASS	DP=10000;MQ=60;FractionInformativeReads=1;AQ=100;GermlineStatus=Germline_DB;EreppoLine=5449	GT:SQ:AD:AF:F1R2:F2R1:DP:SB:MB	0/1:99.99:5000,5000:0.5:2500,2500:2500,2500:10000:5000,5000,5000,5000:5000,5000,5000,5000
chr1	171621525	.	C	T	.	PASS	DP=10000;MQ=60;FractionInformativeReads=1;AQ=100;GermlineStatus=Germline_DB;EreppoLine=3205	GT:SQ:AD:AF:F1R2:F2R1:DP:SB:MB	0/1:99.99:5000,5000:0.5:2500,2500:2500,2500:10000:5000,5000,5000,5000:5000,5000,5000,5000
chr1	171621528	.	T	C	.	PASS	DP=10000;MQ=60;FractionInformativeReads=1;AQ=100;GermlineStatus=Germline_DB;EreppoLine=5444	GT:SQ:AD:AF:F1R2:F2R1:DP:SB:MB	0/1:99.99:5000,5000:0.5:2500,2500:2500,2500:10000:5000,5000,5000,5000:5000,5000,5000,5000
chr1	171621536	.	A	C	.	PASS	DP=10000;MQ=60;FractionInformativeReads=1;AQ=100;GermlineStatus=Germline_DB;EreppoLine=5456	GT:SQ:AD:AF:F1R2:F2R1:DP:SB:MB	0/1:99.99:5000,5000:0.5:2500,2500:2500,2500:10000:5000,5000,5000,5000:5000,5000,5000,5000
chr1	171621583	.	T	C	.	PASS	DP=10000;MQ=60;FractionInformativeReads=1;AQ=100;GermlineStatus=Germline_DB;EreppoLine=5074	GT:SQ:AD:AF:F1R2:F2R1:DP:SB:MB	0/1:99.99:5000,5000:0.5:2500,2500:2500,2500:10000:5000,5000,5000,5000:5000,5000,5000,5000
chr1	171621588	.	C	G	.	PASS	DP=10000;MQ=60;FractionInformativeReads=1;AQ=100;GermlineStatus=Germline_DB;EreppoLine=4292	GT:SQ:AD:AF:F1R2:F2R1:DP:SB:MB	0/1:99.99:5000,5000:0.5:2500,2500:2500,2500:10000:5000,5000,5000,5000:5000,5000,5000,5000
chr1	171621594	.	A	G	.	PASS	DP=10000;MQ=60;FractionInformativeReads=1;AQ=100;GermlineStatus=Germline_DB;EreppoLine=3204	GT:SQ:AD:AF:F1R2:F2R1:DP:SB:MB	0/1:99.99:5000,5000:0.5:2500,2500:2500,2500:10000:5000,5000,5000,5000:5000,5000,5000,5000
chr1	171621608	.	C	A	.	PASS	DP=10000;MQ=60;FractionInformativeReads=1;AQ=100;GermlineStatus=Germline_DB;EreppoLine=3203	GT:SQ:AD:AF:F1R2:F2R1:DP:SB:MB	0/1:99.99:5000,5000:0.5:2500,2500:2500,2500:10000:5000,5000,5000,5000:5000,5000,5000,5000
chr1	171621611	.	G	A	.	PASS	DP=10000;MQ=60;FractionInformativeReads=1;AQ=100;GermlineStatus=Germline_DB;EreppoLine=4058	GT:SQ:AD:AF:F1R2:F2R1:DP:SB:MB	0/1:99.99:5000,5000:0.5:2500,2500:2500,2500:10000:5000,5000,5000,5000:5000,5000,5000,5000
chr1	171621616	.	G	A	.	PASS	DP=10000;MQ=60;FractionInformativeReads=1;AQ=100;GermlineStatus=Germline_DB;EreppoLine=3132	GT:SQ:AD:AF:F1R2:F2R1:DP:SB:MB	0/1:99.99:5000,5000:0.5:2500,2500:2500,2500:10000:5000,5000,5000,5000:5000,5000,5000,5000
chr1	171621636	.	T	C	.	PASS	DP=10000;MQ=60;FractionInformativeReads=1;AQ=100;GermlineStatus=Germline_DB;EreppoLine=4648	GT:SQ:AD:AF:F1R2:F2R1:DP:SB:MB	0/1:99.99:5000,5000:0.5:2500,2500:2500,2500:10000:5000,5000,5000,5000:5000,5000,5000,5000
chr1	171621638	.	C	T	.	PASS	DP=10000;MQ=60;FractionInformativeReads=1;AQ=100;GermlineStatus=Germline_DB;EreppoLine=5448	GT:SQ:AD:AF:F1R2:F2R1:DP:SB:MB	0/1:99.99:5000,5000:0.5:2500,2500:2500,2500:10000:5000,5000,5000,5000:5000,5000,5000,5000
chr1	171621695	.	C	A	.	PASS	DP=10000;MQ=60;FractionInformativeReads=1;AQ=100;GermlineStatus=Germline_DB;EreppoLine=4640	GT:SQ:AD:AF:F1R2:F2R1:DP:SB:MB	0/1:99.99:5000,5000:0.5:2500,2500:2500,2500:10000:5000,5000,5000,5000:5000,5000,5000,5000
chr1	171621697	.	G	T	.	PASS	DP=10000;MQ=60;FractionInformativeReads=1;AQ=100;GermlineStatus=Germline_DB;EreppoLine=4641	GT:SQ:AD:AF:F1R2:F2R1:DP:SB:MB	0/1:99.99:5000,5000:0.5:2500,2500:2500,2500:10000:5000,5000,5000,5000:5000,5000,5000,5000
chr1	171621713	.	A	C	.	PASS	DP=10000;MQ=60;FractionInformativeReads=1;AQ=100;GermlineStatus=Germline_DB;EreppoLine=3131	GT:SQ:AD:AF:F1R2:F2R1:DP:SB:MB	0/1:99.99:5000,5000:0.5:2500,2500:2500,2500:10000:5000,5000,5000,5000:5000,5000,5000,5000
chr1	171621714	.	G	A	.	PASS	DP=10000;MQ=60;FractionInformativeReads=1;AQ=100;GermlineStatus=Germline_DB;EreppoLine=4054	GT:SQ:AD:AF:F1R2:F2R1:DP:SB:MB	0/1:99.99:5000,5000:0.5:2500,2500:2500,2500:10000:5000,5000,5000,5000:5000,5000,5000,5000
chr1	171621718	.	C	G	.	PASS	DP=10000;MQ=60;FractionInformativeReads=1;AQ=100;GermlineStatus=Germline_DB;EreppoLine=3202	GT:SQ:AD:AF:F1R2:F2R1:DP:SB:MB	0/1:99.99:5000,5000:0.5:2500,2500:2500,2500:10000:5000,5000,5000,5000:5000,5000,5000,5000
chr1	171621721	.	A	G	.	PASS	DP=10000;MQ=60;FractionInformativeReads=1;AQ=100;GermlineStatus=Germline_DB;EreppoLine=5169	GT:SQ:AD:AF:F1R2:F2R1:DP:SB:MB	0/1:99.99:5000,5000:0.5:2500,2500:2500,2500:10000:5000,5000,5000,5000:5000,5000,5000,5000
chr1	171621726	.	C	G	.	PASS	DP=10000;MQ=60;FractionInformativeReads=1;AQ=100;GermlineStatus=Germline_DB;EreppoLine=4056	GT:SQ:AD:AF:F1R2:F2R1:DP:SB:MB	0/1:99.99:5000,5000:0.5:2500,2500:2500,2500:10000:5000,5000,5000,5000:5000,5000,5000,5000
chr1	171621728	.	G	T	.	PASS	DP=10000;MQ=60;FractionInformativeReads=1;AQ=100;GermlineStatus=Germline_DB;EreppoLine=4053	GT:SQ:AD:AF:F1R2:F2R1:DP:SB:MB	0/1:99.99:5000,5000:0.5:2500,2500:2500,2500:10000:5000,5000,5000,5000:5000,5000,5000,5000
chr1	171621738	.	C	T	.	PASS	DP=10000;MQ=60;FractionInformativeReads=1;AQ=100;GermlineStatus=Germline_DB;EreppoLine=5309	GT:SQ:AD:AF:F1R2:F2R1:DP:SB:MB	0/1:99.99:5000,5000:0.5:2500,2500:2500,2500:10000:5000,5000,5000,5000:5000,5000,5000,5000
chr1	171621741	.	A	G	.	PASS	DP=10000;MQ=60;FractionInformativeReads=1;AQ=100;GermlineStatus=Germline_DB;EreppoLine=4055	GT:SQ:AD:AF:F1R2:F2R1:DP:SB:MB	0/1:99.99:5000,5000:0.5:2500,2500:2500,2500:10000:5000,5000,5000,5000:5000,5000,5000,5000
chr1	173873046	.	G	T	.	PASS	DP=10000;MQ=60;FractionInformativeReads=1;AQ=100;GermlineStatus=Germline_DB;EreppoLine=9023	GT:SQ:AD:AF:F1R2:F2R1:DP:SB:MB	0/1:99.99:5000,5000:0.5:2500,2500:2500,2500:10000:5000,5000,5000,5000:5000,5000,5000,5000
chr1	173873072	.	G	A	.	PASS	DP=10000;MQ=60;FractionInformativeReads=1;AQ=100;GermlineStatus=Germline_DB;EreppoLine=6303	GT:SQ:AD:AF:F1R2:F2R1:DP:SB:MB	0/1:99.99:5000,5000:0.5:2500,2500:2500,2500:10000:5000,5000,5000,5000:5000,5000,5000,5000
chr1	173873106	.	G	A	.	PASS	DP=10000;MQ=60;FractionInformativeReads=1;AQ=100;GermlineStatus=Germline_DB;EreppoLine=6302	GT:SQ:AD:AF:F1R2:F2R1:DP:SB:MB	0/1:99.99:5000,5000:0.5:2500,2500:2500,2500:10000:5000,5000,5000,5000:5000,5000,5000,5000
chr1	173873107	.	G	A	.	PASS	DP=10000;MQ=60;FractionInformativeReads=1;AQ=100;GermlineStatus=Germline_DB;EreppoLine=6413	GT:SQ:AD:AF:F1R2:F2R1:DP:SB:MB	0/1:99.99:5000,5000:0.5:2500,2500:2500,2500:10000:5000,5000,5000,5000:5000,5000,5000,5000
chr1	173873107	.	G	T	.	PASS	DP=10000;MQ=60;FractionInformativeReads=1;AQ=100;GermlineStatus=Germline_DB;EreppoLine=5581	GT:SQ:AD:AF:F1R2:F2R1:DP:SB:MB	0/1:99.99:5000,5000:0.5:2500,2500:2500,2500:10000:5000,5000,5000,5000:5000,5000,5000,5000
chr1	173873109	.	C	A	.	PASS	DP=10000;MQ=60;FractionInformativeReads=1;AQ=100;GermlineStatus=Germline_DB;EreppoLine=6416	GT:SQ:AD:AF:F1R2:F2R1:DP:SB:MB	0/1:99.99:5000,5000:0.5:2500,2500:2500,2500:10000:5000,5000,5000,5000:5000,5000,5000,5000
chr1	173873110	.	T	C	.	PASS	DP=10000;MQ=60;FractionInformativeReads=1;AQ=100;GermlineStatus=Germline_DB;EreppoLine=6417	GT:SQ:AD:AF:F1R2:F2R1:DP:SB:MB	0/1:99.99:5000,5000:0.5:2500,2500:2500,2500:10000:5000,5000,5000,5000:5000,5000,5000,5000
chr1	173873111	.	G	C	.	PASS	DP=10000;MQ=60;FractionInformativeReads=1;AQ=100;GermlineStatus=Germline_DB;EreppoLine=6418	GT:SQ:AD:AF:F1R2:F2R1:DP:SB:MB	0/1:99.99:5000,5000:0.5:2500,2500:2500,2500:10000:5000,5000,5000,5000:5000,5000,5000,5000
chr1	173873116	.	C	T	.	PASS	DP=10000;MQ=60;FractionInformativeReads=1;AQ=100;GermlineStatus=Germline_DB;EreppoLine=7760	GT:SQ:AD:AF:F1R2:F2R1:DP:SB:MB	0/1:99.99:5000,5000:0.5:2500,2500:2500,2500:10000:5000,5000,5000,5000:5000,5000,5000,5000
chr1	173873121	.	A	C	.	PASS	DP=10000;MQ=60;FractionInformativeReads=1;AQ=100;GermlineStatus=Germline_DB;EreppoLine=6411	GT:SQ:AD:AF:F1R2:F2R1:DP:SB:MB	0/1:99.99:5000,5000:0.5:2500,2500:2500,2500:10000:5000,5000,5000,5000:5000,5000,5000,5000
chr1	173873144	.	C	T	.	PASS	DP=10000;MQ=60;FractionInformativeReads=1;AQ=100;GermlineStatus=Germline_DB;EreppoLine=8351	GT:SQ:AD:AF:F1R2:F2R1:DP:SB:MB	0/1:99.99:5000,5000:0.5:2500,2500:2500,2500:10000:5000,5000,5000,5000:5000,5000,5000,5000
chr1	173873145	.	G	A	.	PASS	DP=10000;MQ=60;FractionInformativeReads=1;AQ=100;GermlineStatus=Germline_DB;EreppoLine=7765	GT:SQ:AD:AF:F1R2:F2R1:DP:SB:MB	0/1:99.99:5000,5000:0.5:2500,2500:2500,2500:10000:5000,5000,5000,5000:5000,5000,5000,5000
chr1	173873147	.	A	G	.	PASS	DP=10000;MQ=60;FractionInformativeReads=1;AQ=100;GermlineStatus=Germline_DB;EreppoLine=8350	GT:SQ:AD:AF:F1R2:F2R1:DP:SB:MB	0/1:99.99:5000,5000:0.5:2500,2500:2500,2500:10000:5000,5000,5000,5000:5000,5000,5000,5000
chr1	173873148	.	C	G	.	PASS	DP=10000;MQ=60;FractionInformativeReads=1;AQ=100;GermlineStatus=Germline_DB;EreppoLine=7256	GT:SQ:AD:AF:F1R2:F2R1:DP:SB:MB	0/1:99.99:5000,5000:0.5:2500,2500:2500,2500:10000:5000,5000,5000,5000:5000,5000,5000,5000
chr1	173873148	.	C	T	.	PASS	DP=10000;MQ=60;FractionInformativeReads=1;AQ=100;GermlineStatus=Germline_DB;EreppoLine=5580	GT:SQ:AD:AF:F1R2:F2R1:DP:SB:MB	0/1:99.99:5000,5000:0.5:2500,2500:2500,2500:10000:5000,5000,5000,5000:5000,5000,5000,5000
chr1	173873149	.	G	A	.	PASS	DP=10000;MQ=60;FractionInformativeReads=1;AQ=100;GermlineStatus=Germline_DB;EreppoLine=7759	GT:SQ:AD:AF:F1R2:F2R1:DP:SB:MB	0/1:99.99:5000,5000:0.5:2500,2500:2500,2500:10000:5000,5000,5000,5000:5000,5000,5000,5000
chr1	173873151	.	C	T	.	PASS	DP=10000;MQ=60;FractionInformativeReads=1;AQ=100;GermlineStatus=Germline_DB;EreppoLine=9020	GT:SQ:AD:AF:F1R2:F2R1:DP:SB:MB	0/1:99.99:5000,5000:0.5:2500,2500:2500,2500:10000:5000,5000,5000,5000:5000,5000,5000,5000
chr1	173873168	.	G	A	.	PASS	DP=10000;MQ=60;FractionInformativeReads=1;AQ=100;GermlineStatus=Germline_DB;EreppoLine=6992	GT:SQ:AD:AF:F1R2:F2R1:DP:SB:MB	0/1:99.99:5000,5000:0.5:2500,2500:2500,2500:10000:5000,5000,5000,5000:5000,5000,5000,5000
chr1	173873174	.	TGC	TGCGC	.	PASS	DP=10000;MQ=60;FractionInformativeReads=1;AQ=100;GermlineStatus=Germline_DB;EreppoLine=9019	GT:SQ:AD:AF:F1R2:F2R1:DP:SB:MB	0/1:99.99:5000,5000:0.5:2500,2500:2500,2500:10000:5000,5000,5000,5000:5000,5000,5000,5000
chr1	173873176	.	C	G	.	PASS	DP=10000;MQ=60;FractionInformativeReads=1;AQ=100;GermlineStatus=Germline_DB;EreppoLine=9022	GT:SQ:AD:AF:F1R2:F2R1:DP:SB:MB	0/1:99.99:5000,5000:0.5:2500,2500:2500,2500:10000:5000,5000,5000,5000:5000,5000,5000,5000
chr1	173873182	.	C	T	.	PASS	DP=10000;MQ=60;FractionInformativeReads=1;AQ=100;GermlineStatus=Germline_DB;EreppoLine=9021	GT:SQ:AD:AF:F1R2:F2R1:DP:SB:MB	0/1:99.99:5000,5000:0.5:2500,2500:2500,2500:10000:5000,5000,5000,5000:5000,5000,5000,5000
chr1	173873211	.	T	C	.	PASS	DP=10000;MQ=60;FractionInformativeReads=1;AQ=100;GermlineStatus=Germline_DB;EreppoLine=6419	GT:SQ:AD:AF:F1R2:F2R1:DP:SB:MB	0/1:99.99:5000,5000:0.5:2500,2500:2500,2500:10000:5000,5000,5000,5000:5000,5000,5000,5000
chr1	173876561	.	C	G	.	PASS	DP=10000;MQ=60;FractionInformativeReads=1;AQ=100;GermlineStatus=Germline_DB;EreppoLine=5601	GT:SQ:AD:AF:F1R2:F2R1:DP:SB:MB	0/1:99.99:5000,5000:0.5:2500,2500:2500,2500:10000:5000,5000,5000,5000:5000,5000,5000,5000
chr1	173876635	.	G	A	.	PASS	DP=10000;MQ=60;FractionInformativeReads=1;AQ=100;GermlineStatus=Germline_DB;EreppoLine=9025	GT:SQ:AD:AF:F1R2:F2R1:DP:SB:MB	0/1:99.99:5000,5000:0.5:2500,2500:2500,2500:10000:5000,5000,5000,5000:5000,5000,5000,5000
chr1	173876657	.	A	G	.	PASS	DP=10000;MQ=60;FractionInformativeReads=1;AQ=100;GermlineStatus=Germline_DB;EreppoLine=5594	GT:SQ:AD:AF:F1R2:F2R1:DP:SB:MB	0/1:99.99:5000,5000:0.5:2500,2500:2500,2500:10000:5000,5000,5000,5000:5000,5000,5000,5000
chr1	173876666	.	C	T	.	PASS	DP=10000;MQ=60;FractionInformativeReads=1;AQ=100;GermlineStatus=Germline_DB;EreppoLine=5588	GT:SQ:AD:AF:F1R2:F2R1:DP:SB:MB	0/1:99.99:5000,5000:0.5:2500,2500:2500,2500:10000:5000,5000,5000,5000:5000,5000,5000,5000
chr1	173876705	.	C	T	.	PASS	DP=10000;MQ=60;FractionInformativeReads=1;AQ=100;GermlineStatus=Germline_DB;EreppoLine=5597	GT:SQ:AD:AF:F1R2:F2R1:DP:SB:MB	0/1:99.99:5000,5000:0.5:2500,2500:2500,2500:10000:5000,5000,5000,5000:5000,5000,5000,5000
chr1	173878691	.	T	C	.	PASS	DP=10000;MQ=60;FractionInformativeReads=1;AQ=100;GermlineStatus=Germline_DB;EreppoLine=6304	GT:SQ:AD:AF:F1R2:F2R1:DP:SB:MB	0/1:99.99:5000,5000:0.5:2500,2500:2500,2500:10000:5000,5000,5000,5000:5000,5000,5000,5000
chr1	173878702	.	A	G	.	PASS	DP=10000;MQ=60;FractionInformativeReads=1;AQ=100;GermlineStatus=Germline_DB;EreppoLine=9024	GT:SQ:AD:AF:F1R2:F2R1:DP:SB:MB	0/1:99.99:5000,5000:0.5:2500,2500:2500,2500:10000:5000,5000,5000,5000:5000,5000,5000,5000
chr1	173878832	.	T	C	.	PASS	DP=10000;MQ=60;FractionInformativeReads=1;AQ=100;GermlineStatus=Germline_DB;EreppoLine=5599	GT:SQ:AD:AF:F1R2:F2R1:DP:SB:MB	0/1:99.99:5000,5000:0.5:2500,2500:2500,2500:10000:5000,5000,5000,5000:5000,5000,5000,5000
chr1	173878862	.	T	C	.	PASS	DP=10000;MQ=60;FractionInformativeReads=1;AQ=100;GermlineStatus=Germline_DB;EreppoLine=5602	GT:SQ:AD:AF:F1R2:F2R1:DP:SB:MB	0/1:99.99:5000,5000:0.5:2500,2500:2500,2500:10000:5000,5000,5000,5000:5000,5000,5000,5000
chr1	173878890	.	G	A	.	PASS	DP=10000;MQ=60;FractionInformativeReads=1;AQ=100;GermlineStatus=Germline_DB;EreppoLine=5586	GT:SQ:AD:AF:F1R2:F2R1:DP:SB:MB	0/1:99.99:5000,5000:0.5:2500,2500:2500,2500:10000:5000,5000,5000,5000:5000,5000,5000,5000
chr1	173878929	.	G	T	.	PASS	DP=10000;MQ=60;FractionInformativeReads=1;AQ=100;GermlineStatus=Germline_DB;EreppoLine=5595	GT:SQ:AD:AF:F1R2:F2R1:DP:SB:MB	0/1:99.99:5000,5000:0.5:2500,2500:2500,2500:10000:5000,5000,5000,5000:5000,5000,5000,5000
chr1	173878962	.	C	T	.	PASS	DP=10000;MQ=60;FractionInformativeReads=1;AQ=100;GermlineStatus=Germline_DB;EreppoLine=5598	GT:SQ:AD:AF:F1R2:F2R1:DP:SB:MB	0/1:99.99:5000,5000:0.5:2500,2500:2500,2500:10000:5000,5000,5000,5000:5000,5000,5000,5000
chr1	173878973	.	G	A	.	PASS	DP=10000;MQ=60;FractionInformativeReads=1;AQ=100;GermlineStatus=Germline_DB;EreppoLine=7763	GT:SQ:AD:AF:F1R2:F2R1:DP:SB:MB	0/1:99.99:5000,5000:0.5:2500,2500:2500,2500:10000:5000,5000,5000,5000:5000,5000,5000,5000
chr1	173878986	.	T	G	.	PASS	DP=10000;MQ=60;FractionInformativeReads=1;AQ=100;GermlineStatus=Germline_DB;EreppoLine=6298	GT:SQ:AD:AF:F1R2:F2R1:DP:SB:MB	0/1:99.99:5000,5000:0.5:2500,2500:2500,2500:10000:5000,5000,5000,5000:5000,5000,5000,5000
chr1	173879065	.	T	A	.	PASS	DP=10000;MQ=60;FractionInformativeReads=1;AQ=100;GermlineStatus=Germline_DB;EreppoLine=5587	GT:SQ:AD:AF:F1R2:F2R1:DP:SB:MB	0/1:99.99:5000,5000:0.5:2500,2500:2500,2500:10000:5000,5000,5000,5000:5000,5000,5000,5000
chr1	173879935	.	T	C	.	PASS	DP=10000;MQ=60;FractionInformativeReads=1;AQ=100;GermlineStatus=Germline_DB;EreppoLine=5600	GT:SQ:AD:AF:F1R2:F2R1:DP:SB:MB	0/1:99.99:5000,5000:0.5:2500,2500:2500,2500:10000:5000,5000,5000,5000:5000,5000,5000,5000
chr1	173879999	.	T	C	.	PASS	DP=10000;MQ=60;FractionInformativeReads=1;AQ=100;GermlineStatus=Germline_DB;EreppoLine=5583	GT:SQ:AD:AF:F1R2:F2R1:DP:SB:MB	0/1:99.99:5000,5000:0.5:2500,2500:2500,2500:10000:5000,5000,5000,5000:5000,5000,5000,5000
chr1	173880936	.	C	T	.	PASS	DP=10000;MQ=60;FractionInformativeReads=1;AQ=100;GermlineStatus=Germline_DB;EreppoLine=6300	GT:SQ:AD:AF:F1R2:F2R1:DP:SB:MB	0/1:99.99:5000,5000:0.5:2500,2500:2500,2500:10000:5000,5000,5000,5000:5000,5000,5000,5000
chr1	173880967	.	A	G	.	PASS	DP=10000;MQ=60;FractionInformativeReads=1;AQ=100;GermlineStatus=Germline_DB;EreppoLine=7764	GT:SQ:AD:AF:F1R2:F2R1:DP:SB:MB	0/1:99.99:5000,5000:0.5:2500,2500:2500,2500:10000:5000,5000,5000,5000:5000,5000,5000,5000
chr1	173880969	.	A	G	.	PASS	DP=10000;MQ=60;FractionInformativeReads=1;AQ=100;GermlineStatus=Germline_DB;EreppoLine=7259	GT:SQ:AD:AF:F1R2:F2R1:DP:SB:MB	0/1:99.99:5000,5000:0.5:2500,2500:2500,2500:10000:5000,5000,5000,5000:5000,5000,5000,5000
chr1	173881008	.	T	C	.	PASS	DP=10000;MQ=60;FractionInformativeReads=1;AQ=100;GermlineStatus=Germline_DB;EreppoLine=5593	GT:SQ:AD:AF:F1R2:F2R1:DP:SB:MB	0/1:99.99:5000,5000:0.5:2500,2500:2500,2500:10000:5000,5000,5000,5000:5000,5000,5000,5000
chr1	173881025	.	A	G	.	PASS	DP=10000;MQ=60;FractionInformativeReads=1;AQ=100;GermlineStatus=Germline_DB;EreppoLine=6299	GT:SQ:AD:AF:F1R2:F2R1:DP:SB:MB	0/1:99.99:5000,5000:0.5:2500,2500:2500,2500:10000:5000,5000,5000,5000:5000,5000,5000,5000
chr1	173881032	.	G	A	.	PASS	DP=10000;MQ=60;FractionInformativeReads=1;AQ=100;GermlineStatus=Germline_DB;EreppoLine=6297	GT:SQ:AD:AF:F1R2:F2R1:DP:SB:MB	0/1:99.99:5000,5000:0.5:2500,2500:2500,2500:10000:5000,5000,5000,5000:5000,5000,5000,5000
chr1	173881079	.	C	T	.	PASS	DP=10000;MQ=60;FractionInformativeReads=1;AQ=100;GermlineStatus=Germline_DB;EreppoLine=7261	GT:SQ:AD:AF:F1R2:F2R1:DP:SB:MB	0/1:99.99:5000,5000:0.5:2500,2500:2500,2500:10000:5000,5000,5000,5000:5000,5000,5000,5000
chr1	173881088	.	A	G	.	PASS	DP=10000;MQ=60;FractionInformativeReads=1;AQ=100;GermlineStatus=Germline_DB;EreppoLine=8467	GT:SQ:AD:AF:F1R2:F2R1:DP:SB:MB	0/1:99.99:5000,5000:0.5:2500,2500:2500,2500:10000:5000,5000,5000,5000:5000,5000,5000,5000
chr1	173881112	.	T	G	.	PASS	DP=10000;MQ=60;FractionInformativeReads=1;AQ=100;GermlineStatus=Germline_DB;EreppoLine=6988	GT:SQ:AD:AF:F1R2:F2R1:DP:SB:MB	0/1:99.99:5000,5000:0.5:2500,2500:2500,2500:10000:5000,5000,5000,5000:5000,5000,5000,5000
chr1	173881112	.	TGA	TGAGA	.	PASS	DP=10000;MQ=60;FractionInformativeReads=1;AQ=100;GermlineStatus=Germline_DB;EreppoLine=7260	GT:SQ:AD:AF:F1R2:F2R1:DP:SB:MB	0/1:99.99:5000,5000:0.5:2500,2500:2500,2500:10000:5000,5000,5000,5000:5000,5000,5000,5000
chr1	173881122	.	T	C	.	PASS	DP=10000;MQ=60;FractionInformativeReads=1;AQ=100;GermlineStatus=Germline_DB;EreppoLine=6412	GT:SQ:AD:AF:F1R2:F2R1:DP:SB:MB	0/1:99.99:5000,5000:0.5:2500,2500:2500,2500:10000:5000,5000,5000,5000:5000,5000,5000,5000
chr1	173883687	.	G	A	.	PASS	DP=10000;MQ=60;FractionInformativeReads=1;AQ=100;GermlineStatus=Germline_DB;EreppoLine=5591	GT:SQ:AD:AF:F1R2:F2R1:DP:SB:MB	0/1:99.99:5000,5000:0.5:2500,2500:2500,2500:10000:5000,5000,5000,5000:5000,5000,5000,5000
chr1	173883708	.	G	A	.	PASS	DP=10000;MQ=60;FractionInformativeReads=1;AQ=100;GermlineStatus=Germline_DB;EreppoLine=5585	GT:SQ:AD:AF:F1R2:F2R1:DP:SB:MB	0/1:99.99:5000,5000:0.5:2500,2500:2500,2500:10000:5000,5000,5000,5000:5000,5000,5000,5000
chr1	173883708	.	G	C	.	PASS	DP=10000;MQ=60;FractionInformativeReads=1;AQ=100;GermlineStatus=Germline_DB;EreppoLine=6987	GT:SQ:AD:AF:F1R2:F2R1:DP:SB:MB	0/1:99.99:5000,5000:0.5:2500,2500:2500,2500:10000:5000,5000,5000,5000:5000,5000,5000,5000
chr1	173883800	.	T	C	.	PASS	DP=10000;MQ=60;FractionInformativeReads=1;AQ=100;GermlineStatus=Germline_DB;EreppoLine=7762	GT:SQ:AD:AF:F1R2:F2R1:DP:SB:MB	0/1:99.99:5000,5000:0.5:2500,2500:2500,2500:10000:5000,5000,5000,5000:5000,5000,5000,5000
chr1	173883818	.	AAAGT	A	.	PASS	DP=10000;MQ=60;FractionInformativeReads=1;AQ=100;GermlineStatus=Germline_DB;EreppoLine=5589	GT:SQ:AD:AF:F1R2:F2R1:DP:SB:MB	0/1:99.99:5000,5000:0.5:2500,2500:2500,2500:10000:5000,5000,5000,5000:5000,5000,5000,5000
chr1	173883832	.	CG	CGC	.	PASS	DP=10000;MQ=60;FractionInformativeReads=1;AQ=100;GermlineStatus=Germline_DB;EreppoLine=6301	GT:SQ:AD:AF:F1R2:F2R1:DP:SB:MB	0/1:99.99:5000,5000:0.5:2500,2500:2500,2500:10000:5000,5000,5000,5000:5000,5000,5000,5000
chr1	173883863	.	C	T	.	PASS	DP=10000;MQ=60;FractionInformativeReads=1;AQ=100;GermlineStatus=Germline_DB;EreppoLine=5584	GT:SQ:AD:AF:F1R2:F2R1:DP:SB:MB	0/1:99.99:5000,5000:0.5:2500,2500:2500,2500:10000:5000,5000,5000,5000:5000,5000,5000,5000
chr1	173883864	.	G	A	.	PASS	DP=10000;MQ=60;FractionInformativeReads=1;AQ=100;GermlineStatus=Germline_DB;EreppoLine=6414	GT:SQ:AD:AF:F1R2:F2R1:DP:SB:MB	0/1:99.99:5000,5000:0.5:2500,2500:2500,2500:10000:5000,5000,5000,5000:5000,5000,5000,5000
chr1	173883864	.	G	T	.	PASS	DP=10000;MQ=60;FractionInformativeReads=1;AQ=100;GermlineStatus=Germline_DB;EreppoLine=6989	GT:SQ:AD:AF:F1R2:F2R1:DP:SB:MB	0/1:99.99:5000,5000:0.5:2500,2500:2500,2500:10000:5000,5000,5000,5000:5000,5000,5000,5000
chr1	173883866	.	C	T	.	PASS	DP=10000;MQ=60;FractionInformativeReads=1;AQ=100;GermlineStatus=Germline_DB;EreppoLine=7257	GT:SQ:AD:AF:F1R2:F2R1:DP:SB:MB	0/1:99.99:5000,5000:0.5:2500,2500:2500,2500:10000:5000,5000,5000,5000:5000,5000,5000,5000
chr1	173883876	.	C	T	.	PASS	DP=10000;MQ=60;FractionInformativeReads=1;AQ=100;GermlineStatus=Germline_DB;EreppoLine=7262	GT:SQ:AD:AF:F1R2:F2R1:DP:SB:MB	0/1:99.99:5000,5000:0.5:2500,2500:2500,2500:10000:5000,5000,5000,5000:5000,5000,5000,5000
chr1	173883881	.	G	A	.	PASS	DP=10000;MQ=60;FractionInformativeReads=1;AQ=100;GermlineStatus=Germline_DB;EreppoLine=5590	GT:SQ:AD:AF:F1R2:F2R1:DP:SB:MB	0/1:99.99:5000,5000:0.5:2500,2500:2500,2500:10000:5000,5000,5000,5000:5000,5000,5000,5000
chr1	173883999	.	C	T	.	PASS	DP=10000;MQ=60;FractionInformativeReads=1;AQ=100;GermlineStatus=Germline_DB;EreppoLine=7258	GT:SQ:AD:AF:F1R2:F2R1:DP:SB:MB	0/1:99.99:5000,5000:0.5:2500,2500:2500,2500:10000:5000,5000,5000,5000:5000,5000,5000,5000
chr1	173884010	.	A	T	.	PASS	DP=10000;MQ=60;FractionInformativeReads=1;AQ=100;GermlineStatus=Germline_DB;EreppoLine=8354	GT:SQ:AD:AF:F1R2:F2R1:DP:SB:MB	0/1:99.99:5000,5000:0.5:2500,2500:2500,2500:10000:5000,5000,5000,5000:5000,5000,5000,5000
chr1	173884048	.	A	G	.	PASS	DP=10000;MQ=60;FractionInformativeReads=1;AQ=100;GermlineStatus=Germline_DB;EreppoLine=5592	GT:SQ:AD:AF:F1R2:F2R1:DP:SB:MB	0/1:99.99:5000,5000:0.5:2500,2500:2500,2500:10000:5000,5000,5000,5000:5000,5000,5000,5000
chr1	173884052	.	A	G	.	PASS	DP=10000;MQ=60;FractionInformativeReads=1;AQ=100;GermlineStatus=Germline_DB;EreppoLine=7761	GT:SQ:AD:AF:F1R2:F2R1:DP:SB:MB	0/1:99.99:5000,5000:0.5:2500,2500:2500,2500:10000:5000,5000,5000,5000:5000,5000,5000,5000
chr1	173884075	.	G	A	.	PASS	DP=10000;MQ=60;FractionInformativeReads=1;AQ=100;GermlineStatus=Germline_DB;EreppoLine=5596	GT:SQ:AD:AF:F1R2:F2R1:DP:SB:MB	0/1:99.99:5000,5000:0.5:2500,2500:2500,2500:10000:5000,5000,5000,5000:5000,5000,5000,5000
chr1	173886367	.	A	T	.	PASS	DP=10000;MQ=60;FractionInformativeReads=1;AQ=100;GermlineStatus=Germline_DB;EreppoLine=7263	GT:SQ:AD:AF:F1R2:F2R1:DP:SB:MB	0/1:99.99:5000,5000:0.5:2500,2500:2500,2500:10000:5000,5000,5000,5000:5000,5000,5000,5000
chr1	173886369	.	G	T	.	PASS	DP=10000;MQ=60;FractionInformativeReads=1;AQ=100;GermlineStatus=Germline_DB;EreppoLine=6415	GT:SQ:AD:AF:F1R2:F2R1:DP:SB:MB	0/1:99.99:5000,5000:0.5:2500,2500:2500,2500:10000:5000,5000,5000,5000:5000,5000,5000,5000
chr1	173886377	.	T	A	.	PASS	DP=10000;MQ=60;FractionInformativeReads=1;AQ=100;GermlineStatus=Germline_DB;EreppoLine=8353	GT:SQ:AD:AF:F1R2:F2R1:DP:SB:MB	0/1:99.99:5000,5000:0.5:2500,2500:2500,2500:10000:5000,5000,5000,5000:5000,5000,5000,5000
chr1	173886381	.	A	G	.	PASS	DP=10000;MQ=60;FractionInformativeReads=1;AQ=100;GermlineStatus=Germline_DB;EreppoLine=8352	GT:SQ:AD:AF:F1R2:F2R1:DP:SB:MB	0/1:99.99:5000,5000:0.5:2500,2500:2500,2500:10000:5000,5000,5000,5000:5000,5000,5000,5000
chr1	173886454	.	C	T	.	PASS	DP=10000;MQ=60;FractionInformativeReads=1;AQ=100;GermlineStatus=Germline_DB;EreppoLine=7264	GT:SQ:AD:AF:F1R2:F2R1:DP:SB:MB	0/1:99.99:5000,5000:0.5:2500,2500:2500,2500:10000:5000,5000,5000,5000:5000,5000,5000,5000
chr1	173886485	.	C	T	.	PASS	DP=10000;MQ=60;FractionInformativeReads=1;AQ=100;GermlineStatus=Germline_DB;EreppoLine=7265	GT:SQ:AD:AF:F1R2:F2R1:DP:SB:MB	0/1:99.99:5000,5000:0.5:2500,2500:2500,2500:10000:5000,5000,5000,5000:5000,5000,5000,5000
chr1	215799170	.	T	C	.	PASS	DP=10000;MQ=60;FractionInformativeReads=1;AQ=100;GermlineStatus=Germline_DB;EreppoLine=135	GT:SQ:AD:AF:F1R2:F2R1:DP:SB:MB	0/1:99.99:5000,5000:0.5:2500,2500:2500,2500:10000:5000,5000,5000,5000:5000,5000,5000,5000
chr1	215802181	.	G	C	.	PASS	DP=10000;MQ=60;FractionInformativeReads=1;AQ=100;GermlineStatus=Germline_DB;EreppoLine=155	GT:SQ:AD:AF:F1R2:F2R1:DP:SB:MB	0/1:99.99:5000,5000:0.5:2500,2500:2500,2500:10000:5000,5000,5000,5000:5000,5000,5000,5000
chr1	215802242	.	C	T	.	PASS	DP=10000;MQ=60;FractionInformativeReads=1;AQ=100;GermlineStatus=Germline_DB;EreppoLine=975	GT:SQ:AD:AF:F1R2:F2R1:DP:SB:MB	0/1:99.99:5000,5000:0.5:2500,2500:2500,2500:10000:5000,5000,5000,5000:5000,5000,5000,5000
chr1	215807798	.	T	C	.	PASS	DP=10000;MQ=60;FractionInformativeReads=1;AQ=100;GermlineStatus=Germline_DB;EreppoLine=137	GT:SQ:AD:AF:F1R2:F2R1:DP:SB:MB	0/1:99.99:5000,5000:0.5:2500,2500:2500,2500:10000:5000,5000,5000,5000:5000,5000,5000,5000
chr1	215822033	.	C	T	.	PASS	DP=10000;MQ=60;FractionInformativeReads=1;AQ=100;GermlineStatus=Germline_DB;EreppoLine=150	GT:SQ:AD:AF:F1R2:F2R1:DP:SB:MB	0/1:99.99:5000,5000:0.5:2500,2500:2500,2500:10000:5000,5000,5000,5000:5000,5000,5000,5000
chr1	215824001	.	C	T	.	PASS	DP=10000;MQ=60;FractionInformativeReads=1;AQ=100;GermlineStatus=Germline_DB;EreppoLine=973	GT:SQ:AD:AF:F1R2:F2R1:DP:SB:MB	0/1:99.99:5000,5000:0.5:2500,2500:2500,2500:10000:5000,5000,5000,5000:5000,5000,5000,5000
chr1	215824058	.	G	T	.	PASS	DP=10000;MQ=60;FractionInformativeReads=1;AQ=100;GermlineStatus=Germline_DB;EreppoLine=1492	GT:SQ:AD:AF:F1R2:F2R1:DP:SB:MB	0/1:99.99:5000,5000:0.5:2500,2500:2500,2500:10000:5000,5000,5000,5000:5000,5000,5000,5000
chr1	215847445	.	T	G	.	PASS	DP=10000;MQ=60;FractionInformativeReads=1;AQ=100;GermlineStatus=Germline_DB;EreppoLine=1536	GT:SQ:AD:AF:F1R2:F2R1:DP:SB:MB	0/1:99.99:5000,5000:0.5:2500,2500:2500,2500:10000:5000,5000,5000,5000:5000,5000,5000,5000
chr1	215847857	.	G	A	.	PASS	DP=10000;MQ=60;FractionInformativeReads=1;AQ=100;GermlineStatus=Germline_DB;EreppoLine=993	GT:SQ:AD:AF:F1R2:F2R1:DP:SB:MB	0/1:99.99:5000,5000:0.5:2500,2500:2500,2500:10000:5000,5000,5000,5000:5000,5000,5000,5000
chr1	215848036	.	A	G	.	PASS	DP=10000;MQ=60;FractionInformativeReads=1;AQ=100;GermlineStatus=Germline_DB;EreppoLine=1299	GT:SQ:AD:AF:F1R2:F2R1:DP:SB:MB	0/1:99.99:5000,5000:0.5:2500,2500:2500,2500:10000:5000,5000,5000,5000:5000,5000,5000,5000
chr1	215848379	.	T	C	.	PASS	DP=10000;MQ=60;FractionInformativeReads=1;AQ=100;GermlineStatus=Germline_DB;EreppoLine=1534	GT:SQ:AD:AF:F1R2:F2R1:DP:SB:MB	0/1:99.99:5000,5000:0.5:2500,2500:2500,2500:10000:5000,5000,5000,5000:5000,5000,5000,5000
chr1	215848678	.	C	T	.	PASS	DP=10000;MQ=60;FractionInformativeReads=1;AQ=100;GermlineStatus=Germline_DB;EreppoLine=1316	GT:SQ:AD:AF:F1R2:F2R1:DP:SB:MB	0/1:99.99:5000,5000:0.5:2500,2500:2500,2500:10000:5000,5000,5000,5000:5000,5000,5000,5000
chr1	215848679	.	G	A	.	PASS	DP=10000;MQ=60;FractionInformativeReads=1;AQ=100;GermlineStatus=Germline_DB;EreppoLine=1107	GT:SQ:AD:AF:F1R2:F2R1:DP:SB:MB	0/1:99.99:5000,5000:0.5:2500,2500:2500,2500:10000:5000,5000,5000,5000:5000,5000,5000,5000
chr1	215848748	.	T	C	.	PASS	DP=10000;MQ=60;FractionInformativeReads=1;AQ=100;GermlineStatus=Germline_DB;EreppoLine=976	GT:SQ:AD:AF:F1R2:F2R1:DP:SB:MB	0/1:99.99:5000,5000:0.5:2500,2500:2500,2500:10000:5000,5000,5000,5000:5000,5000,5000,5000
chr1	215848961	.	A	T	.	PASS	DP=10000;MQ=60;FractionInformativeReads=1;AQ=100;GermlineStatus=Germline_DB;EreppoLine=986	GT:SQ:AD:AF:F1R2:F2R1:DP:SB:MB	0/1:99.99:5000,5000:0.5:2500,2500:2500,2500:10000:5000,5000,5000,5000:5000,5000,5000,5000
chr1	215901725	.	G	A	.	PASS	DP=10000;MQ=60;FractionInformativeReads=1;AQ=100;GermlineStatus=Germline_DB;EreppoLine=1494	GT:SQ:AD:AF:F1R2:F2R1:DP:SB:MB	0/1:99.99:5000,5000:0.5:2500,2500:2500,2500:10000:5000,5000,5000,5000:5000,5000,5000,5000
chr1	215932085	.	G	T	.	PASS	DP=10000;MQ=60;FractionInformativeReads=1;AQ=100;GermlineStatus=Germline_DB;EreppoLine=148	GT:SQ:AD:AF:F1R2:F2R1:DP:SB:MB	0/1:99.99:5000,5000:0.5:2500,2500:2500,2500:10000:5000,5000,5000,5000:5000,5000,5000,5000
chr1	215972286	.	A	C	.	PASS	DP=10000;MQ=60;FractionInformativeReads=1;AQ=100;GermlineStatus=Germline_DB;EreppoLine=987	GT:SQ:AD:AF:F1R2:F2R1:DP:SB:MB	0/1:99.99:5000,5000:0.5:2500,2500:2500,2500:10000:5000,5000,5000,5000:5000,5000,5000,5000
chr1	215990476	.	G	A	.	PASS	DP=10000;MQ=60;FractionInformativeReads=1;AQ=100;GermlineStatus=Germline_DB;EreppoLine=1964	GT:SQ:AD:AF:F1R2:F2R1:DP:SB:MB	0/1:99.99:5000,5000:0.5:2500,2500:2500,2500:10000:5000,5000,5000,5000:5000,5000,5000,5000
chr1	216040521	.	T	C	.	PASS	DP=10000;MQ=60;FractionInformativeReads=1;AQ=100;GermlineStatus=Germline_DB;EreppoLine=653	GT:SQ:AD:AF:F1R2:F2R1:DP:SB:MB	0/1:99.99:5000,5000:0.5:2500,2500:2500,2500:10000:5000,5000,5000,5000:5000,5000,5000,5000
chr1	216051224	.	T	C	.	PASS	DP=10000;MQ=60;FractionInformativeReads=1;AQ=100;GermlineStatus=Germline_DB;EreppoLine=650	GT:SQ:AD:AF:F1R2:F2R1:DP:SB:MB	0/1:99.99:5000,5000:0.5:2500,2500:2500,2500:10000:5000,5000,5000,5000:5000,5000,5000,5000
chr1	216052344	.	C	T	.	PASS	DP=10000;MQ=60;FractionInformativeReads=1;AQ=100;GermlineStatus=Germline_DB;EreppoLine=1966	GT:SQ:AD:AF:F1R2:F2R1:DP:SB:MB	0/1:99.99:5000,5000:0.5:2500,2500:2500,2500:10000:5000,5000,5000,5000:5000,5000,5000,5000
chr1	216061814	.	C	T	.	PASS	DP=10000;MQ=60;FractionInformativeReads=1;AQ=100;GermlineStatus=Germline_DB;EreppoLine=154	GT:SQ:AD:AF:F1R2:F2R1:DP:SB:MB	0/1:99.99:5000,5000:0.5:2500,2500:2500,2500:10000:5000,5000,5000,5000:5000,5000,5000,5000
chr1	216074214	.	G	A	.	PASS	DP=10000;MQ=60;FractionInformativeReads=1;AQ=100;GermlineStatus=Germline_DB;EreppoLine=1230	GT:SQ:AD:AF:F1R2:F2R1:DP:SB:MB	0/1:99.99:5000,5000:0.5:2500,2500:2500,2500:10000:5000,5000,5000,5000:5000,5000,5000,5000
chr1	216108091	.	G	A	.	PASS	DP=10000;MQ=60;FractionInformativeReads=1;AQ=100;GermlineStatus=Germline_DB;EreppoLine=1313	GT:SQ:AD:AF:F1R2:F2R1:DP:SB:MB	0/1:99.99:5000,5000:0.5:2500,2500:2500,2500:10000:5000,5000,5000,5000:5000,5000,5000,5000
chr1	216166437	.	C	T	.	PASS	DP=10000;MQ=60;FractionInformativeReads=1;AQ=100;GermlineStatus=Germline_DB;EreppoLine=1312	GT:SQ:AD:AF:F1R2:F2R1:DP:SB:MB	0/1:99.99:5000,5000:0.5:2500,2500:2500,2500:10000:5000,5000,5000,5000:5000,5000,5000,5000
chr1	216173784	.	G	T	.	PASS	DP=10000;MQ=60;FractionInformativeReads=1;AQ=100;GermlineStatus=Germline_DB;EreppoLine=1310	GT:SQ:AD:AF:F1R2:F2R1:DP:SB:MB	0/1:99.99:5000,5000:0.5:2500,2500:2500,2500:10000:5000,5000,5000,5000:5000,5000,5000,5000
chr1	216219865	.	G	C	.	PASS	DP=10000;MQ=60;FractionInformativeReads=1;AQ=100;GermlineStatus=Germline_DB;EreppoLine=1495	GT:SQ:AD:AF:F1R2:F2R1:DP:SB:MB	0/1:99.99:5000,5000:0.5:2500,2500:2500,2500:10000:5000,5000,5000,5000:5000,5000,5000,5000
chr1	216246229	.	A	G	.	PASS	DP=10000;MQ=60;FractionInformativeReads=1;AQ=100;GermlineStatus=Germline_DB;EreppoLine=991	GT:SQ:AD:AF:F1R2:F2R1:DP:SB:MB	0/1:99.99:5000,5000:0.5:2500,2500:2500,2500:10000:5000,5000,5000,5000:5000,5000,5000,5000
chr1	216246634	.	C	T	.	PASS	DP=10000;MQ=60;FractionInformativeReads=1;AQ=100;GermlineStatus=Germline_DB;EreppoLine=644	GT:SQ:AD:AF:F1R2:F2R1:DP:SB:MB	0/1:99.99:5000,5000:0.5:2500,2500:2500,2500:10000:5000,5000,5000,5000:5000,5000,5000,5000
chr1	216251487	.	A	T	.	PASS	DP=10000;MQ=60;FractionInformativeReads=1;AQ=100;GermlineStatus=Germline_DB;EreppoLine=1204	GT:SQ:AD:AF:F1R2:F2R1:DP:SB:MB	0/1:99.99:5000,5000:0.5:2500,2500:2500,2500:10000:5000,5000,5000,5000:5000,5000,5000,5000
chr1	216258168	.	T	C	.	PASS	DP=10000;MQ=60;FractionInformativeReads=1;AQ=100;GermlineStatus=Germline_DB;EreppoLine=149	GT:SQ:AD:AF:F1R2:F2R1:DP:SB:MB	0/1:99.99:5000,5000:0.5:2500,2500:2500,2500:10000:5000,5000,5000,5000:5000,5000,5000,5000
chr1	216258195	.	C	T	.	PASS	DP=10000;MQ=60;FractionInformativeReads=1;AQ=100;GermlineStatus=Germline_DB;EreppoLine=985	GT:SQ:AD:AF:F1R2:F2R1:DP:SB:MB	0/1:99.99:5000,5000:0.5:2500,2500:2500,2500:10000:5000,5000,5000,5000:5000,5000,5000,5000
chr1	216270469	.	G	A	.	PASS	DP=10000;MQ=60;FractionInformativeReads=1;AQ=100;GermlineStatus=Germline_DB;EreppoLine=856	GT:SQ:AD:AF:F1R2:F2R1:DP:SB:MB	0/1:99.99:5000,5000:0.5:2500,2500:2500,2500:10000:5000,5000,5000,5000:5000,5000,5000,5000
chr1	216348712	.	TTC	TTCTC	.	PASS	DP=10000;MQ=60;FractionInformativeReads=1;AQ=100;GermlineStatus=Germline_DB;EreppoLine=648	GT:SQ:AD:AF:F1R2:F2R1:DP:SB:MB	0/1:99.99:5000,5000:0.5:2500,2500:2500,2500:10000:5000,5000,5000,5000:5000,5000,5000,5000
chr1	216363626	.	AGT	A	.	PASS	DP=10000;MQ=60;FractionInformativeReads=1;AQ=100;GermlineStatus=Germline_DB;EreppoLine=649	GT:SQ:AD:AF:F1R2:F2R1:DP:SB:MB	0/1:99.99:5000,5000:0.5:2500,2500:2500,2500:10000:5000,5000,5000,5000:5000,5000,5000,5000
chr1	216371836	.	C	A	.	PASS	DP=10000;MQ=60;FractionInformativeReads=1;AQ=100;GermlineStatus=Germline_DB;EreppoLine=977	GT:SQ:AD:AF:F1R2:F2R1:DP:SB:MB	0/1:99.99:5000,5000:0.5:2500,2500:2500,2500:10000:5000,5000,5000,5000:5000,5000,5000,5000
chr1	216373373	.	C	T	.	PASS	DP=10000;MQ=60;FractionInformativeReads=1;AQ=100;GermlineStatus=Germline_DB;EreppoLine=1110	GT:SQ:AD:AF:F1R2:F2R1:DP:SB:MB	0/1:99.99:5000,5000:0.5:2500,2500:2500,2500:10000:5000,5000,5000,5000:5000,5000,5000,5000
chr1	216420214	.	G	T	.	PASS	DP=10000;MQ=60;FractionInformativeReads=1;AQ=100;GermlineStatus=Germline_DB;EreppoLine=1749	GT:SQ:AD:AF:F1R2:F2R1:DP:SB:MB	0/1:99.99:5000,5000:0.5:2500,2500:2500,2500:10000:5000,5000,5000,5000:5000,5000,5000,5000
chr1	216420460	.	C	A	.	PASS	DP=10000;MQ=60;FractionInformativeReads=1;AQ=100;GermlineStatus=Germline_DB;EreppoLine=855	GT:SQ:AD:AF:F1R2:F2R1:DP:SB:MB	0/1:99.99:5000,5000:0.5:2500,2500:2500,2500:10000:5000,5000,5000,5000:5000,5000,5000,5000
chr1	216424331	.	C	T	.	PASS	DP=10000;MQ=60;FractionInformativeReads=1;AQ=100;GermlineStatus=Germline_DB;EreppoLine=1106	GT:SQ:AD:AF:F1R2:F2R1:DP:SB:MB	0/1:99.99:5000,5000:0.5:2500,2500:2500,2500:10000:5000,5000,5000,5000:5000,5000,5000,5000
chr1	216462627	.	C	T	.	PASS	DP=10000;MQ=60;FractionInformativeReads=1;AQ=100;GermlineStatus=Germline_DB;EreppoLine=1311	GT:SQ:AD:AF:F1R2:F2R1:DP:SB:MB	0/1:99.99:5000,5000:0.5:2500,2500:2500,2500:10000:5000,5000,5000,5000:5000,5000,5000,5000
chr1	216462734	.	C	A	.	PASS	DP=10000;MQ=60;FractionInformativeReads=1;AQ=100;GermlineStatus=Germline_DB;EreppoLine=1205	GT:SQ:AD:AF:F1R2:F2R1:DP:SB:MB	0/1:99.99:5000,5000:0.5:2500,2500:2500,2500:10000:5000,5000,5000,5000:5000,5000,5000,5000
chr1	216498754	.	T	G	.	PASS	DP=10000;MQ=60;FractionInformativeReads=1;AQ=100;GermlineStatus=Germline_DB;EreppoLine=652	GT:SQ:AD:AF:F1R2:F2R1:DP:SB:MB	0/1:99.99:5000,5000:0.5:2500,2500:2500,2500:10000:5000,5000,5000,5000:5000,5000,5000,5000
chr1	216498834	.	C	T	.	PASS	DP=10000;MQ=60;FractionInformativeReads=1;AQ=100;GermlineStatus=Germline_DB;EreppoLine=878	GT:SQ:AD:AF:F1R2:F2R1:DP:SB:MB	0/1:99.99:5000,5000:0.5:2500,2500:2500,2500:10000:5000,5000,5000,5000:5000,5000,5000,5000
chr1	229567253	.	C	A	.	PASS	DP=10000;MQ=60;FractionInformativeReads=1;AQ=100;GermlineStatus=Germline_DB;EreppoLine=9053	GT:SQ:AD:AF:F1R2:F2R1:DP:SB:MB	0/1:99.99:5000,5000:0.5:2500,2500:2500,2500:10000:5000,5000,5000,5000:5000,5000,5000,5000
chr1	229567253	.	C	G	.	PASS	DP=10000;MQ=60;FractionInformativeReads=1;AQ=100;GermlineStatus=Germline_DB;EreppoLine=8851	GT:SQ:AD:AF:F1R2:F2R1:DP:SB:MB	0/1:99.99:5000,5000:0.5:2500,2500:2500,2500:10000:5000,5000,5000,5000:5000,5000,5000,5000
chr1	229567274	.	G	A	.	PASS	DP=10000;MQ=60;FractionInformativeReads=1;AQ=100;GermlineStatus=Germline_DB;EreppoLine=9054	GT:SQ:AD:AF:F1R2:F2R1:DP:SB:MB	0/1:99.99:5000,5000:0.5:2500,2500:2500,2500:10000:5000,5000,5000,5000:5000,5000,5000,5000
chr1	229567276	.	G	A	.	PASS	DP=10000;MQ=60;FractionInformativeReads=1;AQ=100;GermlineStatus=Germline_DB;EreppoLine=8856	GT:SQ:AD:AF:F1R2:F2R1:DP:SB:MB	0/1:99.99:5000,5000:0.5:2500,2500:2500,2500:10000:5000,5000,5000,5000:5000,5000,5000,5000
chr1	229567288	.	GTA	G	.	PASS	DP=10000;MQ=60;FractionInformativeReads=1;AQ=100;GermlineStatus=Germline_DB;EreppoLine=9003	GT:SQ:AD:AF:F1R2:F2R1:DP:SB:MB	0/1:99.99:5000,5000:0.5:2500,2500:2500,2500:10000:5000,5000,5000,5000:5000,5000,5000,5000
chr1	229567306	.	C	A	.	PASS	DP=10000;MQ=60;FractionInformativeReads=1;AQ=100;GermlineStatus=Germline_DB;EreppoLine=8854	GT:SQ:AD:AF:F1R2:F2R1:DP:SB:MB	0/1:99.99:5000,5000:0.5:2500,2500:2500,2500:10000:5000,5000,5000,5000:5000,5000,5000,5000
chr1	229567309	.	C	G	.	PASS	DP=10000;MQ=60;FractionInformativeReads=1;AQ=100;GermlineStatus=Germline_DB;EreppoLine=8852	GT:SQ:AD:AF:F1R2:F2R1:DP:SB:MB	0/1:99.99:5000,5000:0.5:2500,2500:2500,2500:10000:5000,5000,5000,5000:5000,5000,5000,5000
chr1	229567326	.	A	G	.	PASS	DP=10000;MQ=60;FractionInformativeReads=1;AQ=100;GermlineStatus=Germline_DB;EreppoLine=8849	GT:SQ:AD:AF:F1R2:F2R1:DP:SB:MB	0/1:99.99:5000,5000:0.5:2500,2500:2500,2500:10000:5000,5000,5000,5000:5000,5000,5000,5000
chr1	229567337	.	A	T	.	PASS	DP=10000;MQ=60;FractionInformativeReads=1;AQ=100;GermlineStatus=Germline_DB;EreppoLine=8850	GT:SQ:AD:AF:F1R2:F2R1:DP:SB:MB	0/1:99.99:5000,5000:0.5:2500,2500:2500,2500:10000:5000,5000,5000,5000:5000,5000,5000,5000
chr1	229567379	.	G	C	.	PASS	DP=10000;MQ=60;FractionInformativeReads=1;AQ=100;GermlineStatus=Germline_DB;EreppoLine=9051	GT:SQ:AD:AF:F1R2:F2R1:DP:SB:MB	0/1:99.99:5000,5000:0.5:2500,2500:2500,2500:10000:5000,5000,5000,5000:5000,5000,5000,5000
chr1	229567467	.	C	A	.	PASS	DP=10000;MQ=60;FractionInformativeReads=1;AQ=100;GermlineStatus=Germline_DB;EreppoLine=9002	GT:SQ:AD:AF:F1R2:F2R1:DP:SB:MB	0/1:99.99:5000,5000:0.5:2500,2500:2500,2500:10000:5000,5000,5000,5000:5000,5000,5000,5000
chr1	229567590	.	C	G	.	PASS	DP=10000;MQ=60;FractionInformativeReads=1;AQ=100;GermlineStatus=Germline_DB;EreppoLine=8980	GT:SQ:AD:AF:F1R2:F2R1:DP:SB:MB	0/1:99.99:5000,5000:0.5:2500,2500:2500,2500:10000:5000,5000,5000,5000:5000,5000,5000,5000
chr1	229567661	.	GGC	GGCGC	.	PASS	DP=10000;MQ=60;FractionInformativeReads=1;AQ=100;GermlineStatus=Germline_DB;EreppoLine=9004	GT:SQ:AD:AF:F1R2:F2R1:DP:SB:MB	0/1:99.99:5000,5000:0.5:2500,2500:2500,2500:10000:5000,5000,5000,5000:5000,5000,5000,5000
chr1	229567663	.	C	G	.	PASS	DP=10000;MQ=60;FractionInformativeReads=1;AQ=100;GermlineStatus=Germline_DB;EreppoLine=8858	GT:SQ:AD:AF:F1R2:F2R1:DP:SB:MB	0/1:99.99:5000,5000:0.5:2500,2500:2500,2500:10000:5000,5000,5000,5000:5000,5000,5000,5000
chr1	229567684	.	CGG	C	.	PASS	DP=10000;MQ=60;FractionInformativeReads=1;AQ=100;GermlineStatus=Germline_DB;EreppoLine=9006	GT:SQ:AD:AF:F1R2:F2R1:DP:SB:MB	0/1:99.99:5000,5000:0.5:2500,2500:2500,2500:10000:5000,5000,5000,5000:5000,5000,5000,5000
chr1	229567937	.	G	A	.	PASS	DP=10000;MQ=60;FractionInformativeReads=1;AQ=100;GermlineStatus=Germline_DB;EreppoLine=9005	GT:SQ:AD:AF:F1R2:F2R1:DP:SB:MB	0/1:99.99:5000,5000:0.5:2500,2500:2500,2500:10000:5000,5000,5000,5000:5000,5000,5000,5000
chr1	229567937	.	G	T	.	PASS	DP=10000;MQ=60;FractionInformativeReads=1;AQ=100;GermlineStatus=Germline_DB;EreppoLine=8853	GT:SQ:AD:AF:F1R2:F2R1:DP:SB:MB	0/1:99.99:5000,5000:0.5:2500,2500:2500,2500:10000:5000,5000,5000,5000:5000,5000,5000,5000
chr1	229568093	.	CAG	C	.	PASS	DP=10000;MQ=60;FractionInformativeReads=1;AQ=100;GermlineStatus=Germline_DB;EreppoLine=9007	GT:SQ:AD:AF:F1R2:F2R1:DP:SB:MB	0/1:99.99:5000,5000:0.5:2500,2500:2500,2500:10000:5000,5000,5000,5000:5000,5000,5000,5000
chr1	229568140	.	C	T	.	PASS	DP=10000;MQ=60;FractionInformativeReads=1;AQ=100;GermlineStatus=Germline_DB;EreppoLine=8983	GT:SQ:AD:AF:F1R2:F2R1:DP:SB:MB	0/1:99.99:5000,5000:0.5:2500,2500:2500,2500:10000:5000,5000,5000,5000:5000,5000,5000,5000
chr1	229568322	.	G	T	.	PASS	DP=10000;MQ=60;FractionInformativeReads=1;AQ=100;GermlineStatus=Germline_DB;EreppoLine=9008	GT:SQ:AD:AF:F1R2:F2R1:DP:SB:MB	0/1:99.99:5000,5000:0.5:2500,2500:2500,2500:10000:5000,5000,5000,5000:5000,5000,5000,5000
chr1	229568343	.	G	C	.	PASS	DP=10000;MQ=60;FractionInformativeReads=1;AQ=100;GermlineStatus=Germline_DB;EreppoLine=8848	GT:SQ:AD:AF:F1R2:F2R1:DP:SB:MB	0/1:99.99:5000,5000:0.5:2500,2500:2500,2500:10000:5000,5000,5000,5000:5000,5000,5000,5000
chr1	229568423	.	G	T	.	PASS	DP=10000;MQ=60;FractionInformativeReads=1;AQ=100;GermlineStatus=Germline_DB;EreppoLine=8855	GT:SQ:AD:AF:F1R2:F2R1:DP:SB:MB	0/1:99.99:5000,5000:0.5:2500,2500:2500,2500:10000:5000,5000,5000,5000:5000,5000,5000,5000
chr1	229568474	.	C	T	.	PASS	DP=10000;MQ=60;FractionInformativeReads=1;AQ=100;GermlineStatus=Germline_DB;EreppoLine=9055	GT:SQ:AD:AF:F1R2:F2R1:DP:SB:MB	0/1:99.99:5000,5000:0.5:2500,2500:2500,2500:10000:5000,5000,5000,5000:5000,5000,5000,5000
chr1	229568539	.	ATA	ATATA	.	PASS	DP=10000;MQ=60;FractionInformativeReads=1;AQ=100;GermlineStatus=Germline_DB;EreppoLine=9009	GT:SQ:AD:AF:F1R2:F2R1:DP:SB:MB	0/1:99.99:5000,5000:0.5:2500,2500:2500,2500:10000:5000,5000,5000,5000:5000,5000,5000,5000
chr1	229568585	.	C	T	.	PASS	DP=10000;MQ=60;FractionInformativeReads=1;AQ=100;GermlineStatus=Germline_DB;EreppoLine=9052	GT:SQ:AD:AF:F1R2:F2R1:DP:SB:MB	0/1:99.99:5000,5000:0.5:2500,2500:2500,2500:10000:5000,5000,5000,5000:5000,5000,5000,5000
chr1	229568739	.	G	A	.	PASS	DP=10000;MQ=60;FractionInformativeReads=1;AQ=100;GermlineStatus=Germline_DB;EreppoLine=8982	GT:SQ:AD:AF:F1R2:F2R1:DP:SB:MB	0/1:99.99:5000,5000:0.5:2500,2500:2500,2500:10000:5000,5000,5000,5000:5000,5000,5000,5000
chr1	229568754	.	C	A	.	PASS	DP=10000;MQ=60;FractionInformativeReads=1;AQ=100;GermlineStatus=Germline_DB;EreppoLine=8981	GT:SQ:AD:AF:F1R2:F2R1:DP:SB:MB	0/1:99.99:5000,5000:0.5:2500,2500:2500,2500:10000:5000,5000,5000,5000:5000,5000,5000,5000
chr1	229568827	.	G	A	.	PASS	DP=10000;MQ=60;FractionInformativeReads=1;AQ=100;GermlineStatus=Germline_DB;EreppoLine=8857	GT:SQ:AD:AF:F1R2:F2R1:DP:SB:MB	0/1:99.99:5000,5000:0.5:2500,2500:2500,2500:10000:5000,5000,5000,5000:5000,5000,5000,5000
chr1	229569804	.	G	A	.	PASS	DP=10000;MQ=60;FractionInformativeReads=1;AQ=100;GermlineStatus=Germline_DB;EreppoLine=8859	GT:SQ:AD:AF:F1R2:F2R1:DP:SB:MB	0/1:99.99:5000,5000:0.5:2500,2500:2500,2500:10000:5000,5000,5000,5000:5000,5000,5000,5000
chr1	243716112	.	T	C	.	PASS	DP=10000;MQ=60;FractionInformativeReads=1;AQ=100;GermlineStatus=Germline_DB;EreppoLine=2747	GT:SQ:AD:AF:F1R2:F2R1:DP:SB:MB	0/1:99.99:5000,5000:0.5:2500,2500:2500,2500:10000:5000,5000,5000,5000:5000,5000,5000,5000
chr1	243800970	.	C	T	.	PASS	DP=10000;MQ=60;FractionInformativeReads=1;AQ=100;GermlineStatus=Germline_DB;EreppoLine=2765	GT:SQ:AD:AF:F1R2:F2R1:DP:SB:MB	0/1:99.99:5000,5000:0.5:2500,2500:2500,2500:10000:5000,5000,5000,5000:5000,5000,5000,5000
chr1	243859016	.	C	T	.	PASS	DP=10000;MQ=60;FractionInformativeReads=1;AQ=100;GermlineStatus=Germline_DB;EreppoLine=2740	GT:SQ:AD:AF:F1R2:F2R1:DP:SB:MB	0/1:99.99:5000,5000:0.5:2500,2500:2500,2500:10000:5000,5000,5000,5000:5000,5000,5000,5000
chr2	26684692	.	G	A	.	PASS	DP=10000;MQ=60;FractionInformativeReads=1;AQ=100;GermlineStatus=Germline_DB;EreppoLine=3573	GT:SQ:AD:AF:F1R2:F2R1:DP:SB:MB	0/1:99.99:5000,5000:0.5:2500,2500:2500,2500:10000:5000,5000,5000,5000:5000,5000,5000,5000
chr2	26684723	.	G	A	.	PASS	DP=10000;MQ=60;FractionInformativeReads=1;AQ=100;GermlineStatus=Germline_DB;EreppoLine=5291	GT:SQ:AD:AF:F1R2:F2R1:DP:SB:MB	0/1:99.99:5000,5000:0.5:2500,2500:2500,2500:10000:5000,5000,5000,5000:5000,5000,5000,5000
chr2	26685050	.	C	T	.	PASS	DP=10000;MQ=60;FractionInformativeReads=1;AQ=100;GermlineStatus=Germline_DB;EreppoLine=3569	GT:SQ:AD:AF:F1R2:F2R1:DP:SB:MB	0/1:99.99:5000,5000:0.5:2500,2500:2500,2500:10000:5000,5000,5000,5000:5000,5000,5000,5000
chr2	26686837	.	C	G	.	PASS	DP=10000;MQ=60;FractionInformativeReads=1;AQ=100;GermlineStatus=Germline_DB;EreppoLine=3572	GT:SQ:AD:AF:F1R2:F2R1:DP:SB:MB	0/1:99.99:5000,5000:0.5:2500,2500:2500,2500:10000:5000,5000,5000,5000:5000,5000,5000,5000
chr2	26688863	.	C	T	.	PASS	DP=10000;MQ=60;FractionInformativeReads=1;AQ=100;GermlineStatus=Germline_DB;EreppoLine=3567	GT:SQ:AD:AF:F1R2:F2R1:DP:SB:MB	0/1:99.99:5000,5000:0.5:2500,2500:2500,2500:10000:5000,5000,5000,5000:5000,5000,5000,5000
chr2	26689619	.	T	A	.	PASS	DP=10000;MQ=60;FractionInformativeReads=1;AQ=100;GermlineStatus=Germline_DB;EreppoLine=3574	GT:SQ:AD:AF:F1R2:F2R1:DP:SB:MB	0/1:99.99:5000,5000:0.5:2500,2500:2500,2500:10000:5000,5000,5000,5000:5000,5000,5000,5000
chr2	26690369	.	C	A	.	PASS	DP=10000;MQ=60;FractionInformativeReads=1;AQ=100;GermlineStatus=Germline_DB;EreppoLine=3568	GT:SQ:AD:AF:F1R2:F2R1:DP:SB:MB	0/1:99.99:5000,5000:0.5:2500,2500:2500,2500:10000:5000,5000,5000,5000:5000,5000,5000,5000
chr2	26700078	.	G	A	.	PASS	DP=10000;MQ=60;FractionInformativeReads=1;AQ=100;GermlineStatus=Germline_DB;EreppoLine=3570	GT:SQ:AD:AF:F1R2:F2R1:DP:SB:MB	0/1:99.99:5000,5000:0.5:2500,2500:2500,2500:10000:5000,5000,5000,5000:5000,5000,5000,5000
chr2	26700618	.	C	G	.	PASS	DP=10000;MQ=60;FractionInformativeReads=1;AQ=100;GermlineStatus=Germline_DB;EreppoLine=4151	GT:SQ:AD:AF:F1R2:F2R1:DP:SB:MB	0/1:99.99:5000,5000:0.5:2500,2500:2500,2500:10000:5000,5000,5000,5000:5000,5000,5000,5000
chr2	26702224	.	G	A	.	PASS	DP=10000;MQ=60;FractionInformativeReads=1;AQ=100;GermlineStatus=Germline_DB;EreppoLine=3571	GT:SQ:AD:AF:F1R2:F2R1:DP:SB:MB	0/1:99.99:5000,5000:0.5:2500,2500:2500,2500:10000:5000,5000,5000,5000:5000,5000,5000,5000
chr2	26703734	.	C	T	.	PASS	DP=10000;MQ=60;FractionInformativeReads=1;AQ=100;GermlineStatus=Germline_DB;EreppoLine=3566	GT:SQ:AD:AF:F1R2:F2R1:DP:SB:MB	0/1:99.99:5000,5000:0.5:2500,2500:2500,2500:10000:5000,5000,5000,5000:5000,5000,5000,5000
chr2	26703883	.	G	A	.	PASS	DP=10000;MQ=60;FractionInformativeReads=1;AQ=100;GermlineStatus=Germline_DB;EreppoLine=3565	GT:SQ:AD:AF:F1R2:F2R1:DP:SB:MB	0/1:99.99:5000,5000:0.5:2500,2500:2500,2500:10000:5000,5000,5000,5000:5000,5000,5000,5000
chr2	28975017	.	C	T	.	PASS	DP=10000;MQ=60;FractionInformativeReads=1;AQ=100;GermlineStatus=Germline_DB;EreppoLine=8235	GT:SQ:AD:AF:F1R2:F2R1:DP:SB:MB	0/1:99.99:5000,5000:0.5:2500,2500:2500,2500:10000:5000,5000,5000,5000:5000,5000,5000,5000
chr2	28999810	.	C	G	.	PASS	DP=10000;MQ=60;FractionInformativeReads=1;AQ=100;GermlineStatus=Germline_DB;EreppoLine=8233	GT:SQ:AD:AF:F1R2:F2R1:DP:SB:MB	0/1:99.99:5000,5000:0.5:2500,2500:2500,2500:10000:5000,5000,5000,5000:5000,5000,5000,5000
chr2	28999830	.	G	C	.	PASS	DP=10000;MQ=60;FractionInformativeReads=1;AQ=100;GermlineStatus=Germline_DB;EreppoLine=8234	GT:SQ:AD:AF:F1R2:F2R1:DP:SB:MB	0/1:99.99:5000,5000:0.5:2500,2500:2500,2500:10000:5000,5000,5000,5000:5000,5000,5000,5000
chr2	39212961	.	G	A	.	PASS	DP=10000;MQ=60;FractionInformativeReads=1;AQ=100;GermlineStatus=Germline_DB;EreppoLine=999	GT:SQ:AD:AF:F1R2:F2R1:DP:SB:MB	0/1:99.99:5000,5000:0.5:2500,2500:2500,2500:10000:5000,5000,5000,5000:5000,5000,5000,5000
chr2	39213246	.	T	C	.	PASS	DP=10000;MQ=60;FractionInformativeReads=1;AQ=100;GermlineStatus=Germline_DB;EreppoLine=1533	GT:SQ:AD:AF:F1R2:F2R1:DP:SB:MB	0/1:99.99:5000,5000:0.5:2500,2500:2500,2500:10000:5000,5000,5000,5000:5000,5000,5000,5000
chr2	39213258	.	G	T	.	PASS	DP=10000;MQ=60;FractionInformativeReads=1;AQ=100;GermlineStatus=Germline_DB;EreppoLine=350	GT:SQ:AD:AF:F1R2:F2R1:DP:SB:MB	0/1:99.99:5000,5000:0.5:2500,2500:2500,2500:10000:5000,5000,5000,5000:5000,5000,5000,5000
chr2	39213264	.	G	A	.	PASS	DP=10000;MQ=60;FractionInformativeReads=1;AQ=100;GermlineStatus=Germline_DB;EreppoLine=967	GT:SQ:AD:AF:F1R2:F2R1:DP:SB:MB	0/1:99.99:5000,5000:0.5:2500,2500:2500,2500:10000:5000,5000,5000,5000:5000,5000,5000,5000
chr2	39213309	.	C	T	.	PASS	DP=10000;MQ=60;FractionInformativeReads=1;AQ=100;GermlineStatus=Germline_DB;EreppoLine=394	GT:SQ:AD:AF:F1R2:F2R1:DP:SB:MB	0/1:99.99:5000,5000:0.5:2500,2500:2500,2500:10000:5000,5000,5000,5000:5000,5000,5000,5000
chr2	39213367	.	G	C	.	PASS	DP=10000;MQ=60;FractionInformativeReads=1;AQ=100;GermlineStatus=Germline_DB;EreppoLine=693	GT:SQ:AD:AF:F1R2:F2R1:DP:SB:MB	0/1:99.99:5000,5000:0.5:2500,2500:2500,2500:10000:5000,5000,5000,5000:5000,5000,5000,5000
chr2	39213415	.	A	C	.	PASS	DP=10000;MQ=60;FractionInformativeReads=1;AQ=100;GermlineStatus=Germline_DB;EreppoLine=480	GT:SQ:AD:AF:F1R2:F2R1:DP:SB:MB	0/1:99.99:5000,5000:0.5:2500,2500:2500,2500:10000:5000,5000,5000,5000:5000,5000,5000,5000
chr2	39216404	.	T	C	.	PASS	DP=10000;MQ=60;FractionInformativeReads=1;AQ=100;GermlineStatus=Germline_DB;EreppoLine=463	GT:SQ:AD:AF:F1R2:F2R1:DP:SB:MB	0/1:99.99:5000,5000:0.5:2500,2500:2500,2500:10000:5000,5000,5000,5000:5000,5000,5000,5000
chr2	39222280	.	C	G	.	PASS	DP=10000;MQ=60;FractionInformativeReads=1;AQ=100;GermlineStatus=Germline_DB;EreppoLine=317	GT:SQ:AD:AF:F1R2:F2R1:DP:SB:MB	0/1:99.99:5000,5000:0.5:2500,2500:2500,2500:10000:5000,5000,5000,5000:5000,5000,5000,5000
chr2	39222288	.	C	T	.	PASS	DP=10000;MQ=60;FractionInformativeReads=1;AQ=100;GermlineStatus=Germline_DB;EreppoLine=1482	GT:SQ:AD:AF:F1R2:F2R1:DP:SB:MB	0/1:99.99:5000,5000:0.5:2500,2500:2500,2500:10000:5000,5000,5000,5000:5000,5000,5000,5000
chr2	39222324	.	A	T	.	PASS	DP=10000;MQ=60;FractionInformativeReads=1;AQ=100;GermlineStatus=Germline_DB;EreppoLine=1220	GT:SQ:AD:AF:F1R2:F2R1:DP:SB:MB	0/1:99.99:5000,5000:0.5:2500,2500:2500,2500:10000:5000,5000,5000,5000:5000,5000,5000,5000
chr2	39224072	.	G	A	.	PASS	DP=10000;MQ=60;FractionInformativeReads=1;AQ=100;GermlineStatus=Germline_DB;EreppoLine=278	GT:SQ:AD:AF:F1R2:F2R1:DP:SB:MB	0/1:99.99:5000,5000:0.5:2500,2500:2500,2500:10000:5000,5000,5000,5000:5000,5000,5000,5000
chr2	39224112	.	T	C	.	PASS	DP=10000;MQ=60;FractionInformativeReads=1;AQ=100;GermlineStatus=Germline_DB;EreppoLine=296	GT:SQ:AD:AF:F1R2:F2R1:DP:SB:MB	0/1:99.99:5000,5000:0.5:2500,2500:2500,2500:10000:5000,5000,5000,5000:5000,5000,5000,5000
chr2	39224147	.	A	G	.	PASS	DP=10000;MQ=60;FractionInformativeReads=1;AQ=100;GermlineStatus=Germline_DB;EreppoLine=443	GT:SQ:AD:AF:F1R2:F2R1:DP:SB:MB	0/1:99.99:5000,5000:0.5:2500,2500:2500,2500:10000:5000,5000,5000,5000:5000,5000,5000,5000
chr2	39224156	.	C	T	.	PASS	DP=10000;MQ=60;FractionInformativeReads=1;AQ=100;GermlineStatus=Germline_DB;EreppoLine=448	GT:SQ:AD:AF:F1R2:F2R1:DP:SB:MB	0/1:99.99:5000,5000:0.5:2500,2500:2500,2500:10000:5000,5000,5000,5000:5000,5000,5000,5000
chr2	39233584	.	C	T	.	PASS	DP=10000;MQ=60;FractionInformativeReads=1;AQ=100;GermlineStatus=Germline_DB;EreppoLine=267	GT:SQ:AD:AF:F1R2:F2R1:DP:SB:MB	0/1:99.99:5000,5000:0.5:2500,2500:2500,2500:10000:5000,5000,5000,5000:5000,5000,5000,5000
chr2	39233616	.	C	G	.	PASS	DP=10000;MQ=60;FractionInformativeReads=1;AQ=100;GermlineStatus=Germline_DB;EreppoLine=995	GT:SQ:AD:AF:F1R2:F2R1:DP:SB:MB	0/1:99.99:5000,5000:0.5:2500,2500:2500,2500:10000:5000,5000,5000,5000:5000,5000,5000,5000
chr2	39234158	.	A	G	.	PASS	DP=10000;MQ=60;FractionInformativeReads=1;AQ=100;GermlineStatus=Germline_DB;EreppoLine=961	GT:SQ:AD:AF:F1R2:F2R1:DP:SB:MB	0/1:99.99:5000,5000:0.5:2500,2500:2500,2500:10000:5000,5000,5000,5000:5000,5000,5000,5000
chr2	39234309	.	C	T	.	PASS	DP=10000;MQ=60;FractionInformativeReads=1;AQ=100;GermlineStatus=Germline_DB;EreppoLine=377	GT:SQ:AD:AF:F1R2:F2R1:DP:SB:MB	0/1:99.99:5000,5000:0.5:2500,2500:2500,2500:10000:5000,5000,5000,5000:5000,5000,5000,5000
chr2	39239286	.	G	T	.	PASS	DP=10000;MQ=60;FractionInformativeReads=1;AQ=100;GermlineStatus=Germline_DB;EreppoLine=301	GT:SQ:AD:AF:F1R2:F2R1:DP:SB:MB	0/1:99.99:5000,5000:0.5:2500,2500:2500,2500:10000:5000,5000,5000,5000:5000,5000,5000,5000
chr2	39239419	.	A	G	.	PASS	DP=10000;MQ=60;FractionInformativeReads=1;AQ=100;GermlineStatus=Germline_DB;EreppoLine=459	GT:SQ:AD:AF:F1R2:F2R1:DP:SB:MB	0/1:99.99:5000,5000:0.5:2500,2500:2500,2500:10000:5000,5000,5000,5000:5000,5000,5000,5000
chr2	39240595	.	A	C	.	PASS	DP=10000;MQ=60;FractionInformativeReads=1;AQ=100;GermlineStatus=Germline_DB;EreppoLine=435	GT:SQ:AD:AF:F1R2:F2R1:DP:SB:MB	0/1:99.99:5000,5000:0.5:2500,2500:2500,2500:10000:5000,5000,5000,5000:5000,5000,5000,5000
chr2	39240612	.	C	G	.	PASS	DP=10000;MQ=60;FractionInformativeReads=1;AQ=100;GermlineStatus=Germline_DB;EreppoLine=273	GT:SQ:AD:AF:F1R2:F2R1:DP:SB:MB	0/1:99.99:5000,5000:0.5:2500,2500:2500,2500:10000:5000,5000,5000,5000:5000,5000,5000,5000
chr2	39240646	.	C	T	.	PASS	DP=10000;MQ=60;FractionInformativeReads=1;AQ=100;GermlineStatus=Germline_DB;EreppoLine=300	GT:SQ:AD:AF:F1R2:F2R1:DP:SB:MB	0/1:99.99:5000,5000:0.5:2500,2500:2500,2500:10000:5000,5000,5000,5000:5000,5000,5000,5000
chr2	39241061	.	C	G	.	PASS	DP=10000;MQ=60;FractionInformativeReads=1;AQ=100;GermlineStatus=Germline_DB;EreppoLine=283	GT:SQ:AD:AF:F1R2:F2R1:DP:SB:MB	0/1:99.99:5000,5000:0.5:2500,2500:2500,2500:10000:5000,5000,5000,5000:5000,5000,5000,5000
chr2	39241107	.	G	A	.	PASS	DP=10000;MQ=60;FractionInformativeReads=1;AQ=100;GermlineStatus=Germline_DB;EreppoLine=438	GT:SQ:AD:AF:F1R2:F2R1:DP:SB:MB	0/1:99.99:5000,5000:0.5:2500,2500:2500,2500:10000:5000,5000,5000,5000:5000,5000,5000,5000
chr2	39249797	.	T	C	.	PASS	DP=10000;MQ=60;FractionInformativeReads=1;AQ=100;GermlineStatus=Germline_DB;EreppoLine=290	GT:SQ:AD:AF:F1R2:F2R1:DP:SB:MB	0/1:99.99:5000,5000:0.5:2500,2500:2500,2500:10000:5000,5000,5000,5000:5000,5000,5000,5000
chr2	39249799	.	C	T	.	PASS	DP=10000;MQ=60;FractionInformativeReads=1;AQ=100;GermlineStatus=Germline_DB;EreppoLine=451	GT:SQ:AD:AF:F1R2:F2R1:DP:SB:MB	0/1:99.99:5000,5000:0.5:2500,2500:2500,2500:10000:5000,5000,5000,5000:5000,5000,5000,5000
chr2	39249864	.	G	C	.	PASS	DP=10000;MQ=60;FractionInformativeReads=1;AQ=100;GermlineStatus=Germline_DB;EreppoLine=383	GT:SQ:AD:AF:F1R2:F2R1:DP:SB:MB	0/1:99.99:5000,5000:0.5:2500,2500:2500,2500:10000:5000,5000,5000,5000:5000,5000,5000,5000
chr2	39249903	.	C	T	.	PASS	DP=10000;MQ=60;FractionInformativeReads=1;AQ=100;GermlineStatus=Germline_DB;EreppoLine=1218	GT:SQ:AD:AF:F1R2:F2R1:DP:SB:MB	0/1:99.99:5000,5000:0.5:2500,2500:2500,2500:10000:5000,5000,5000,5000:5000,5000,5000,5000
chr2	39249913	.	C	A	.	PASS	DP=10000;MQ=60;FractionInformativeReads=1;AQ=100;GermlineStatus=Germline_DB;EreppoLine=1582	GT:SQ:AD:AF:F1R2:F2R1:DP:SB:MB	0/1:99.99:5000,5000:0.5:2500,2500:2500,2500:10000:5000,5000,5000,5000:5000,5000,5000,5000
chr2	39249913	.	C	G	.	PASS	DP=10000;MQ=60;FractionInformativeReads=1;AQ=100;GermlineStatus=Germline_DB;EreppoLine=1581	GT:SQ:AD:AF:F1R2:F2R1:DP:SB:MB	0/1:99.99:5000,5000:0.5:2500,2500:2500,2500:10000:5000,5000,5000,5000:5000,5000,5000,5000
chr2	39249914	.	C	A	.	PASS	DP=10000;MQ=60;FractionInformativeReads=1;AQ=100;GermlineStatus=Germline_DB;EreppoLine=1580	GT:SQ:AD:AF:F1R2:F2R1:DP:SB:MB	0/1:99.99:5000,5000:0.5:2500,2500:2500,2500:10000:5000,5000,5000,5000:5000,5000,5000,5000
chr2	39249914	.	C	G	.	PASS	DP=10000;MQ=60;FractionInformativeReads=1;AQ=100;GermlineStatus=Germline_DB;EreppoLine=1583	GT:SQ:AD:AF:F1R2:F2R1:DP:SB:MB	0/1:99.99:5000,5000:0.5:2500,2500:2500,2500:10000:5000,5000,5000,5000:5000,5000,5000,5000
chr2	39249914	.	C	T	.	PASS	DP=10000;MQ=60;FractionInformativeReads=1;AQ=100;GermlineStatus=Germline_DB;EreppoLine=1584	GT:SQ:AD:AF:F1R2:F2R1:DP:SB:MB	0/1:99.99:5000,5000:0.5:2500,2500:2500,2500:10000:5000,5000,5000,5000:5000,5000,5000,5000
chr2	39249915	.	T	A	.	PASS	DP=10000;MQ=60;FractionInformativeReads=1;AQ=100;GermlineStatus=Germline_DB;EreppoLine=1579	GT:SQ:AD:AF:F1R2:F2R1:DP:SB:MB	0/1:99.99:5000,5000:0.5:2500,2500:2500,2500:10000:5000,5000,5000,5000:5000,5000,5000,5000
chr2	39249915	.	T	C	.	PASS	DP=10000;MQ=60;FractionInformativeReads=1;AQ=100;GermlineStatus=Germline_DB;EreppoLine=374	GT:SQ:AD:AF:F1R2:F2R1:DP:SB:MB	0/1:99.99:5000,5000:0.5:2500,2500:2500,2500:10000:5000,5000,5000,5000:5000,5000,5000,5000
chr2	39249922	.	T	C	.	PASS	DP=10000;MQ=60;FractionInformativeReads=1;AQ=100;GermlineStatus=Germline_DB;EreppoLine=416	GT:SQ:AD:AF:F1R2:F2R1:DP:SB:MB	0/1:99.99:5000,5000:0.5:2500,2500:2500,2500:10000:5000,5000,5000,5000:5000,5000,5000,5000
chr2	39249923	.	G	T	.	PASS	DP=10000;MQ=60;FractionInformativeReads=1;AQ=100;GermlineStatus=Germline_DB;EreppoLine=1232	GT:SQ:AD:AF:F1R2:F2R1:DP:SB:MB	0/1:99.99:5000,5000:0.5:2500,2500:2500,2500:10000:5000,5000,5000,5000:5000,5000,5000,5000
chr2	39249924	.	T	C	.	PASS	DP=10000;MQ=60;FractionInformativeReads=1;AQ=100;GermlineStatus=Germline_DB;EreppoLine=1233	GT:SQ:AD:AF:F1R2:F2R1:DP:SB:MB	0/1:99.99:5000,5000:0.5:2500,2500:2500,2500:10000:5000,5000,5000,5000:5000,5000,5000,5000
chr2	39249927	.	T	G	.	PASS	DP=10000;MQ=60;FractionInformativeReads=1;AQ=100;GermlineStatus=Germline_DB;EreppoLine=375	GT:SQ:AD:AF:F1R2:F2R1:DP:SB:MB	0/1:99.99:5000,5000:0.5:2500,2500:2500,2500:10000:5000,5000,5000,5000:5000,5000,5000,5000
chr2	39250079	.	C	T	.	PASS	DP=10000;MQ=60;FractionInformativeReads=1;AQ=100;GermlineStatus=Germline_DB;EreppoLine=1504	GT:SQ:AD:AF:F1R2:F2R1:DP:SB:MB	0/1:99.99:5000,5000:0.5:2500,2500:2500,2500:10000:5000,5000,5000,5000:5000,5000,5000,5000
chr2	39250184	.	A	T	.	PASS	DP=10000;MQ=60;FractionInformativeReads=1;AQ=100;GermlineStatus=Germline_DB;EreppoLine=1529	GT:SQ:AD:AF:F1R2:F2R1:DP:SB:MB	0/1:99.99:5000,5000:0.5:2500,2500:2500,2500:10000:5000,5000,5000,5000:5000,5000,5000,5000
chr2	39250293	.	G	T	.	PASS	DP=10000;MQ=60;FractionInformativeReads=1;AQ=100;GermlineStatus=Germline_DB;EreppoLine=1531	GT:SQ:AD:AF:F1R2:F2R1:DP:SB:MB	0/1:99.99:5000,5000:0.5:2500,2500:2500,2500:10000:5000,5000,5000,5000:5000,5000,5000,5000
chr2	39250339	.	C	T	.	PASS	DP=10000;MQ=60;FractionInformativeReads=1;AQ=100;GermlineStatus=Germline_DB;EreppoLine=297	GT:SQ:AD:AF:F1R2:F2R1:DP:SB:MB	0/1:99.99:5000,5000:0.5:2500,2500:2500,2500:10000:5000,5000,5000,5000:5000,5000,5000,5000
chr2	39262348	.	C	G	.	PASS	DP=10000;MQ=60;FractionInformativeReads=1;AQ=100;GermlineStatus=Germline_DB;EreppoLine=433	GT:SQ:AD:AF:F1R2:F2R1:DP:SB:MB	0/1:99.99:5000,5000:0.5:2500,2500:2500,2500:10000:5000,5000,5000,5000:5000,5000,5000,5000
chr2	39262409	.	G	A	.	PASS	DP=10000;MQ=60;FractionInformativeReads=1;AQ=100;GermlineStatus=Germline_DB;EreppoLine=694	GT:SQ:AD:AF:F1R2:F2R1:DP:SB:MB	0/1:99.99:5000,5000:0.5:2500,2500:2500,2500:10000:5000,5000,5000,5000:5000,5000,5000,5000
chr2	39262607	.	C	T	.	PASS	DP=10000;MQ=60;FractionInformativeReads=1;AQ=100;GermlineStatus=Germline_DB;EreppoLine=1041	GT:SQ:AD:AF:F1R2:F2R1:DP:SB:MB	0/1:99.99:5000,5000:0.5:2500,2500:2500,2500:10000:5000,5000,5000,5000:5000,5000,5000,5000
chr2	39278343	.	A	G	.	PASS	DP=10000;MQ=60;FractionInformativeReads=1;AQ=100;GermlineStatus=Germline_DB;EreppoLine=376	GT:SQ:AD:AF:F1R2:F2R1:DP:SB:MB	0/1:99.99:5000,5000:0.5:2500,2500:2500,2500:10000:5000,5000,5000,5000:5000,5000,5000,5000
chr2	39278400	.	A	G	.	PASS	DP=10000;MQ=60;FractionInformativeReads=1;AQ=100;GermlineStatus=Germline_DB;EreppoLine=302	GT:SQ:AD:AF:F1R2:F2R1:DP:SB:MB	0/1:99.99:5000,5000:0.5:2500,2500:2500,2500:10000:5000,5000,5000,5000:5000,5000,5000,5000
chr2	39281777	.	T	C	.	PASS	DP=10000;MQ=60;FractionInformativeReads=1;AQ=100;GermlineStatus=Germline_DB;EreppoLine=284	GT:SQ:AD:AF:F1R2:F2R1:DP:SB:MB	0/1:99.99:5000,5000:0.5:2500,2500:2500,2500:10000:5000,5000,5000,5000:5000,5000,5000,5000
chr2	39281905	.	G	A	.	PASS	DP=10000;MQ=60;FractionInformativeReads=1;AQ=100;GermlineStatus=Germline_DB;EreppoLine=449	GT:SQ:AD:AF:F1R2:F2R1:DP:SB:MB	0/1:99.99:5000,5000:0.5:2500,2500:2500,2500:10000:5000,5000,5000,5000:5000,5000,5000,5000
chr2	39281922	.	T	C	.	PASS	DP=10000;MQ=60;FractionInformativeReads=1;AQ=100;GermlineStatus=Germline_DB;EreppoLine=270	GT:SQ:AD:AF:F1R2:F2R1:DP:SB:MB	0/1:99.99:5000,5000:0.5:2500,2500:2500,2500:10000:5000,5000,5000,5000:5000,5000,5000,5000
chr2	39281963	.	A	C	.	PASS	DP=10000;MQ=60;FractionInformativeReads=1;AQ=100;GermlineStatus=Germline_DB;EreppoLine=1222	GT:SQ:AD:AF:F1R2:F2R1:DP:SB:MB	0/1:99.99:5000,5000:0.5:2500,2500:2500,2500:10000:5000,5000,5000,5000:5000,5000,5000,5000
chr2	39281963	.	A	G	.	PASS	DP=10000;MQ=60;FractionInformativeReads=1;AQ=100;GermlineStatus=Germline_DB;EreppoLine=727	GT:SQ:AD:AF:F1R2:F2R1:DP:SB:MB	0/1:99.99:5000,5000:0.5:2500,2500:2500,2500:10000:5000,5000,5000,5000:5000,5000,5000,5000
chr2	39283845	.	T	C	.	PASS	DP=10000;MQ=60;FractionInformativeReads=1;AQ=100;GermlineStatus=Germline_DB;EreppoLine=378	GT:SQ:AD:AF:F1R2:F2R1:DP:SB:MB	0/1:99.99:5000,5000:0.5:2500,2500:2500,2500:10000:5000,5000,5000,5000:5000,5000,5000,5000
chr2	39284003	.	A	C	.	PASS	DP=10000;MQ=60;FractionInformativeReads=1;AQ=100;GermlineStatus=Germline_DB;EreppoLine=299	GT:SQ:AD:AF:F1R2:F2R1:DP:SB:MB	0/1:99.99:5000,5000:0.5:2500,2500:2500,2500:10000:5000,5000,5000,5000:5000,5000,5000,5000
chr2	39285837	.	C	T	.	PASS	DP=10000;MQ=60;FractionInformativeReads=1;AQ=100;GermlineStatus=Germline_DB;EreppoLine=303	GT:SQ:AD:AF:F1R2:F2R1:DP:SB:MB	0/1:99.99:5000,5000:0.5:2500,2500:2500,2500:10000:5000,5000,5000,5000:5000,5000,5000,5000
chr2	39285865	.	C	T	.	PASS	DP=10000;MQ=60;FractionInformativeReads=1;AQ=100;GermlineStatus=Germline_DB;EreppoLine=408	GT:SQ:AD:AF:F1R2:F2R1:DP:SB:MB	0/1:99.99:5000,5000:0.5:2500,2500:2500,2500:10000:5000,5000,5000,5000:5000,5000,5000,5000
chr2	39285879	.	T	C	.	PASS	DP=10000;MQ=60;FractionInformativeReads=1;AQ=100;GermlineStatus=Germline_DB;EreppoLine=415	GT:SQ:AD:AF:F1R2:F2R1:DP:SB:MB	0/1:99.99:5000,5000:0.5:2500,2500:2500,2500:10000:5000,5000,5000,5000:5000,5000,5000,5000
chr2	39285934	.	T	C	.	PASS	DP=10000;MQ=60;FractionInformativeReads=1;AQ=100;GermlineStatus=Germline_DB;EreppoLine=486	GT:SQ:AD:AF:F1R2:F2R1:DP:SB:MB	0/1:99.99:5000,5000:0.5:2500,2500:2500,2500:10000:5000,5000,5000,5000:5000,5000,5000,5000
chr2	39294787	.	T	G	.	PASS	DP=10000;MQ=60;FractionInformativeReads=1;AQ=100;GermlineStatus=Germline_DB;EreppoLine=424	GT:SQ:AD:AF:F1R2:F2R1:DP:SB:MB	0/1:99.99:5000,5000:0.5:2500,2500:2500,2500:10000:5000,5000,5000,5000:5000,5000,5000,5000
chr2	39294841	.	A	G	.	PASS	DP=10000;MQ=60;FractionInformativeReads=1;AQ=100;GermlineStatus=Germline_DB;EreppoLine=484	GT:SQ:AD:AF:F1R2:F2R1:DP:SB:MB	0/1:99.99:5000,5000:0.5:2500,2500:2500,2500:10000:5000,5000,5000,5000:5000,5000,5000,5000
chr2	39294873	.	T	C	.	PASS	DP=10000;MQ=60;FractionInformativeReads=1;AQ=100;GermlineStatus=Germline_DB;EreppoLine=294	GT:SQ:AD:AF:F1R2:F2R1:DP:SB:MB	0/1:99.99:5000,5000:0.5:2500,2500:2500,2500:10000:5000,5000,5000,5000:5000,5000,5000,5000
chr2	39347491	.	G	A	.	PASS	DP=10000;MQ=60;FractionInformativeReads=1;AQ=100;GermlineStatus=Germline_DB;EreppoLine=298	GT:SQ:AD:AF:F1R2:F2R1:DP:SB:MB	0/1:99.99:5000,5000:0.5:2500,2500:2500,2500:10000:5000,5000,5000,5000:5000,5000,5000,5000
chr2	39347525	.	T	C	.	PASS	DP=10000;MQ=60;FractionInformativeReads=1;AQ=100;GermlineStatus=Germline_DB;EreppoLine=997	GT:SQ:AD:AF:F1R2:F2R1:DP:SB:MB	0/1:99.99:5000,5000:0.5:2500,2500:2500,2500:10000:5000,5000,5000,5000:5000,5000,5000,5000
chr2	47630541	.	G	C	.	PASS	DP=10000;MQ=60;FractionInformativeReads=1;AQ=100;GermlineStatus=Germline_DB;EreppoLine=8402	GT:SQ:AD:AF:F1R2:F2R1:DP:SB:MB	0/1:99.99:5000,5000:0.5:2500,2500:2500,2500:10000:5000,5000,5000,5000:5000,5000,5000,5000
chr2	47635695	.	G	C	.	PASS	DP=10000;MQ=60;FractionInformativeReads=1;AQ=100;GermlineStatus=Germline_DB;EreppoLine=8417	GT:SQ:AD:AF:F1R2:F2R1:DP:SB:MB	0/1:99.99:5000,5000:0.5:2500,2500:2500,2500:10000:5000,5000,5000,5000:5000,5000,5000,5000
chr2	47639700	.	G	T	.	PASS	DP=10000;MQ=60;FractionInformativeReads=1;AQ=100;GermlineStatus=Germline_DB;EreppoLine=8418	GT:SQ:AD:AF:F1R2:F2R1:DP:SB:MB	0/1:99.99:5000,5000:0.5:2500,2500:2500,2500:10000:5000,5000,5000,5000:5000,5000,5000,5000
chr2	47641528	.	G	A	.	PASS	DP=10000;MQ=60;FractionInformativeReads=1;AQ=100;GermlineStatus=Germline_DB;EreppoLine=8400	GT:SQ:AD:AF:F1R2:F2R1:DP:SB:MB	0/1:99.99:5000,5000:0.5:2500,2500:2500,2500:10000:5000,5000,5000,5000:5000,5000,5000,5000
chr2	47641544	.	T	G	.	PASS	DP=10000;MQ=60;FractionInformativeReads=1;AQ=100;GermlineStatus=Germline_DB;EreppoLine=8405	GT:SQ:AD:AF:F1R2:F2R1:DP:SB:MB	0/1:99.99:5000,5000:0.5:2500,2500:2500,2500:10000:5000,5000,5000,5000:5000,5000,5000,5000
chr2	47643504	.	G	A	.	PASS	DP=10000;MQ=60;FractionInformativeReads=1;AQ=100;GermlineStatus=Germline_DB;EreppoLine=8401	GT:SQ:AD:AF:F1R2:F2R1:DP:SB:MB	0/1:99.99:5000,5000:0.5:2500,2500:2500,2500:10000:5000,5000,5000,5000:5000,5000,5000,5000
chr2	47657080	.	G	A	.	PASS	DP=10000;MQ=60;FractionInformativeReads=1;AQ=100;GermlineStatus=Germline_DB;EreppoLine=8406	GT:SQ:AD:AF:F1R2:F2R1:DP:SB:MB	0/1:99.99:5000,5000:0.5:2500,2500:2500,2500:10000:5000,5000,5000,5000:5000,5000,5000,5000
chr2	47672671	.	T	C	.	PASS	DP=10000;MQ=60;FractionInformativeReads=1;AQ=100;GermlineStatus=Germline_DB;EreppoLine=8403	GT:SQ:AD:AF:F1R2:F2R1:DP:SB:MB	0/1:99.99:5000,5000:0.5:2500,2500:2500,2500:10000:5000,5000,5000,5000:5000,5000,5000,5000
chr2	47693849	.	T	C	.	PASS	DP=10000;MQ=60;FractionInformativeReads=1;AQ=100;GermlineStatus=Germline_DB;EreppoLine=8398	GT:SQ:AD:AF:F1R2:F2R1:DP:SB:MB	0/1:99.99:5000,5000:0.5:2500,2500:2500,2500:10000:5000,5000,5000,5000:5000,5000,5000,5000
chr2	47698190	.	A	G	.	PASS	DP=10000;MQ=60;FractionInformativeReads=1;AQ=100;GermlineStatus=Germline_DB;EreppoLine=8397	GT:SQ:AD:AF:F1R2:F2R1:DP:SB:MB	0/1:99.99:5000,5000:0.5:2500,2500:2500,2500:10000:5000,5000,5000,5000:5000,5000,5000,5000
chr2	47703575	.	G	T	.	PASS	DP=10000;MQ=60;FractionInformativeReads=1;AQ=100;GermlineStatus=Germline_DB;EreppoLine=8404	GT:SQ:AD:AF:F1R2:F2R1:DP:SB:MB	0/1:99.99:5000,5000:0.5:2500,2500:2500,2500:10000:5000,5000,5000,5000:5000,5000,5000,5000
chr2	47703712	.	T	C	.	PASS	DP=10000;MQ=60;FractionInformativeReads=1;AQ=100;GermlineStatus=Germline_DB;EreppoLine=8399	GT:SQ:AD:AF:F1R2:F2R1:DP:SB:MB	0/1:99.99:5000,5000:0.5:2500,2500:2500,2500:10000:5000,5000,5000,5000:5000,5000,5000,5000
chr2	48010479	.	C	T	.	PASS	DP=10000;MQ=60;FractionInformativeReads=1;AQ=100;GermlineStatus=Germline_DB;EreppoLine=8410	GT:SQ:AD:AF:F1R2:F2R1:DP:SB:MB	0/1:99.99:5000,5000:0.5:2500,2500:2500,2500:10000:5000,5000,5000,5000:5000,5000,5000,5000
chr2	48026006	.	A	G	.	PASS	DP=10000;MQ=60;FractionInformativeReads=1;AQ=100;GermlineStatus=Germline_DB;EreppoLine=8407	GT:SQ:AD:AF:F1R2:F2R1:DP:SB:MB	0/1:99.99:5000,5000:0.5:2500,2500:2500,2500:10000:5000,5000,5000,5000:5000,5000,5000,5000
chr2	48026404	.	A	G	.	PASS	DP=10000;MQ=60;FractionInformativeReads=1;AQ=100;GermlineStatus=Germline_DB;EreppoLine=8408	GT:SQ:AD:AF:F1R2:F2R1:DP:SB:MB	0/1:99.99:5000,5000:0.5:2500,2500:2500,2500:10000:5000,5000,5000,5000:5000,5000,5000,5000
chr2	48026418	.	T	G	.	PASS	DP=10000;MQ=60;FractionInformativeReads=1;AQ=100;GermlineStatus=Germline_DB;EreppoLine=8411	GT:SQ:AD:AF:F1R2:F2R1:DP:SB:MB	0/1:99.99:5000,5000:0.5:2500,2500:2500,2500:10000:5000,5000,5000,5000:5000,5000,5000,5000
chr2	48032095	.	CTGA	C	.	PASS	DP=10000;MQ=60;FractionInformativeReads=1;AQ=100;GermlineStatus=Germline_DB;EreppoLine=8409	GT:SQ:AD:AF:F1R2:F2R1:DP:SB:MB	0/1:99.99:5000,5000:0.5:2500,2500:2500,2500:10000:5000,5000,5000,5000:5000,5000,5000,5000
chr2	71693805	.	T	C	.	PASS	DP=10000;MQ=60;FractionInformativeReads=1;AQ=100;GermlineStatus=Germline_DB;EreppoLine=9141	GT:SQ:AD:AF:F1R2:F2R1:DP:SB:MB	0/1:99.99:5000,5000:0.5:2500,2500:2500,2500:10000:5000,5000,5000,5000:5000,5000,5000,5000
chr2	71741049	.	C	T	.	PASS	DP=10000;MQ=60;FractionInformativeReads=1;AQ=100;GermlineStatus=Germline_DB;EreppoLine=9140	GT:SQ:AD:AF:F1R2:F2R1:DP:SB:MB	0/1:99.99:5000,5000:0.5:2500,2500:2500,2500:10000:5000,5000,5000,5000:5000,5000,5000,5000
chr2	71743373	.	GTA	G	.	PASS	DP=10000;MQ=60;FractionInformativeReads=1;AQ=100;GermlineStatus=Germline_DB;EreppoLine=9154	GT:SQ:AD:AF:F1R2:F2R1:DP:SB:MB	0/1:99.99:5000,5000:0.5:2500,2500:2500,2500:10000:5000,5000,5000,5000:5000,5000,5000,5000
chr2	71744120	.	T	A	.	PASS	DP=10000;MQ=60;FractionInformativeReads=1;AQ=100;GermlineStatus=Germline_DB;EreppoLine=9143	GT:SQ:AD:AF:F1R2:F2R1:DP:SB:MB	0/1:99.99:5000,5000:0.5:2500,2500:2500,2500:10000:5000,5000,5000,5000:5000,5000,5000,5000
chr2	71753416	.	G	C	.	PASS	DP=10000;MQ=60;FractionInformativeReads=1;AQ=100;GermlineStatus=Germline_DB;EreppoLine=9160	GT:SQ:AD:AF:F1R2:F2R1:DP:SB:MB	0/1:99.99:5000,5000:0.5:2500,2500:2500,2500:10000:5000,5000,5000,5000:5000,5000,5000,5000
chr2	71762413	.	G	A	.	PASS	DP=10000;MQ=60;FractionInformativeReads=1;AQ=100;GermlineStatus=Germline_DB;EreppoLine=9161	GT:SQ:AD:AF:F1R2:F2R1:DP:SB:MB	0/1:99.99:5000,5000:0.5:2500,2500:2500,2500:10000:5000,5000,5000,5000:5000,5000,5000,5000
chr2	71778761	.	C	T	.	PASS	DP=10000;MQ=60;FractionInformativeReads=1;AQ=100;GermlineStatus=Germline_DB;EreppoLine=9156	GT:SQ:AD:AF:F1R2:F2R1:DP:SB:MB	0/1:99.99:5000,5000:0.5:2500,2500:2500,2500:10000:5000,5000,5000,5000:5000,5000,5000,5000
chr2	71780240	.	G	A	.	PASS	DP=10000;MQ=60;FractionInformativeReads=1;AQ=100;GermlineStatus=Germline_DB;EreppoLine=9145	GT:SQ:AD:AF:F1R2:F2R1:DP:SB:MB	0/1:99.99:5000,5000:0.5:2500,2500:2500,2500:10000:5000,5000,5000,5000:5000,5000,5000,5000
chr2	71780240	.	G	C	.	PASS	DP=10000;MQ=60;FractionInformativeReads=1;AQ=100;GermlineStatus=Germline_DB;EreppoLine=9138	GT:SQ:AD:AF:F1R2:F2R1:DP:SB:MB	0/1:99.99:5000,5000:0.5:2500,2500:2500,2500:10000:5000,5000,5000,5000:5000,5000,5000,5000
chr2	71780248	.	C	T	.	PASS	DP=10000;MQ=60;FractionInformativeReads=1;AQ=100;GermlineStatus=Germline_DB;EreppoLine=9139	GT:SQ:AD:AF:F1R2:F2R1:DP:SB:MB	0/1:99.99:5000,5000:0.5:2500,2500:2500,2500:10000:5000,5000,5000,5000:5000,5000,5000,5000
chr2	71780265	.	T	C	.	PASS	DP=10000;MQ=60;FractionInformativeReads=1;AQ=100;GermlineStatus=Germline_DB;EreppoLine=9162	GT:SQ:AD:AF:F1R2:F2R1:DP:SB:MB	0/1:99.99:5000,5000:0.5:2500,2500:2500,2500:10000:5000,5000,5000,5000:5000,5000,5000,5000
chr2	71780954	.	CTA	C	.	PASS	DP=10000;MQ=60;FractionInformativeReads=1;AQ=100;GermlineStatus=Germline_DB;EreppoLine=9152	GT:SQ:AD:AF:F1R2:F2R1:DP:SB:MB	0/1:99.99:5000,5000:0.5:2500,2500:2500,2500:10000:5000,5000,5000,5000:5000,5000,5000,5000
chr2	71791332	.	A	G	.	PASS	DP=10000;MQ=60;FractionInformativeReads=1;AQ=100;GermlineStatus=Germline_DB;EreppoLine=9163	GT:SQ:AD:AF:F1R2:F2R1:DP:SB:MB	0/1:99.99:5000,5000:0.5:2500,2500:2500,2500:10000:5000,5000,5000,5000:5000,5000,5000,5000
chr2	71795213	.	G	A	.	PASS	DP=10000;MQ=60;FractionInformativeReads=1;AQ=100;GermlineStatus=Germline_DB;EreppoLine=9146	GT:SQ:AD:AF:F1R2:F2R1:DP:SB:MB	0/1:99.99:5000,5000:0.5:2500,2500:2500,2500:10000:5000,5000,5000,5000:5000,5000,5000,5000
chr2	71795213	.	G	C	.	PASS	DP=10000;MQ=60;FractionInformativeReads=1;AQ=100;GermlineStatus=Germline_DB;EreppoLine=9147	GT:SQ:AD:AF:F1R2:F2R1:DP:SB:MB	0/1:99.99:5000,5000:0.5:2500,2500:2500,2500:10000:5000,5000,5000,5000:5000,5000,5000,5000
chr2	71795437	.	GCT	G	.	PASS	DP=10000;MQ=60;FractionInformativeReads=1;AQ=100;GermlineStatus=Germline_DB;EreppoLine=9148	GT:SQ:AD:AF:F1R2:F2R1:DP:SB:MB	0/1:99.99:5000,5000:0.5:2500,2500:2500,2500:10000:5000,5000,5000,5000:5000,5000,5000,5000
chr2	71796948	.	A	C	.	PASS	DP=10000;MQ=60;FractionInformativeReads=1;AQ=100;GermlineStatus=Germline_DB;EreppoLine=9137	GT:SQ:AD:AF:F1R2:F2R1:DP:SB:MB	0/1:99.99:5000,5000:0.5:2500,2500:2500,2500:10000:5000,5000,5000,5000:5000,5000,5000,5000
chr2	71797762	.	G	A	.	PASS	DP=10000;MQ=60;FractionInformativeReads=1;AQ=100;GermlineStatus=Germline_DB;EreppoLine=9164	GT:SQ:AD:AF:F1R2:F2R1:DP:SB:MB	0/1:99.99:5000,5000:0.5:2500,2500:2500,2500:10000:5000,5000,5000,5000:5000,5000,5000,5000
chr2	71797823	.	G	A	.	PASS	DP=10000;MQ=60;FractionInformativeReads=1;AQ=100;GermlineStatus=Germline_DB;EreppoLine=9155	GT:SQ:AD:AF:F1R2:F2R1:DP:SB:MB	0/1:99.99:5000,5000:0.5:2500,2500:2500,2500:10000:5000,5000,5000,5000:5000,5000,5000,5000
chr2	71801373	.	CTT	C	.	PASS	DP=10000;MQ=60;FractionInformativeReads=1;AQ=100;GermlineStatus=Germline_DB;EreppoLine=9169	GT:SQ:AD:AF:F1R2:F2R1:DP:SB:MB	0/1:99.99:5000,5000:0.5:2500,2500:2500,2500:10000:5000,5000,5000,5000:5000,5000,5000,5000
chr2	71817401	.	ACA	ACACA	.	PASS	DP=10000;MQ=60;FractionInformativeReads=1;AQ=100;GermlineStatus=Germline_DB;EreppoLine=9144	GT:SQ:AD:AF:F1R2:F2R1:DP:SB:MB	0/1:99.99:5000,5000:0.5:2500,2500:2500,2500:10000:5000,5000,5000,5000:5000,5000,5000,5000
chr2	71827837	.	AGA	A	.	PASS	DP=10000;MQ=60;FractionInformativeReads=1;AQ=100;GermlineStatus=Germline_DB;EreppoLine=9168	GT:SQ:AD:AF:F1R2:F2R1:DP:SB:MB	0/1:99.99:5000,5000:0.5:2500,2500:2500,2500:10000:5000,5000,5000,5000:5000,5000,5000,5000
chr2	71828625	.	C	G	.	PASS	DP=10000;MQ=60;FractionInformativeReads=1;AQ=100;GermlineStatus=Germline_DB;EreppoLine=9222	GT:SQ:AD:AF:F1R2:F2R1:DP:SB:MB	0/1:99.99:5000,5000:0.5:2500,2500:2500,2500:10000:5000,5000,5000,5000:5000,5000,5000,5000
chr2	71829924	.	A	G	.	PASS	DP=10000;MQ=60;FractionInformativeReads=1;AQ=100;GermlineStatus=Germline_DB;EreppoLine=9165	GT:SQ:AD:AF:F1R2:F2R1:DP:SB:MB	0/1:99.99:5000,5000:0.5:2500,2500:2500,2500:10000:5000,5000,5000,5000:5000,5000,5000,5000
chr2	71838463	.	G	T	.	PASS	DP=10000;MQ=60;FractionInformativeReads=1;AQ=100;GermlineStatus=Germline_DB;EreppoLine=9166	GT:SQ:AD:AF:F1R2:F2R1:DP:SB:MB	0/1:99.99:5000,5000:0.5:2500,2500:2500,2500:10000:5000,5000,5000,5000:5000,5000,5000,5000
chr2	71838611	.	T	C	.	PASS	DP=10000;MQ=60;FractionInformativeReads=1;AQ=100;GermlineStatus=Germline_DB;EreppoLine=9157	GT:SQ:AD:AF:F1R2:F2R1:DP:SB:MB	0/1:99.99:5000,5000:0.5:2500,2500:2500,2500:10000:5000,5000,5000,5000:5000,5000,5000,5000
chr2	71871181	.	TGA	T	.	PASS	DP=10000;MQ=60;FractionInformativeReads=1;AQ=100;GermlineStatus=Germline_DB;EreppoLine=9153	GT:SQ:AD:AF:F1R2:F2R1:DP:SB:MB	0/1:99.99:5000,5000:0.5:2500,2500:2500,2500:10000:5000,5000,5000,5000:5000,5000,5000,5000
chr2	71883294	.	C	G	.	PASS	DP=10000;MQ=60;FractionInformativeReads=1;AQ=100;GermlineStatus=Germline_DB;EreppoLine=9221	GT:SQ:AD:AF:F1R2:F2R1:DP:SB:MB	0/1:99.99:5000,5000:0.5:2500,2500:2500,2500:10000:5000,5000,5000,5000:5000,5000,5000,5000
chr2	71883359	.	A	C	.	PASS	DP=10000;MQ=60;FractionInformativeReads=1;AQ=100;GermlineStatus=Germline_DB;EreppoLine=9142	GT:SQ:AD:AF:F1R2:F2R1:DP:SB:MB	0/1:99.99:5000,5000:0.5:2500,2500:2500,2500:10000:5000,5000,5000,5000:5000,5000,5000,5000
chr2	71887715	.	T	C	.	PASS	DP=10000;MQ=60;FractionInformativeReads=1;AQ=100;GermlineStatus=Germline_DB;EreppoLine=9167	GT:SQ:AD:AF:F1R2:F2R1:DP:SB:MB	0/1:99.99:5000,5000:0.5:2500,2500:2500,2500:10000:5000,5000,5000,5000:5000,5000,5000,5000
chr2	71896738	.	G	A	.	PASS	DP=10000;MQ=60;FractionInformativeReads=1;AQ=100;GermlineStatus=Germline_DB;EreppoLine=9151	GT:SQ:AD:AF:F1R2:F2R1:DP:SB:MB	0/1:99.99:5000,5000:0.5:2500,2500:2500,2500:10000:5000,5000,5000,5000:5000,5000,5000,5000
chr2	71906255	.	CAGCT	C	.	PASS	DP=10000;MQ=60;FractionInformativeReads=1;AQ=100;GermlineStatus=Germline_DB;EreppoLine=9149	GT:SQ:AD:AF:F1R2:F2R1:DP:SB:MB	0/1:99.99:5000,5000:0.5:2500,2500:2500,2500:10000:5000,5000,5000,5000:5000,5000,5000,5000
chr2	71906279	.	G	T	.	PASS	DP=10000;MQ=60;FractionInformativeReads=1;AQ=100;GermlineStatus=Germline_DB;EreppoLine=9150	GT:SQ:AD:AF:F1R2:F2R1:DP:SB:MB	0/1:99.99:5000,5000:0.5:2500,2500:2500,2500:10000:5000,5000,5000,5000:5000,5000,5000,5000
chr2	152342389	.	T	C	.	PASS	DP=10000;MQ=60;FractionInformativeReads=1;AQ=100;GermlineStatus=Germline_DB;EreppoLine=8315	GT:SQ:AD:AF:F1R2:F2R1:DP:SB:MB	0/1:99.99:5000,5000:0.5:2500,2500:2500,2500:10000:5000,5000,5000,5000:5000,5000,5000,5000
chr2	152382489	.	T	G	.	PASS	DP=10000;MQ=60;FractionInformativeReads=1;AQ=100;GermlineStatus=Germline_DB;EreppoLine=8320	GT:SQ:AD:AF:F1R2:F2R1:DP:SB:MB	0/1:99.99:5000,5000:0.5:2500,2500:2500,2500:10000:5000,5000,5000,5000:5000,5000,5000,5000
chr2	152417726	.	C	A	.	PASS	DP=10000;MQ=60;FractionInformativeReads=1;AQ=100;GermlineStatus=Germline_DB;EreppoLine=8317	GT:SQ:AD:AF:F1R2:F2R1:DP:SB:MB	0/1:99.99:5000,5000:0.5:2500,2500:2500,2500:10000:5000,5000,5000,5000:5000,5000,5000,5000
chr2	152419233	.	C	T	.	PASS	DP=10000;MQ=60;FractionInformativeReads=1;AQ=100;GermlineStatus=Germline_DB;EreppoLine=8319	GT:SQ:AD:AF:F1R2:F2R1:DP:SB:MB	0/1:99.99:5000,5000:0.5:2500,2500:2500,2500:10000:5000,5000,5000,5000:5000,5000,5000,5000
chr2	152421565	.	T	G	.	PASS	DP=10000;MQ=60;FractionInformativeReads=1;AQ=100;GermlineStatus=Germline_DB;EreppoLine=8314	GT:SQ:AD:AF:F1R2:F2R1:DP:SB:MB	0/1:99.99:5000,5000:0.5:2500,2500:2500,2500:10000:5000,5000,5000,5000:5000,5000,5000,5000
chr2	152473878	.	A	T	.	PASS	DP=10000;MQ=60;FractionInformativeReads=1;AQ=100;GermlineStatus=Germline_DB;EreppoLine=8322	GT:SQ:AD:AF:F1R2:F2R1:DP:SB:MB	0/1:99.99:5000,5000:0.5:2500,2500:2500,2500:10000:5000,5000,5000,5000:5000,5000,5000,5000
chr2	152474798	.	G	A	.	PASS	DP=10000;MQ=60;FractionInformativeReads=1;AQ=100;GermlineStatus=Germline_DB;EreppoLine=8318	GT:SQ:AD:AF:F1R2:F2R1:DP:SB:MB	0/1:99.99:5000,5000:0.5:2500,2500:2500,2500:10000:5000,5000,5000,5000:5000,5000,5000,5000
chr2	152507378	.	G	A	.	PASS	DP=10000;MQ=60;FractionInformativeReads=1;AQ=100;GermlineStatus=Germline_DB;EreppoLine=8313	GT:SQ:AD:AF:F1R2:F2R1:DP:SB:MB	0/1:99.99:5000,5000:0.5:2500,2500:2500,2500:10000:5000,5000,5000,5000:5000,5000,5000,5000
chr2	152514605	.	C	A	.	PASS	DP=10000;MQ=60;FractionInformativeReads=1;AQ=100;GermlineStatus=Germline_DB;EreppoLine=8316	GT:SQ:AD:AF:F1R2:F2R1:DP:SB:MB	0/1:99.99:5000,5000:0.5:2500,2500:2500,2500:10000:5000,5000,5000,5000:5000,5000,5000,5000
chr2	152586128	.	C	T	.	PASS	DP=10000;MQ=60;FractionInformativeReads=1;AQ=100;GermlineStatus=Germline_DB;EreppoLine=8321	GT:SQ:AD:AF:F1R2:F2R1:DP:SB:MB	0/1:99.99:5000,5000:0.5:2500,2500:2500,2500:10000:5000,5000,5000,5000:5000,5000,5000,5000
chr2	165947079	.	C	A	.	PASS	DP=10000;MQ=60;FractionInformativeReads=1;AQ=100;GermlineStatus=Germline_DB;EreppoLine=6979	GT:SQ:AD:AF:F1R2:F2R1:DP:SB:MB	0/1:99.99:5000,5000:0.5:2500,2500:2500,2500:10000:5000,5000,5000,5000:5000,5000,5000,5000
chr2	165947256	.	C	T	.	PASS	DP=10000;MQ=60;FractionInformativeReads=1;AQ=100;GermlineStatus=Germline_DB;EreppoLine=6978	GT:SQ:AD:AF:F1R2:F2R1:DP:SB:MB	0/1:99.99:5000,5000:0.5:2500,2500:2500,2500:10000:5000,5000,5000,5000:5000,5000,5000,5000
chr2	165984284	.	C	T	.	PASS	DP=10000;MQ=60;FractionInformativeReads=1;AQ=100;GermlineStatus=Germline_DB;EreppoLine=6975	GT:SQ:AD:AF:F1R2:F2R1:DP:SB:MB	0/1:99.99:5000,5000:0.5:2500,2500:2500,2500:10000:5000,5000,5000,5000:5000,5000,5000,5000
chr2	165986748	.	A	G	.	PASS	DP=10000;MQ=60;FractionInformativeReads=1;AQ=100;GermlineStatus=Germline_DB;EreppoLine=6977	GT:SQ:AD:AF:F1R2:F2R1:DP:SB:MB	0/1:99.99:5000,5000:0.5:2500,2500:2500,2500:10000:5000,5000,5000,5000:5000,5000,5000,5000
chr2	166020918	.	TGA	T	.	PASS	DP=10000;MQ=60;FractionInformativeReads=1;AQ=100;GermlineStatus=Germline_DB;EreppoLine=6945	GT:SQ:AD:AF:F1R2:F2R1:DP:SB:MB	0/1:99.99:5000,5000:0.5:2500,2500:2500,2500:10000:5000,5000,5000,5000:5000,5000,5000,5000
chr2	166152389	.	G	A	.	PASS	DP=10000;MQ=60;FractionInformativeReads=1;AQ=100;GermlineStatus=Germline_DB;EreppoLine=6963	GT:SQ:AD:AF:F1R2:F2R1:DP:SB:MB	0/1:99.99:5000,5000:0.5:2500,2500:2500,2500:10000:5000,5000,5000,5000:5000,5000,5000,5000
chr2	166170203	.	T	C	.	PASS	DP=10000;MQ=60;FractionInformativeReads=1;AQ=100;GermlineStatus=Germline_DB;EreppoLine=6986	GT:SQ:AD:AF:F1R2:F2R1:DP:SB:MB	0/1:99.99:5000,5000:0.5:2500,2500:2500,2500:10000:5000,5000,5000,5000:5000,5000,5000,5000
chr2	166172168	.	G	A	.	PASS	DP=10000;MQ=60;FractionInformativeReads=1;AQ=100;GermlineStatus=Germline_DB;EreppoLine=6981	GT:SQ:AD:AF:F1R2:F2R1:DP:SB:MB	0/1:99.99:5000,5000:0.5:2500,2500:2500,2500:10000:5000,5000,5000,5000:5000,5000,5000,5000
chr2	166198975	.	G	A	.	PASS	DP=10000;MQ=60;FractionInformativeReads=1;AQ=100;GermlineStatus=Germline_DB;EreppoLine=6984	GT:SQ:AD:AF:F1R2:F2R1:DP:SB:MB	0/1:99.99:5000,5000:0.5:2500,2500:2500,2500:10000:5000,5000,5000,5000:5000,5000,5000,5000
chr2	166201225	.	A	G	.	PASS	DP=10000;MQ=60;FractionInformativeReads=1;AQ=100;GermlineStatus=Germline_DB;EreppoLine=6983	GT:SQ:AD:AF:F1R2:F2R1:DP:SB:MB	0/1:99.99:5000,5000:0.5:2500,2500:2500,2500:10000:5000,5000,5000,5000:5000,5000,5000,5000
chr2	166210789	.	C	A	.	PASS	DP=10000;MQ=60;FractionInformativeReads=1;AQ=100;GermlineStatus=Germline_DB;EreppoLine=9012	GT:SQ:AD:AF:F1R2:F2R1:DP:SB:MB	0/1:99.99:5000,5000:0.5:2500,2500:2500,2500:10000:5000,5000,5000,5000:5000,5000,5000,5000
chr2	166210825	.	G	A	.	PASS	DP=10000;MQ=60;FractionInformativeReads=1;AQ=100;GermlineStatus=Germline_DB;EreppoLine=9011	GT:SQ:AD:AF:F1R2:F2R1:DP:SB:MB	0/1:99.99:5000,5000:0.5:2500,2500:2500,2500:10000:5000,5000,5000,5000:5000,5000,5000,5000
chr2	166245633	.	G	A	.	PASS	DP=10000;MQ=60;FractionInformativeReads=1;AQ=100;GermlineStatus=Germline_DB;EreppoLine=6946	GT:SQ:AD:AF:F1R2:F2R1:DP:SB:MB	0/1:99.99:5000,5000:0.5:2500,2500:2500,2500:10000:5000,5000,5000,5000:5000,5000,5000,5000
chr2	166245952	.	T	C	.	PASS	DP=10000;MQ=60;FractionInformativeReads=1;AQ=100;GermlineStatus=Germline_DB;EreppoLine=6985	GT:SQ:AD:AF:F1R2:F2R1:DP:SB:MB	0/1:99.99:5000,5000:0.5:2500,2500:2500,2500:10000:5000,5000,5000,5000:5000,5000,5000,5000
chr2	166847988	.	GCT	G	.	PASS	DP=10000;MQ=60;FractionInformativeReads=1;AQ=100;GermlineStatus=Germline_DB;EreppoLine=8700	GT:SQ:AD:AF:F1R2:F2R1:DP:SB:MB	0/1:99.99:5000,5000:0.5:2500,2500:2500,2500:10000:5000,5000,5000,5000:5000,5000,5000,5000
chr2	166848274	.	CGG	C	.	PASS	DP=10000;MQ=60;FractionInformativeReads=1;AQ=100;GermlineStatus=Germline_DB;EreppoLine=6973	GT:SQ:AD:AF:F1R2:F2R1:DP:SB:MB	0/1:99.99:5000,5000:0.5:2500,2500:2500,2500:10000:5000,5000,5000,5000:5000,5000,5000,5000
chr2	166848869	.	C	G	.	PASS	DP=10000;MQ=60;FractionInformativeReads=1;AQ=100;GermlineStatus=Germline_DB;EreppoLine=6982	GT:SQ:AD:AF:F1R2:F2R1:DP:SB:MB	0/1:99.99:5000,5000:0.5:2500,2500:2500,2500:10000:5000,5000,5000,5000:5000,5000,5000,5000
chr2	166854559	.	G	T	.	PASS	DP=10000;MQ=60;FractionInformativeReads=1;AQ=100;GermlineStatus=Germline_DB;EreppoLine=8698	GT:SQ:AD:AF:F1R2:F2R1:DP:SB:MB	0/1:99.99:5000,5000:0.5:2500,2500:2500,2500:10000:5000,5000,5000,5000:5000,5000,5000,5000
chr2	166854631	.	T	C	.	PASS	DP=10000;MQ=60;FractionInformativeReads=1;AQ=100;GermlineStatus=Germline_DB;EreppoLine=6971	GT:SQ:AD:AF:F1R2:F2R1:DP:SB:MB	0/1:99.99:5000,5000:0.5:2500,2500:2500,2500:10000:5000,5000,5000,5000:5000,5000,5000,5000
chr2	166870330	.	G	A	.	PASS	DP=10000;MQ=60;FractionInformativeReads=1;AQ=100;GermlineStatus=Germline_DB;EreppoLine=8693	GT:SQ:AD:AF:F1R2:F2R1:DP:SB:MB	0/1:99.99:5000,5000:0.5:2500,2500:2500,2500:10000:5000,5000,5000,5000:5000,5000,5000,5000
chr2	166894291	.	G	T	.	PASS	DP=10000;MQ=60;FractionInformativeReads=1;AQ=100;GermlineStatus=Germline_DB;EreppoLine=8695	GT:SQ:AD:AF:F1R2:F2R1:DP:SB:MB	0/1:99.99:5000,5000:0.5:2500,2500:2500,2500:10000:5000,5000,5000,5000:5000,5000,5000,5000
chr2	166894440	.	C	T	.	PASS	DP=10000;MQ=60;FractionInformativeReads=1;AQ=100;GermlineStatus=Germline_DB;EreppoLine=6976	GT:SQ:AD:AF:F1R2:F2R1:DP:SB:MB	0/1:99.99:5000,5000:0.5:2500,2500:2500,2500:10000:5000,5000,5000,5000:5000,5000,5000,5000
chr2	166897853	.	G	A	.	PASS	DP=10000;MQ=60;FractionInformativeReads=1;AQ=100;GermlineStatus=Germline_DB;EreppoLine=6947	GT:SQ:AD:AF:F1R2:F2R1:DP:SB:MB	0/1:99.99:5000,5000:0.5:2500,2500:2500,2500:10000:5000,5000,5000,5000:5000,5000,5000,5000
chr2	166900513	.	C	T	.	PASS	DP=10000;MQ=60;FractionInformativeReads=1;AQ=100;GermlineStatus=Germline_DB;EreppoLine=8694	GT:SQ:AD:AF:F1R2:F2R1:DP:SB:MB	0/1:99.99:5000,5000:0.5:2500,2500:2500,2500:10000:5000,5000,5000,5000:5000,5000,5000,5000
chr2	166900544	.	G	A	.	PASS	DP=10000;MQ=60;FractionInformativeReads=1;AQ=100;GermlineStatus=Germline_DB;EreppoLine=8697	GT:SQ:AD:AF:F1R2:F2R1:DP:SB:MB	0/1:99.99:5000,5000:0.5:2500,2500:2500,2500:10000:5000,5000,5000,5000:5000,5000,5000,5000
chr2	166904132	.	C	G	.	PASS	DP=10000;MQ=60;FractionInformativeReads=1;AQ=100;GermlineStatus=Germline_DB;EreppoLine=8699	GT:SQ:AD:AF:F1R2:F2R1:DP:SB:MB	0/1:99.99:5000,5000:0.5:2500,2500:2500,2500:10000:5000,5000,5000,5000:5000,5000,5000,5000
chr2	166930049	.	C	T	.	PASS	DP=10000;MQ=60;FractionInformativeReads=1;AQ=100;GermlineStatus=Germline_DB;EreppoLine=8696	GT:SQ:AD:AF:F1R2:F2R1:DP:SB:MB	0/1:99.99:5000,5000:0.5:2500,2500:2500,2500:10000:5000,5000,5000,5000:5000,5000,5000,5000
chr2	203241274	.	A	G	.	PASS	DP=10000;MQ=60;FractionInformativeReads=1;AQ=100;GermlineStatus=Germline_DB;EreppoLine=6925	GT:SQ:AD:AF:F1R2:F2R1:DP:SB:MB	0/1:99.99:5000,5000:0.5:2500,2500:2500,2500:10000:5000,5000,5000,5000:5000,5000,5000,5000
chr2	203241529	.	G	A	.	PASS	DP=10000;MQ=60;FractionInformativeReads=1;AQ=100;GermlineStatus=Germline_DB;EreppoLine=6891	GT:SQ:AD:AF:F1R2:F2R1:DP:SB:MB	0/1:99.99:5000,5000:0.5:2500,2500:2500,2500:10000:5000,5000,5000,5000:5000,5000,5000,5000
chr2	203242105	.	A	G	.	PASS	DP=10000;MQ=60;FractionInformativeReads=1;AQ=100;GermlineStatus=Germline_DB;EreppoLine=6888	GT:SQ:AD:AF:F1R2:F2R1:DP:SB:MB	0/1:99.99:5000,5000:0.5:2500,2500:2500,2500:10000:5000,5000,5000,5000:5000,5000,5000,5000
chr2	203329541	.	A	G	.	PASS	DP=10000;MQ=60;FractionInformativeReads=1;AQ=100;GermlineStatus=Germline_DB;EreppoLine=7880	GT:SQ:AD:AF:F1R2:F2R1:DP:SB:MB	0/1:99.99:5000,5000:0.5:2500,2500:2500,2500:10000:5000,5000,5000,5000:5000,5000,5000,5000
chr2	203329555	.	T	C	.	PASS	DP=10000;MQ=60;FractionInformativeReads=1;AQ=100;GermlineStatus=Germline_DB;EreppoLine=8137	GT:SQ:AD:AF:F1R2:F2R1:DP:SB:MB	0/1:99.99:5000,5000:0.5:2500,2500:2500,2500:10000:5000,5000,5000,5000:5000,5000,5000,5000
chr2	203329580	.	A	G	.	PASS	DP=10000;MQ=60;FractionInformativeReads=1;AQ=100;GermlineStatus=Germline_DB;EreppoLine=9473	GT:SQ:AD:AF:F1R2:F2R1:DP:SB:MB	0/1:99.99:5000,5000:0.5:2500,2500:2500,2500:10000:5000,5000,5000,5000:5000,5000,5000,5000
chr2	203329595	.	G	A	.	PASS	DP=10000;MQ=60;FractionInformativeReads=1;AQ=100;GermlineStatus=Germline_DB;EreppoLine=9474	GT:SQ:AD:AF:F1R2:F2R1:DP:SB:MB	0/1:99.99:5000,5000:0.5:2500,2500:2500,2500:10000:5000,5000,5000,5000:5000,5000,5000,5000
chr2	203329673	.	C	G	.	PASS	DP=10000;MQ=60;FractionInformativeReads=1;AQ=100;GermlineStatus=Germline_DB;EreppoLine=6919	GT:SQ:AD:AF:F1R2:F2R1:DP:SB:MB	0/1:99.99:5000,5000:0.5:2500,2500:2500,2500:10000:5000,5000,5000,5000:5000,5000,5000,5000
chr2	203329675	.	A	G	.	PASS	DP=10000;MQ=60;FractionInformativeReads=1;AQ=100;GermlineStatus=Germline_DB;EreppoLine=7628	GT:SQ:AD:AF:F1R2:F2R1:DP:SB:MB	0/1:99.99:5000,5000:0.5:2500,2500:2500,2500:10000:5000,5000,5000,5000:5000,5000,5000,5000
chr2	203329695	.	A	AT	.	PASS	DP=10000;MQ=60;FractionInformativeReads=1;AQ=100;GermlineStatus=Germline_DB;EreppoLine=6921	GT:SQ:AD:AF:F1R2:F2R1:DP:SB:MB	0/1:99.99:5000,5000:0.5:2500,2500:2500,2500:10000:5000,5000,5000,5000:5000,5000,5000,5000
chr2	203329703	.	GCAAGTGA	G	.	PASS	DP=10000;MQ=60;FractionInformativeReads=1;AQ=100;GermlineStatus=Germline_DB;EreppoLine=6939	GT:SQ:AD:AF:F1R2:F2R1:DP:SB:MB	0/1:99.99:5000,5000:0.5:2500,2500:2500,2500:10000:5000,5000,5000,5000:5000,5000,5000,5000
chr2	203329708	.	T	G	.	PASS	DP=10000;MQ=60;FractionInformativeReads=1;AQ=100;GermlineStatus=Germline_DB;EreppoLine=7884	GT:SQ:AD:AF:F1R2:F2R1:DP:SB:MB	0/1:99.99:5000,5000:0.5:2500,2500:2500,2500:10000:5000,5000,5000,5000:5000,5000,5000,5000
chr2	203332245	.	G	A	.	PASS	DP=10000;MQ=60;FractionInformativeReads=1;AQ=100;GermlineStatus=Germline_DB;EreppoLine=6893	GT:SQ:AD:AF:F1R2:F2R1:DP:SB:MB	0/1:99.99:5000,5000:0.5:2500,2500:2500,2500:10000:5000,5000,5000,5000:5000,5000,5000,5000
chr2	203332270	.	A	C	.	PASS	DP=10000;MQ=60;FractionInformativeReads=1;AQ=100;GermlineStatus=Germline_DB;EreppoLine=8636	GT:SQ:AD:AF:F1R2:F2R1:DP:SB:MB	0/1:99.99:5000,5000:0.5:2500,2500:2500,2500:10000:5000,5000,5000,5000:5000,5000,5000,5000
chr2	203332348	.	T	G	.	PASS	DP=10000;MQ=60;FractionInformativeReads=1;AQ=100;GermlineStatus=Germline_DB;EreppoLine=6911	GT:SQ:AD:AF:F1R2:F2R1:DP:SB:MB	0/1:99.99:5000,5000:0.5:2500,2500:2500,2500:10000:5000,5000,5000,5000:5000,5000,5000,5000
chr2	203378404	.	TAA	T	.	PASS	DP=10000;MQ=60;FractionInformativeReads=1;AQ=100;GermlineStatus=Germline_DB;EreppoLine=6928	GT:SQ:AD:AF:F1R2:F2R1:DP:SB:MB	0/1:99.99:5000,5000:0.5:2500,2500:2500,2500:10000:5000,5000,5000,5000:5000,5000,5000,5000
chr2	203378554	.	T	C	.	PASS	DP=10000;MQ=60;FractionInformativeReads=1;AQ=100;GermlineStatus=Germline_DB;EreppoLine=6933	GT:SQ:AD:AF:F1R2:F2R1:DP:SB:MB	0/1:99.99:5000,5000:0.5:2500,2500:2500,2500:10000:5000,5000,5000,5000:5000,5000,5000,5000
chr2	203379626	.	G	A	.	PASS	DP=10000;MQ=60;FractionInformativeReads=1;AQ=100;GermlineStatus=Germline_DB;EreppoLine=6930	GT:SQ:AD:AF:F1R2:F2R1:DP:SB:MB	0/1:99.99:5000,5000:0.5:2500,2500:2500,2500:10000:5000,5000,5000,5000:5000,5000,5000,5000
chr2	203383720	.	G	C	.	PASS	DP=10000;MQ=60;FractionInformativeReads=1;AQ=100;GermlineStatus=Germline_DB;EreppoLine=6908	GT:SQ:AD:AF:F1R2:F2R1:DP:SB:MB	0/1:99.99:5000,5000:0.5:2500,2500:2500,2500:10000:5000,5000,5000,5000:5000,5000,5000,5000
chr2	203384858	.	T	C	.	PASS	DP=10000;MQ=60;FractionInformativeReads=1;AQ=100;GermlineStatus=Germline_DB;EreppoLine=6924	GT:SQ:AD:AF:F1R2:F2R1:DP:SB:MB	0/1:99.99:5000,5000:0.5:2500,2500:2500,2500:10000:5000,5000,5000,5000:5000,5000,5000,5000
chr2	203384865	.	G	A	.	PASS	DP=10000;MQ=60;FractionInformativeReads=1;AQ=100;GermlineStatus=Germline_DB;EreppoLine=7885	GT:SQ:AD:AF:F1R2:F2R1:DP:SB:MB	0/1:99.99:5000,5000:0.5:2500,2500:2500,2500:10000:5000,5000,5000,5000:5000,5000,5000,5000
chr2	203384889	.	G	A	.	PASS	DP=10000;MQ=60;FractionInformativeReads=1;AQ=100;GermlineStatus=Germline_DB;EreppoLine=7886	GT:SQ:AD:AF:F1R2:F2R1:DP:SB:MB	0/1:99.99:5000,5000:0.5:2500,2500:2500,2500:10000:5000,5000,5000,5000:5000,5000,5000,5000
chr2	203395512	.	A	G	.	PASS	DP=10000;MQ=60;FractionInformativeReads=1;AQ=100;GermlineStatus=Germline_DB;EreppoLine=6916	GT:SQ:AD:AF:F1R2:F2R1:DP:SB:MB	0/1:99.99:5000,5000:0.5:2500,2500:2500,2500:10000:5000,5000,5000,5000:5000,5000,5000,5000
chr2	203395514	.	C	G	.	PASS	DP=10000;MQ=60;FractionInformativeReads=1;AQ=100;GermlineStatus=Germline_DB;EreppoLine=6926	GT:SQ:AD:AF:F1R2:F2R1:DP:SB:MB	0/1:99.99:5000,5000:0.5:2500,2500:2500,2500:10000:5000,5000,5000,5000:5000,5000,5000,5000
chr2	203395565	.	T	A	.	PASS	DP=10000;MQ=60;FractionInformativeReads=1;AQ=100;GermlineStatus=Germline_DB;EreppoLine=8705	GT:SQ:AD:AF:F1R2:F2R1:DP:SB:MB	0/1:99.99:5000,5000:0.5:2500,2500:2500,2500:10000:5000,5000,5000,5000:5000,5000,5000,5000
chr2	203395568	.	T	C	.	PASS	DP=10000;MQ=60;FractionInformativeReads=1;AQ=100;GermlineStatus=Germline_DB;EreppoLine=8138	GT:SQ:AD:AF:F1R2:F2R1:DP:SB:MB	0/1:99.99:5000,5000:0.5:2500,2500:2500,2500:10000:5000,5000,5000,5000:5000,5000,5000,5000
chr2	203395586	.	C	A	.	PASS	DP=10000;MQ=60;FractionInformativeReads=1;AQ=100;GermlineStatus=Germline_DB;EreppoLine=6889	GT:SQ:AD:AF:F1R2:F2R1:DP:SB:MB	0/1:99.99:5000,5000:0.5:2500,2500:2500,2500:10000:5000,5000,5000,5000:5000,5000,5000,5000
chr2	203395589	.	G	A	.	PASS	DP=10000;MQ=60;FractionInformativeReads=1;AQ=100;GermlineStatus=Germline_DB;EreppoLine=6892	GT:SQ:AD:AF:F1R2:F2R1:DP:SB:MB	0/1:99.99:5000,5000:0.5:2500,2500:2500,2500:10000:5000,5000,5000,5000:5000,5000,5000,5000
chr2	203395591	.	G	A	.	PASS	DP=10000;MQ=60;FractionInformativeReads=1;AQ=100;GermlineStatus=Germline_DB;EreppoLine=6920	GT:SQ:AD:AF:F1R2:F2R1:DP:SB:MB	0/1:99.99:5000,5000:0.5:2500,2500:2500,2500:10000:5000,5000,5000,5000:5000,5000,5000,5000
chr2	203395636	.	C	G	.	PASS	DP=10000;MQ=60;FractionInformativeReads=1;AQ=100;GermlineStatus=Germline_DB;EreppoLine=6887	GT:SQ:AD:AF:F1R2:F2R1:DP:SB:MB	0/1:99.99:5000,5000:0.5:2500,2500:2500,2500:10000:5000,5000,5000,5000:5000,5000,5000,5000
chr2	203395675	.	G	A	.	PASS	DP=10000;MQ=60;FractionInformativeReads=1;AQ=100;GermlineStatus=Germline_DB;EreppoLine=7881	GT:SQ:AD:AF:F1R2:F2R1:DP:SB:MB	0/1:99.99:5000,5000:0.5:2500,2500:2500,2500:10000:5000,5000,5000,5000:5000,5000,5000,5000
chr2	203395675	.	G	T	.	PASS	DP=10000;MQ=60;FractionInformativeReads=1;AQ=100;GermlineStatus=Germline_DB;EreppoLine=8134	GT:SQ:AD:AF:F1R2:F2R1:DP:SB:MB	0/1:99.99:5000,5000:0.5:2500,2500:2500,2500:10000:5000,5000,5000,5000:5000,5000,5000,5000
chr2	203397312	.	G	T	.	PASS	DP=10000;MQ=60;FractionInformativeReads=1;AQ=100;GermlineStatus=Germline_DB;EreppoLine=9057	GT:SQ:AD:AF:F1R2:F2R1:DP:SB:MB	0/1:99.99:5000,5000:0.5:2500,2500:2500,2500:10000:5000,5000,5000,5000:5000,5000,5000,5000
chr2	203397330	.	C	T	.	PASS	DP=10000;MQ=60;FractionInformativeReads=1;AQ=100;GermlineStatus=Germline_DB;EreppoLine=9067	GT:SQ:AD:AF:F1R2:F2R1:DP:SB:MB	0/1:99.99:5000,5000:0.5:2500,2500:2500,2500:10000:5000,5000,5000,5000:5000,5000,5000,5000
chr2	203397335	.	G	A	.	PASS	DP=10000;MQ=60;FractionInformativeReads=1;AQ=100;GermlineStatus=Germline_DB;EreppoLine=8710	GT:SQ:AD:AF:F1R2:F2R1:DP:SB:MB	0/1:99.99:5000,5000:0.5:2500,2500:2500,2500:10000:5000,5000,5000,5000:5000,5000,5000,5000
chr2	203397335	.	G	C	.	PASS	DP=10000;MQ=60;FractionInformativeReads=1;AQ=100;GermlineStatus=Germline_DB;EreppoLine=8709	GT:SQ:AD:AF:F1R2:F2R1:DP:SB:MB	0/1:99.99:5000,5000:0.5:2500,2500:2500,2500:10000:5000,5000,5000,5000:5000,5000,5000,5000
chr2	203397336	.	A	C	.	PASS	DP=10000;MQ=60;FractionInformativeReads=1;AQ=100;GermlineStatus=Germline_DB;EreppoLine=8706	GT:SQ:AD:AF:F1R2:F2R1:DP:SB:MB	0/1:99.99:5000,5000:0.5:2500,2500:2500,2500:10000:5000,5000,5000,5000:5000,5000,5000,5000
chr2	203397336	.	A	G	.	PASS	DP=10000;MQ=60;FractionInformativeReads=1;AQ=100;GermlineStatus=Germline_DB;EreppoLine=8707	GT:SQ:AD:AF:F1R2:F2R1:DP:SB:MB	0/1:99.99:5000,5000:0.5:2500,2500:2500,2500:10000:5000,5000,5000,5000:5000,5000,5000,5000
chr2	203397336	.	A	T	.	PASS	DP=10000;MQ=60;FractionInformativeReads=1;AQ=100;GermlineStatus=Germline_DB;EreppoLine=8708	GT:SQ:AD:AF:F1R2:F2R1:DP:SB:MB	0/1:99.99:5000,5000:0.5:2500,2500:2500,2500:10000:5000,5000,5000,5000:5000,5000,5000,5000
chr2	203397350	.	G	A	.	PASS	DP=10000;MQ=60;FractionInformativeReads=1;AQ=100;GermlineStatus=Germline_DB;EreppoLine=8711	GT:SQ:AD:AF:F1R2:F2R1:DP:SB:MB	0/1:99.99:5000,5000:0.5:2500,2500:2500,2500:10000:5000,5000,5000,5000:5000,5000,5000,5000
chr2	203397354	.	T	C	.	PASS	DP=10000;MQ=60;FractionInformativeReads=1;AQ=100;GermlineStatus=Germline_DB;EreppoLine=8712	GT:SQ:AD:AF:F1R2:F2R1:DP:SB:MB	0/1:99.99:5000,5000:0.5:2500,2500:2500,2500:10000:5000,5000,5000,5000:5000,5000,5000,5000
chr2	203397357	.	A	G	.	PASS	DP=10000;MQ=60;FractionInformativeReads=1;AQ=100;GermlineStatus=Germline_DB;EreppoLine=9071	GT:SQ:AD:AF:F1R2:F2R1:DP:SB:MB	0/1:99.99:5000,5000:0.5:2500,2500:2500,2500:10000:5000,5000,5000,5000:5000,5000,5000,5000
chr2	203397381	.	T	C	.	PASS	DP=10000;MQ=60;FractionInformativeReads=1;AQ=100;GermlineStatus=Germline_DB;EreppoLine=9072	GT:SQ:AD:AF:F1R2:F2R1:DP:SB:MB	0/1:99.99:5000,5000:0.5:2500,2500:2500,2500:10000:5000,5000,5000,5000:5000,5000,5000,5000
chr2	203397396	.	T	G	.	PASS	DP=10000;MQ=60;FractionInformativeReads=1;AQ=100;GermlineStatus=Germline_DB;EreppoLine=9073	GT:SQ:AD:AF:F1R2:F2R1:DP:SB:MB	0/1:99.99:5000,5000:0.5:2500,2500:2500,2500:10000:5000,5000,5000,5000:5000,5000,5000,5000
chr2	203397399	.	A	C	.	PASS	DP=10000;MQ=60;FractionInformativeReads=1;AQ=100;GermlineStatus=Germline_DB;EreppoLine=9074	GT:SQ:AD:AF:F1R2:F2R1:DP:SB:MB	0/1:99.99:5000,5000:0.5:2500,2500:2500,2500:10000:5000,5000,5000,5000:5000,5000,5000,5000
chr2	203397407	.	G	A	.	PASS	DP=10000;MQ=60;FractionInformativeReads=1;AQ=100;GermlineStatus=Germline_DB;EreppoLine=9081	GT:SQ:AD:AF:F1R2:F2R1:DP:SB:MB	0/1:99.99:5000,5000:0.5:2500,2500:2500,2500:10000:5000,5000,5000,5000:5000,5000,5000,5000
chr2	203397407	.	G	C	.	PASS	DP=10000;MQ=60;FractionInformativeReads=1;AQ=100;GermlineStatus=Germline_DB;EreppoLine=9083	GT:SQ:AD:AF:F1R2:F2R1:DP:SB:MB	0/1:99.99:5000,5000:0.5:2500,2500:2500,2500:10000:5000,5000,5000,5000:5000,5000,5000,5000
chr2	203397436	.	A	T	.	PASS	DP=10000;MQ=60;FractionInformativeReads=1;AQ=100;GermlineStatus=Germline_DB;EreppoLine=9084	GT:SQ:AD:AF:F1R2:F2R1:DP:SB:MB	0/1:99.99:5000,5000:0.5:2500,2500:2500,2500:10000:5000,5000,5000,5000:5000,5000,5000,5000
chr2	203397437	.	T	C	.	PASS	DP=10000;MQ=60;FractionInformativeReads=1;AQ=100;GermlineStatus=Germline_DB;EreppoLine=9475	GT:SQ:AD:AF:F1R2:F2R1:DP:SB:MB	0/1:99.99:5000,5000:0.5:2500,2500:2500,2500:10000:5000,5000,5000,5000:5000,5000,5000,5000
chr2	203407171	.	G	A	.	PASS	DP=10000;MQ=60;FractionInformativeReads=1;AQ=100;GermlineStatus=Germline_DB;EreppoLine=6949	GT:SQ:AD:AF:F1R2:F2R1:DP:SB:MB	0/1:99.99:5000,5000:0.5:2500,2500:2500,2500:10000:5000,5000,5000,5000:5000,5000,5000,5000
chr2	203417449	.	C	A	.	PASS	DP=10000;MQ=60;FractionInformativeReads=1;AQ=100;GermlineStatus=Germline_DB;EreppoLine=6918	GT:SQ:AD:AF:F1R2:F2R1:DP:SB:MB	0/1:99.99:5000,5000:0.5:2500,2500:2500,2500:10000:5000,5000,5000,5000:5000,5000,5000,5000
chr2	203417497	.	G	A	.	PASS	DP=10000;MQ=60;FractionInformativeReads=1;AQ=100;GermlineStatus=Germline_DB;EreppoLine=6922	GT:SQ:AD:AF:F1R2:F2R1:DP:SB:MB	0/1:99.99:5000,5000:0.5:2500,2500:2500,2500:10000:5000,5000,5000,5000:5000,5000,5000,5000
chr2	203417506	.	C	T	.	PASS	DP=10000;MQ=60;FractionInformativeReads=1;AQ=100;GermlineStatus=Germline_DB;EreppoLine=6912	GT:SQ:AD:AF:F1R2:F2R1:DP:SB:MB	0/1:99.99:5000,5000:0.5:2500,2500:2500,2500:10000:5000,5000,5000,5000:5000,5000,5000,5000
chr2	203417534	.	A	C	.	PASS	DP=10000;MQ=60;FractionInformativeReads=1;AQ=100;GermlineStatus=Germline_DB;EreppoLine=6927	GT:SQ:AD:AF:F1R2:F2R1:DP:SB:MB	0/1:99.99:5000,5000:0.5:2500,2500:2500,2500:10000:5000,5000,5000,5000:5000,5000,5000,5000
chr2	203417537	.	T	G	.	PASS	DP=10000;MQ=60;FractionInformativeReads=1;AQ=100;GermlineStatus=Germline_DB;EreppoLine=6909	GT:SQ:AD:AF:F1R2:F2R1:DP:SB:MB	0/1:99.99:5000,5000:0.5:2500,2500:2500,2500:10000:5000,5000,5000,5000:5000,5000,5000,5000
chr2	203419968	.	CTTTA	C	.	PASS	DP=10000;MQ=60;FractionInformativeReads=1;AQ=100;GermlineStatus=Germline_DB;EreppoLine=7883	GT:SQ:AD:AF:F1R2:F2R1:DP:SB:MB	0/1:99.99:5000,5000:0.5:2500,2500:2500,2500:10000:5000,5000,5000,5000:5000,5000,5000,5000
chr2	203419995	.	G	A	.	PASS	DP=10000;MQ=60;FractionInformativeReads=1;AQ=100;GermlineStatus=Germline_DB;EreppoLine=6890	GT:SQ:AD:AF:F1R2:F2R1:DP:SB:MB	0/1:99.99:5000,5000:0.5:2500,2500:2500,2500:10000:5000,5000,5000,5000:5000,5000,5000,5000
chr2	203420086	.	T	A	.	PASS	DP=10000;MQ=60;FractionInformativeReads=1;AQ=100;GermlineStatus=Germline_DB;EreppoLine=6913	GT:SQ:AD:AF:F1R2:F2R1:DP:SB:MB	0/1:99.99:5000,5000:0.5:2500,2500:2500,2500:10000:5000,5000,5000,5000:5000,5000,5000,5000
chr2	203420154	.	A	G	.	PASS	DP=10000;MQ=60;FractionInformativeReads=1;AQ=100;GermlineStatus=Germline_DB;EreppoLine=6915	GT:SQ:AD:AF:F1R2:F2R1:DP:SB:MB	0/1:99.99:5000,5000:0.5:2500,2500:2500,2500:10000:5000,5000,5000,5000:5000,5000,5000,5000
chr2	203420574	.	G	C	.	PASS	DP=10000;MQ=60;FractionInformativeReads=1;AQ=100;GermlineStatus=Germline_DB;EreppoLine=6923	GT:SQ:AD:AF:F1R2:F2R1:DP:SB:MB	0/1:99.99:5000,5000:0.5:2500,2500:2500,2500:10000:5000,5000,5000,5000:5000,5000,5000,5000
chr2	203420740	.	C	T	.	PASS	DP=10000;MQ=60;FractionInformativeReads=1;AQ=100;GermlineStatus=Germline_DB;EreppoLine=6929	GT:SQ:AD:AF:F1R2:F2R1:DP:SB:MB	0/1:99.99:5000,5000:0.5:2500,2500:2500,2500:10000:5000,5000,5000,5000:5000,5000,5000,5000
chr2	203420914	.	G	T	.	PASS	DP=10000;MQ=60;FractionInformativeReads=1;AQ=100;GermlineStatus=Germline_DB;EreppoLine=7876	GT:SQ:AD:AF:F1R2:F2R1:DP:SB:MB	0/1:99.99:5000,5000:0.5:2500,2500:2500,2500:10000:5000,5000,5000,5000:5000,5000,5000,5000
chr2	203421006	.	G	A	.	PASS	DP=10000;MQ=60;FractionInformativeReads=1;AQ=100;GermlineStatus=Germline_DB;EreppoLine=6917	GT:SQ:AD:AF:F1R2:F2R1:DP:SB:MB	0/1:99.99:5000,5000:0.5:2500,2500:2500,2500:10000:5000,5000,5000,5000:5000,5000,5000,5000
chr2	203421044	.	C	T	.	PASS	DP=10000;MQ=60;FractionInformativeReads=1;AQ=100;GermlineStatus=Germline_DB;EreppoLine=7877	GT:SQ:AD:AF:F1R2:F2R1:DP:SB:MB	0/1:99.99:5000,5000:0.5:2500,2500:2500,2500:10000:5000,5000,5000,5000:5000,5000,5000,5000
chr2	203424439	.	G	T	.	PASS	DP=10000;MQ=60;FractionInformativeReads=1;AQ=100;GermlineStatus=Germline_DB;EreppoLine=6910	GT:SQ:AD:AF:F1R2:F2R1:DP:SB:MB	0/1:99.99:5000,5000:0.5:2500,2500:2500,2500:10000:5000,5000,5000,5000:5000,5000,5000,5000
chr2	203424500	.	G	A	.	PASS	DP=10000;MQ=60;FractionInformativeReads=1;AQ=100;GermlineStatus=Germline_DB;EreppoLine=6914	GT:SQ:AD:AF:F1R2:F2R1:DP:SB:MB	0/1:99.99:5000,5000:0.5:2500,2500:2500,2500:10000:5000,5000,5000,5000:5000,5000,5000,5000
chr3	10183605	.	C	T	.	PASS	DP=10000;MQ=60;FractionInformativeReads=1;AQ=100;GermlineStatus=Germline_DB;EreppoLine=7213	GT:SQ:AD:AF:F1R2:F2R1:DP:SB:MB	0/1:99.99:5000,5000:0.5:2500,2500:2500,2500:10000:5000,5000,5000,5000:5000,5000,5000,5000
chr3	10183620	.	G	A	.	PASS	DP=10000;MQ=60;FractionInformativeReads=1;AQ=100;GermlineStatus=Germline_DB;EreppoLine=7214	GT:SQ:AD:AF:F1R2:F2R1:DP:SB:MB	0/1:99.99:5000,5000:0.5:2500,2500:2500,2500:10000:5000,5000,5000,5000:5000,5000,5000,5000
chr3	10183650	.	C	T	.	PASS	DP=10000;MQ=60;FractionInformativeReads=1;AQ=100;GermlineStatus=Germline_DB;EreppoLine=7414	GT:SQ:AD:AF:F1R2:F2R1:DP:SB:MB	0/1:99.99:5000,5000:0.5:2500,2500:2500,2500:10000:5000,5000,5000,5000:5000,5000,5000,5000
chr3	10183681	.	C	G	.	PASS	DP=10000;MQ=60;FractionInformativeReads=1;AQ=100;GermlineStatus=Germline_DB;EreppoLine=7415	GT:SQ:AD:AF:F1R2:F2R1:DP:SB:MB	0/1:99.99:5000,5000:0.5:2500,2500:2500,2500:10000:5000,5000,5000,5000:5000,5000,5000,5000
chr3	10183685	.	G	A	.	PASS	DP=10000;MQ=60;FractionInformativeReads=1;AQ=100;GermlineStatus=Germline_DB;EreppoLine=7230	GT:SQ:AD:AF:F1R2:F2R1:DP:SB:MB	0/1:99.99:5000,5000:0.5:2500,2500:2500,2500:10000:5000,5000,5000,5000:5000,5000,5000,5000
chr3	10183714	.	C	G	.	PASS	DP=10000;MQ=60;FractionInformativeReads=1;AQ=100;GermlineStatus=Germline_DB;EreppoLine=7229	GT:SQ:AD:AF:F1R2:F2R1:DP:SB:MB	0/1:99.99:5000,5000:0.5:2500,2500:2500,2500:10000:5000,5000,5000,5000:5000,5000,5000,5000
chr3	10183722	.	G	C	.	PASS	DP=10000;MQ=60;FractionInformativeReads=1;AQ=100;GermlineStatus=Germline_DB;EreppoLine=7416	GT:SQ:AD:AF:F1R2:F2R1:DP:SB:MB	0/1:99.99:5000,5000:0.5:2500,2500:2500,2500:10000:5000,5000,5000,5000:5000,5000,5000,5000
chr3	10183725	.	C	G	.	PASS	DP=10000;MQ=60;FractionInformativeReads=1;AQ=100;GermlineStatus=Germline_DB;EreppoLine=7208	GT:SQ:AD:AF:F1R2:F2R1:DP:SB:MB	0/1:99.99:5000,5000:0.5:2500,2500:2500,2500:10000:5000,5000,5000,5000:5000,5000,5000,5000
chr3	10183739	.	G	T	.	PASS	DP=10000;MQ=60;FractionInformativeReads=1;AQ=100;GermlineStatus=Germline_DB;EreppoLine=7204	GT:SQ:AD:AF:F1R2:F2R1:DP:SB:MB	0/1:99.99:5000,5000:0.5:2500,2500:2500,2500:10000:5000,5000,5000,5000:5000,5000,5000,5000
chr3	10183764	.	A	G	.	PASS	DP=10000;MQ=60;FractionInformativeReads=1;AQ=100;GermlineStatus=Germline_DB;EreppoLine=7228	GT:SQ:AD:AF:F1R2:F2R1:DP:SB:MB	0/1:99.99:5000,5000:0.5:2500,2500:2500,2500:10000:5000,5000,5000,5000:5000,5000,5000,5000
chr3	10183772	.	C	T	.	PASS	DP=10000;MQ=60;FractionInformativeReads=1;AQ=100;GermlineStatus=Germline_DB;EreppoLine=7227	GT:SQ:AD:AF:F1R2:F2R1:DP:SB:MB	0/1:99.99:5000,5000:0.5:2500,2500:2500,2500:10000:5000,5000,5000,5000:5000,5000,5000,5000
chr3	10183777	.	C	T	.	PASS	DP=10000;MQ=60;FractionInformativeReads=1;AQ=100;GermlineStatus=Germline_DB;EreppoLine=7226	GT:SQ:AD:AF:F1R2:F2R1:DP:SB:MB	0/1:99.99:5000,5000:0.5:2500,2500:2500,2500:10000:5000,5000,5000,5000:5000,5000,5000,5000
chr3	10183788	.	C	T	.	PASS	DP=10000;MQ=60;FractionInformativeReads=1;AQ=100;GermlineStatus=Germline_DB;EreppoLine=7225	GT:SQ:AD:AF:F1R2:F2R1:DP:SB:MB	0/1:99.99:5000,5000:0.5:2500,2500:2500,2500:10000:5000,5000,5000,5000:5000,5000,5000,5000
chr3	10183794	.	G	A	.	PASS	DP=10000;MQ=60;FractionInformativeReads=1;AQ=100;GermlineStatus=Germline_DB;EreppoLine=7417	GT:SQ:AD:AF:F1R2:F2R1:DP:SB:MB	0/1:99.99:5000,5000:0.5:2500,2500:2500,2500:10000:5000,5000,5000,5000:5000,5000,5000,5000
chr3	10183795	.	G	T	.	PASS	DP=10000;MQ=60;FractionInformativeReads=1;AQ=100;GermlineStatus=Germline_DB;EreppoLine=7205	GT:SQ:AD:AF:F1R2:F2R1:DP:SB:MB	0/1:99.99:5000,5000:0.5:2500,2500:2500,2500:10000:5000,5000,5000,5000:5000,5000,5000,5000
chr3	10183804	.	C	A	.	PASS	DP=10000;MQ=60;FractionInformativeReads=1;AQ=100;GermlineStatus=Germline_DB;EreppoLine=7224	GT:SQ:AD:AF:F1R2:F2R1:DP:SB:MB	0/1:99.99:5000,5000:0.5:2500,2500:2500,2500:10000:5000,5000,5000,5000:5000,5000,5000,5000
chr3	10188172	.	TTAACAACCTTTGCTTGTCCCGATAGGTCACCTTTGGCTCTTCAGAGATGCAGGGA	TTAACAACCTTTGCTTGTCCCGATAGGTCACCTTTGGCTCTTCAGAGATGCAGGGATAACAACCTTTGCTTGTCCCGATAGGTCACCTTTGGCTCTTCAGAGATGCAGGGA	.	PASS	DP=10000;MQ=60;FractionInformativeReads=1;AQ=100;GermlineStatus=Germline_DB;EreppoLine=7223	GT:SQ:AD:AF:F1R2:F2R1:DP:SB:MB	0/1:99.99:5000,5000:0.5:2500,2500:2500,2500:10000:5000,5000,5000,5000:5000,5000,5000,5000
chr3	10188196	.	A	G	.	PASS	DP=10000;MQ=60;FractionInformativeReads=1;AQ=100;GermlineStatus=Germline_DB;EreppoLine=7222	GT:SQ:AD:AF:F1R2:F2R1:DP:SB:MB	0/1:99.99:5000,5000:0.5:2500,2500:2500,2500:10000:5000,5000,5000,5000:5000,5000,5000,5000
chr3	10188233	.	G	A	.	PASS	DP=10000;MQ=60;FractionInformativeReads=1;AQ=100;GermlineStatus=Germline_DB;EreppoLine=7221	GT:SQ:AD:AF:F1R2:F2R1:DP:SB:MB	0/1:99.99:5000,5000:0.5:2500,2500:2500,2500:10000:5000,5000,5000,5000:5000,5000,5000,5000
chr3	10188265	.	TGT	T	.	PASS	DP=10000;MQ=60;FractionInformativeReads=1;AQ=100;GermlineStatus=Germline_DB;EreppoLine=7220	GT:SQ:AD:AF:F1R2:F2R1:DP:SB:MB	0/1:99.99:5000,5000:0.5:2500,2500:2500,2500:10000:5000,5000,5000,5000:5000,5000,5000,5000
chr3	10188278	.	AAT	AATAT	.	PASS	DP=10000;MQ=60;FractionInformativeReads=1;AQ=100;GermlineStatus=Germline_DB;EreppoLine=7219	GT:SQ:AD:AF:F1R2:F2R1:DP:SB:MB	0/1:99.99:5000,5000:0.5:2500,2500:2500,2500:10000:5000,5000,5000,5000:5000,5000,5000,5000
chr3	10188318	.	C	G	.	PASS	DP=10000;MQ=60;FractionInformativeReads=1;AQ=100;GermlineStatus=Germline_DB;EreppoLine=7209	GT:SQ:AD:AF:F1R2:F2R1:DP:SB:MB	0/1:99.99:5000,5000:0.5:2500,2500:2500,2500:10000:5000,5000,5000,5000:5000,5000,5000,5000
chr3	10188321	.	G	A	.	PASS	DP=10000;MQ=60;FractionInformativeReads=1;AQ=100;GermlineStatus=Germline_DB;EreppoLine=7206	GT:SQ:AD:AF:F1R2:F2R1:DP:SB:MB	0/1:99.99:5000,5000:0.5:2500,2500:2500,2500:10000:5000,5000,5000,5000:5000,5000,5000,5000
chr3	10188328	.	C	T	.	PASS	DP=10000;MQ=60;FractionInformativeReads=1;AQ=100;GermlineStatus=Germline_DB;EreppoLine=7210	GT:SQ:AD:AF:F1R2:F2R1:DP:SB:MB	0/1:99.99:5000,5000:0.5:2500,2500:2500,2500:10000:5000,5000,5000,5000:5000,5000,5000,5000
chr3	10191484	.	AGA	A	.	PASS	DP=10000;MQ=60;FractionInformativeReads=1;AQ=100;GermlineStatus=Germline_DB;EreppoLine=7218	GT:SQ:AD:AF:F1R2:F2R1:DP:SB:MB	0/1:99.99:5000,5000:0.5:2500,2500:2500,2500:10000:5000,5000,5000,5000:5000,5000,5000,5000
chr3	10191507	.	G	A	.	PASS	DP=10000;MQ=60;FractionInformativeReads=1;AQ=100;GermlineStatus=Germline_DB;EreppoLine=7217	GT:SQ:AD:AF:F1R2:F2R1:DP:SB:MB	0/1:99.99:5000,5000:0.5:2500,2500:2500,2500:10000:5000,5000,5000,5000:5000,5000,5000,5000
chr3	10191569	.	C	G	.	PASS	DP=10000;MQ=60;FractionInformativeReads=1;AQ=100;GermlineStatus=Germline_DB;EreppoLine=7211	GT:SQ:AD:AF:F1R2:F2R1:DP:SB:MB	0/1:99.99:5000,5000:0.5:2500,2500:2500,2500:10000:5000,5000,5000,5000:5000,5000,5000,5000
chr3	10191590	.	C	T	.	PASS	DP=10000;MQ=60;FractionInformativeReads=1;AQ=100;GermlineStatus=Germline_DB;EreppoLine=7216	GT:SQ:AD:AF:F1R2:F2R1:DP:SB:MB	0/1:99.99:5000,5000:0.5:2500,2500:2500,2500:10000:5000,5000,5000,5000:5000,5000,5000,5000
chr3	10191593	.	A	T	.	PASS	DP=10000;MQ=60;FractionInformativeReads=1;AQ=100;GermlineStatus=Germline_DB;EreppoLine=7215	GT:SQ:AD:AF:F1R2:F2R1:DP:SB:MB	0/1:99.99:5000,5000:0.5:2500,2500:2500,2500:10000:5000,5000,5000,5000:5000,5000,5000,5000
chr3	10191617	.	G	T	.	PASS	DP=10000;MQ=60;FractionInformativeReads=1;AQ=100;GermlineStatus=Germline_DB;EreppoLine=7207	GT:SQ:AD:AF:F1R2:F2R1:DP:SB:MB	0/1:99.99:5000,5000:0.5:2500,2500:2500,2500:10000:5000,5000,5000,5000:5000,5000,5000,5000
chr3	10191641	.	G	T	.	PASS	DP=10000;MQ=60;FractionInformativeReads=1;AQ=100;GermlineStatus=Germline_DB;EreppoLine=7212	GT:SQ:AD:AF:F1R2:F2R1:DP:SB:MB	0/1:99.99:5000,5000:0.5:2500,2500:2500,2500:10000:5000,5000,5000,5000:5000,5000,5000,5000
chr3	12626019	.	G	A	.	PASS	DP=10000;MQ=60;FractionInformativeReads=1;AQ=100;GermlineStatus=Germline_DB;EreppoLine=441	GT:SQ:AD:AF:F1R2:F2R1:DP:SB:MB	0/1:99.99:5000,5000:0.5:2500,2500:2500,2500:10000:5000,5000,5000,5000:5000,5000,5000,5000
chr3	12626046	.	C	T	.	PASS	DP=10000;MQ=60;FractionInformativeReads=1;AQ=100;GermlineStatus=Germline_DB;EreppoLine=446	GT:SQ:AD:AF:F1R2:F2R1:DP:SB:MB	0/1:99.99:5000,5000:0.5:2500,2500:2500,2500:10000:5000,5000,5000,5000:5000,5000,5000,5000
chr3	12626089	.	G	C	.	PASS	DP=10000;MQ=60;FractionInformativeReads=1;AQ=100;GermlineStatus=Germline_DB;EreppoLine=1528	GT:SQ:AD:AF:F1R2:F2R1:DP:SB:MB	0/1:99.99:5000,5000:0.5:2500,2500:2500,2500:10000:5000,5000,5000,5000:5000,5000,5000,5000
chr3	12626123	.	G	C	.	PASS	DP=10000;MQ=60;FractionInformativeReads=1;AQ=100;GermlineStatus=Germline_DB;EreppoLine=381	GT:SQ:AD:AF:F1R2:F2R1:DP:SB:MB	0/1:99.99:5000,5000:0.5:2500,2500:2500,2500:10000:5000,5000,5000,5000:5000,5000,5000,5000
chr3	12626130	.	T	C	.	PASS	DP=10000;MQ=60;FractionInformativeReads=1;AQ=100;GermlineStatus=Germline_DB;EreppoLine=266	GT:SQ:AD:AF:F1R2:F2R1:DP:SB:MB	0/1:99.99:5000,5000:0.5:2500,2500:2500,2500:10000:5000,5000,5000,5000:5000,5000,5000,5000
chr3	12626394	.	T	C	.	PASS	DP=10000;MQ=60;FractionInformativeReads=1;AQ=100;GermlineStatus=Germline_DB;EreppoLine=428	GT:SQ:AD:AF:F1R2:F2R1:DP:SB:MB	0/1:99.99:5000,5000:0.5:2500,2500:2500,2500:10000:5000,5000,5000,5000:5000,5000,5000,5000
chr3	12626617	.	T	C	.	PASS	DP=10000;MQ=60;FractionInformativeReads=1;AQ=100;GermlineStatus=Germline_DB;EreppoLine=291	GT:SQ:AD:AF:F1R2:F2R1:DP:SB:MB	0/1:99.99:5000,5000:0.5:2500,2500:2500,2500:10000:5000,5000,5000,5000:5000,5000,5000,5000
chr3	12626660	.	C	G	.	PASS	DP=10000;MQ=60;FractionInformativeReads=1;AQ=100;GermlineStatus=Germline_DB;EreppoLine=288	GT:SQ:AD:AF:F1R2:F2R1:DP:SB:MB	0/1:99.99:5000,5000:0.5:2500,2500:2500,2500:10000:5000,5000,5000,5000:5000,5000,5000,5000
chr3	12626660	.	C	T	.	PASS	DP=10000;MQ=60;FractionInformativeReads=1;AQ=100;GermlineStatus=Germline_DB;EreppoLine=279	GT:SQ:AD:AF:F1R2:F2R1:DP:SB:MB	0/1:99.99:5000,5000:0.5:2500,2500:2500,2500:10000:5000,5000,5000,5000:5000,5000,5000,5000
chr3	12626702	.	C	T	.	PASS	DP=10000;MQ=60;FractionInformativeReads=1;AQ=100;GermlineStatus=Germline_DB;EreppoLine=292	GT:SQ:AD:AF:F1R2:F2R1:DP:SB:MB	0/1:99.99:5000,5000:0.5:2500,2500:2500,2500:10000:5000,5000,5000,5000:5000,5000,5000,5000
chr3	12627244	.	G	A	.	PASS	DP=10000;MQ=60;FractionInformativeReads=1;AQ=100;GermlineStatus=Germline_DB;EreppoLine=382	GT:SQ:AD:AF:F1R2:F2R1:DP:SB:MB	0/1:99.99:5000,5000:0.5:2500,2500:2500,2500:10000:5000,5000,5000,5000:5000,5000,5000,5000
chr3	12633207	.	C	A	.	PASS	DP=10000;MQ=60;FractionInformativeReads=1;AQ=100;GermlineStatus=Germline_DB;EreppoLine=319	GT:SQ:AD:AF:F1R2:F2R1:DP:SB:MB	0/1:99.99:5000,5000:0.5:2500,2500:2500,2500:10000:5000,5000,5000,5000:5000,5000,5000,5000
chr3	12633259	.	C	T	.	PASS	DP=10000;MQ=60;FractionInformativeReads=1;AQ=100;GermlineStatus=Germline_DB;EreppoLine=471	GT:SQ:AD:AF:F1R2:F2R1:DP:SB:MB	0/1:99.99:5000,5000:0.5:2500,2500:2500,2500:10000:5000,5000,5000,5000:5000,5000,5000,5000
chr3	12633287	.	A	G	.	PASS	DP=10000;MQ=60;FractionInformativeReads=1;AQ=100;GermlineStatus=Germline_DB;EreppoLine=1213	GT:SQ:AD:AF:F1R2:F2R1:DP:SB:MB	0/1:99.99:5000,5000:0.5:2500,2500:2500,2500:10000:5000,5000,5000,5000:5000,5000,5000,5000
chr3	12641172	.	GGAGGGCCCCAAGC	G	.	PASS	DP=10000;MQ=60;FractionInformativeReads=1;AQ=100;GermlineStatus=Germline_DB;EreppoLine=311	GT:SQ:AD:AF:F1R2:F2R1:DP:SB:MB	0/1:99.99:5000,5000:0.5:2500,2500:2500,2500:10000:5000,5000,5000,5000:5000,5000,5000,5000
chr3	12641216	.	C	G	.	PASS	DP=10000;MQ=60;FractionInformativeReads=1;AQ=100;GermlineStatus=Germline_DB;EreppoLine=318	GT:SQ:AD:AF:F1R2:F2R1:DP:SB:MB	0/1:99.99:5000,5000:0.5:2500,2500:2500,2500:10000:5000,5000,5000,5000:5000,5000,5000,5000
chr3	12641706	.	A	G	.	PASS	DP=10000;MQ=60;FractionInformativeReads=1;AQ=100;GermlineStatus=Germline_DB;EreppoLine=316	GT:SQ:AD:AF:F1R2:F2R1:DP:SB:MB	0/1:99.99:5000,5000:0.5:2500,2500:2500,2500:10000:5000,5000,5000,5000:5000,5000,5000,5000
chr3	12641718	.	G	A	.	PASS	DP=10000;MQ=60;FractionInformativeReads=1;AQ=100;GermlineStatus=Germline_DB;EreppoLine=434	GT:SQ:AD:AF:F1R2:F2R1:DP:SB:MB	0/1:99.99:5000,5000:0.5:2500,2500:2500,2500:10000:5000,5000,5000,5000:5000,5000,5000,5000
chr3	12641732	.	T	G	.	PASS	DP=10000;MQ=60;FractionInformativeReads=1;AQ=100;GermlineStatus=Germline_DB;EreppoLine=407	GT:SQ:AD:AF:F1R2:F2R1:DP:SB:MB	0/1:99.99:5000,5000:0.5:2500,2500:2500,2500:10000:5000,5000,5000,5000:5000,5000,5000,5000
chr3	12641734	.	T	C	.	PASS	DP=10000;MQ=60;FractionInformativeReads=1;AQ=100;GermlineStatus=Germline_DB;EreppoLine=409	GT:SQ:AD:AF:F1R2:F2R1:DP:SB:MB	0/1:99.99:5000,5000:0.5:2500,2500:2500,2500:10000:5000,5000,5000,5000:5000,5000,5000,5000
chr3	12645681	.	A	C	.	PASS	DP=10000;MQ=60;FractionInformativeReads=1;AQ=100;GermlineStatus=Germline_DB;EreppoLine=313	GT:SQ:AD:AF:F1R2:F2R1:DP:SB:MB	0/1:99.99:5000,5000:0.5:2500,2500:2500,2500:10000:5000,5000,5000,5000:5000,5000,5000,5000
chr3	12645688	.	G	A	.	PASS	DP=10000;MQ=60;FractionInformativeReads=1;AQ=100;GermlineStatus=Germline_DB;EreppoLine=380	GT:SQ:AD:AF:F1R2:F2R1:DP:SB:MB	0/1:99.99:5000,5000:0.5:2500,2500:2500,2500:10000:5000,5000,5000,5000:5000,5000,5000,5000
chr3	12645690	.	G	A	.	PASS	DP=10000;MQ=60;FractionInformativeReads=1;AQ=100;GermlineStatus=Germline_DB;EreppoLine=1219	GT:SQ:AD:AF:F1R2:F2R1:DP:SB:MB	0/1:99.99:5000,5000:0.5:2500,2500:2500,2500:10000:5000,5000,5000,5000:5000,5000,5000,5000
chr3	12645693	.	G	T	.	PASS	DP=10000;MQ=60;FractionInformativeReads=1;AQ=100;GermlineStatus=Germline_DB;EreppoLine=1302	GT:SQ:AD:AF:F1R2:F2R1:DP:SB:MB	0/1:99.99:5000,5000:0.5:2500,2500:2500,2500:10000:5000,5000,5000,5000:5000,5000,5000,5000
chr3	12645694	.	A	C	.	PASS	DP=10000;MQ=60;FractionInformativeReads=1;AQ=100;GermlineStatus=Germline_DB;EreppoLine=1484	GT:SQ:AD:AF:F1R2:F2R1:DP:SB:MB	0/1:99.99:5000,5000:0.5:2500,2500:2500,2500:10000:5000,5000,5000,5000:5000,5000,5000,5000
chr3	12645694	.	A	T	.	PASS	DP=10000;MQ=60;FractionInformativeReads=1;AQ=100;GermlineStatus=Germline_DB;EreppoLine=312	GT:SQ:AD:AF:F1R2:F2R1:DP:SB:MB	0/1:99.99:5000,5000:0.5:2500,2500:2500,2500:10000:5000,5000,5000,5000:5000,5000,5000,5000
chr3	12645699	.	G	A	.	PASS	DP=10000;MQ=60;FractionInformativeReads=1;AQ=100;GermlineStatus=Germline_DB;EreppoLine=379	GT:SQ:AD:AF:F1R2:F2R1:DP:SB:MB	0/1:99.99:5000,5000:0.5:2500,2500:2500,2500:10000:5000,5000,5000,5000:5000,5000,5000,5000
chr3	12645700	.	A	G	.	PASS	DP=10000;MQ=60;FractionInformativeReads=1;AQ=100;GermlineStatus=Germline_DB;EreppoLine=314	GT:SQ:AD:AF:F1R2:F2R1:DP:SB:MB	0/1:99.99:5000,5000:0.5:2500,2500:2500,2500:10000:5000,5000,5000,5000:5000,5000,5000,5000
chr3	12645701	.	C	A	.	PASS	DP=10000;MQ=60;FractionInformativeReads=1;AQ=100;GermlineStatus=Germline_DB;EreppoLine=384	GT:SQ:AD:AF:F1R2:F2R1:DP:SB:MB	0/1:99.99:5000,5000:0.5:2500,2500:2500,2500:10000:5000,5000,5000,5000:5000,5000,5000,5000
chr3	12647694	.	A	G	.	PASS	DP=10000;MQ=60;FractionInformativeReads=1;AQ=100;GermlineStatus=Germline_DB;EreppoLine=1030	GT:SQ:AD:AF:F1R2:F2R1:DP:SB:MB	0/1:99.99:5000,5000:0.5:2500,2500:2500,2500:10000:5000,5000,5000,5000:5000,5000,5000,5000
chr3	12647741	.	A	G	.	PASS	DP=10000;MQ=60;FractionInformativeReads=1;AQ=100;GermlineStatus=Germline_DB;EreppoLine=998	GT:SQ:AD:AF:F1R2:F2R1:DP:SB:MB	0/1:99.99:5000,5000:0.5:2500,2500:2500,2500:10000:5000,5000,5000,5000:5000,5000,5000,5000
chr3	12650261	.	T	C	.	PASS	DP=10000;MQ=60;FractionInformativeReads=1;AQ=100;GermlineStatus=Germline_DB;EreppoLine=328	GT:SQ:AD:AF:F1R2:F2R1:DP:SB:MB	0/1:99.99:5000,5000:0.5:2500,2500:2500,2500:10000:5000,5000,5000,5000:5000,5000,5000,5000
chr3	12653557	.	T	C	.	PASS	DP=10000;MQ=60;FractionInformativeReads=1;AQ=100;GermlineStatus=Germline_DB;EreppoLine=315	GT:SQ:AD:AF:F1R2:F2R1:DP:SB:MB	0/1:99.99:5000,5000:0.5:2500,2500:2500,2500:10000:5000,5000,5000,5000:5000,5000,5000,5000
chr3	12660096	.	G	A	.	PASS	DP=10000;MQ=60;FractionInformativeReads=1;AQ=100;GermlineStatus=Germline_DB;EreppoLine=414	GT:SQ:AD:AF:F1R2:F2R1:DP:SB:MB	0/1:99.99:5000,5000:0.5:2500,2500:2500,2500:10000:5000,5000,5000,5000:5000,5000,5000,5000
chr3	12660097	.	C	T	.	PASS	DP=10000;MQ=60;FractionInformativeReads=1;AQ=100;GermlineStatus=Germline_DB;EreppoLine=413	GT:SQ:AD:AF:F1R2:F2R1:DP:SB:MB	0/1:99.99:5000,5000:0.5:2500,2500:2500,2500:10000:5000,5000,5000,5000:5000,5000,5000,5000
chr3	12660102	.	C	T	.	PASS	DP=10000;MQ=60;FractionInformativeReads=1;AQ=100;GermlineStatus=Germline_DB;EreppoLine=320	GT:SQ:AD:AF:F1R2:F2R1:DP:SB:MB	0/1:99.99:5000,5000:0.5:2500,2500:2500,2500:10000:5000,5000,5000,5000:5000,5000,5000,5000
chr3	12660127	.	T	C	.	PASS	DP=10000;MQ=60;FractionInformativeReads=1;AQ=100;GermlineStatus=Germline_DB;EreppoLine=695	GT:SQ:AD:AF:F1R2:F2R1:DP:SB:MB	0/1:99.99:5000,5000:0.5:2500,2500:2500,2500:10000:5000,5000,5000,5000:5000,5000,5000,5000
chr3	12660155	.	A	C	.	PASS	DP=10000;MQ=60;FractionInformativeReads=1;AQ=100;GermlineStatus=Germline_DB;EreppoLine=321	GT:SQ:AD:AF:F1R2:F2R1:DP:SB:MB	0/1:99.99:5000,5000:0.5:2500,2500:2500,2500:10000:5000,5000,5000,5000:5000,5000,5000,5000
chr3	12705489	.	C	G	.	PASS	DP=10000;MQ=60;FractionInformativeReads=1;AQ=100;GermlineStatus=Germline_DB;EreppoLine=1001	GT:SQ:AD:AF:F1R2:F2R1:DP:SB:MB	0/1:99.99:5000,5000:0.5:2500,2500:2500,2500:10000:5000,5000,5000,5000:5000,5000,5000,5000
chr3	12705552	.	C	T	.	PASS	DP=10000;MQ=60;FractionInformativeReads=1;AQ=100;GermlineStatus=Germline_DB;EreppoLine=786	GT:SQ:AD:AF:F1R2:F2R1:DP:SB:MB	0/1:99.99:5000,5000:0.5:2500,2500:2500,2500:10000:5000,5000,5000,5000:5000,5000,5000,5000
chr3	12705624	.	TCG	T	.	PASS	DP=10000;MQ=60;FractionInformativeReads=1;AQ=100;GermlineStatus=Germline_DB;EreppoLine=1000	GT:SQ:AD:AF:F1R2:F2R1:DP:SB:MB	0/1:99.99:5000,5000:0.5:2500,2500:2500,2500:10000:5000,5000,5000,5000:5000,5000,5000,5000
chr3	37035080	.	A	C	.	PASS	DP=10000;MQ=60;FractionInformativeReads=1;AQ=100;GermlineStatus=Germline_DB;EreppoLine=8388	GT:SQ:AD:AF:F1R2:F2R1:DP:SB:MB	0/1:99.99:5000,5000:0.5:2500,2500:2500,2500:10000:5000,5000,5000,5000:5000,5000,5000,5000
chr3	37045935	.	C	G	.	PASS	DP=10000;MQ=60;FractionInformativeReads=1;AQ=100;GermlineStatus=Germline_DB;EreppoLine=8392	GT:SQ:AD:AF:F1R2:F2R1:DP:SB:MB	0/1:99.99:5000,5000:0.5:2500,2500:2500,2500:10000:5000,5000,5000,5000:5000,5000,5000,5000
chr3	37053500	.	A	C	.	PASS	DP=10000;MQ=60;FractionInformativeReads=1;AQ=100;GermlineStatus=Germline_DB;EreppoLine=8396	GT:SQ:AD:AF:F1R2:F2R1:DP:SB:MB	0/1:99.99:5000,5000:0.5:2500,2500:2500,2500:10000:5000,5000,5000,5000:5000,5000,5000,5000
chr3	37053562	.	C	T	.	PASS	DP=10000;MQ=60;FractionInformativeReads=1;AQ=100;GermlineStatus=Germline_DB;EreppoLine=8387	GT:SQ:AD:AF:F1R2:F2R1:DP:SB:MB	0/1:99.99:5000,5000:0.5:2500,2500:2500,2500:10000:5000,5000,5000,5000:5000,5000,5000,5000
chr3	37061839	.	A	C	.	PASS	DP=10000;MQ=60;FractionInformativeReads=1;AQ=100;GermlineStatus=Germline_DB;EreppoLine=8394	GT:SQ:AD:AF:F1R2:F2R1:DP:SB:MB	0/1:99.99:5000,5000:0.5:2500,2500:2500,2500:10000:5000,5000,5000,5000:5000,5000,5000,5000
chr3	37067359	.	G	A	.	PASS	DP=10000;MQ=60;FractionInformativeReads=1;AQ=100;GermlineStatus=Germline_DB;EreppoLine=8389	GT:SQ:AD:AF:F1R2:F2R1:DP:SB:MB	0/1:99.99:5000,5000:0.5:2500,2500:2500,2500:10000:5000,5000,5000,5000:5000,5000,5000,5000
chr3	37070424	.	G	A	.	PASS	DP=10000;MQ=60;FractionInformativeReads=1;AQ=100;GermlineStatus=Germline_DB;EreppoLine=8383	GT:SQ:AD:AF:F1R2:F2R1:DP:SB:MB	0/1:99.99:5000,5000:0.5:2500,2500:2500,2500:10000:5000,5000,5000,5000:5000,5000,5000,5000
chr3	37081764	.	T	C	.	PASS	DP=10000;MQ=60;FractionInformativeReads=1;AQ=100;GermlineStatus=Germline_DB;EreppoLine=8395	GT:SQ:AD:AF:F1R2:F2R1:DP:SB:MB	0/1:99.99:5000,5000:0.5:2500,2500:2500,2500:10000:5000,5000,5000,5000:5000,5000,5000,5000
chr3	37081785	.	G	A	.	PASS	DP=10000;MQ=60;FractionInformativeReads=1;AQ=100;GermlineStatus=Germline_DB;EreppoLine=8390	GT:SQ:AD:AF:F1R2:F2R1:DP:SB:MB	0/1:99.99:5000,5000:0.5:2500,2500:2500,2500:10000:5000,5000,5000,5000:5000,5000,5000,5000
chr3	37088991	.	T	A	.	PASS	DP=10000;MQ=60;FractionInformativeReads=1;AQ=100;GermlineStatus=Germline_DB;EreppoLine=8381	GT:SQ:AD:AF:F1R2:F2R1:DP:SB:MB	0/1:99.99:5000,5000:0.5:2500,2500:2500,2500:10000:5000,5000,5000,5000:5000,5000,5000,5000
chr3	37089167	.	T	A	.	PASS	DP=10000;MQ=60;FractionInformativeReads=1;AQ=100;GermlineStatus=Germline_DB;EreppoLine=8391	GT:SQ:AD:AF:F1R2:F2R1:DP:SB:MB	0/1:99.99:5000,5000:0.5:2500,2500:2500,2500:10000:5000,5000,5000,5000:5000,5000,5000,5000
chr3	37090074	.	A	T	.	PASS	DP=10000;MQ=60;FractionInformativeReads=1;AQ=100;GermlineStatus=Germline_DB;EreppoLine=8382	GT:SQ:AD:AF:F1R2:F2R1:DP:SB:MB	0/1:99.99:5000,5000:0.5:2500,2500:2500,2500:10000:5000,5000,5000,5000:5000,5000,5000,5000
chr3	37090445	.	C	T	.	PASS	DP=10000;MQ=60;FractionInformativeReads=1;AQ=100;GermlineStatus=Germline_DB;EreppoLine=8384	GT:SQ:AD:AF:F1R2:F2R1:DP:SB:MB	0/1:99.99:5000,5000:0.5:2500,2500:2500,2500:10000:5000,5000,5000,5000:5000,5000,5000,5000
chr3	37090446	.	G	C	.	PASS	DP=10000;MQ=60;FractionInformativeReads=1;AQ=100;GermlineStatus=Germline_DB;EreppoLine=8386	GT:SQ:AD:AF:F1R2:F2R1:DP:SB:MB	0/1:99.99:5000,5000:0.5:2500,2500:2500,2500:10000:5000,5000,5000,5000:5000,5000,5000,5000
chr3	37090447	.	C	T	.	PASS	DP=10000;MQ=60;FractionInformativeReads=1;AQ=100;GermlineStatus=Germline_DB;EreppoLine=8393	GT:SQ:AD:AF:F1R2:F2R1:DP:SB:MB	0/1:99.99:5000,5000:0.5:2500,2500:2500,2500:10000:5000,5000,5000,5000:5000,5000,5000,5000
chr3	37090479	.	T	C	.	PASS	DP=10000;MQ=60;FractionInformativeReads=1;AQ=100;GermlineStatus=Germline_DB;EreppoLine=8385	GT:SQ:AD:AF:F1R2:F2R1:DP:SB:MB	0/1:99.99:5000,5000:0.5:2500,2500:2500,2500:10000:5000,5000,5000,5000:5000,5000,5000,5000
chr3	138091792	.	G	C	.	PASS	DP=10000;MQ=60;FractionInformativeReads=1;AQ=100;GermlineStatus=Germline_DB;EreppoLine=8230	GT:SQ:AD:AF:F1R2:F2R1:DP:SB:MB	0/1:99.99:5000,5000:0.5:2500,2500:2500,2500:10000:5000,5000,5000,5000:5000,5000,5000,5000
chr3	138091793	.	G	T	.	PASS	DP=10000;MQ=60;FractionInformativeReads=1;AQ=100;GermlineStatus=Germline_DB;EreppoLine=8231	GT:SQ:AD:AF:F1R2:F2R1:DP:SB:MB	0/1:99.99:5000,5000:0.5:2500,2500:2500,2500:10000:5000,5000,5000,5000:5000,5000,5000,5000
chr3	138116175	.	C	T	.	PASS	DP=10000;MQ=60;FractionInformativeReads=1;AQ=100;GermlineStatus=Germline_DB;EreppoLine=8232	GT:SQ:AD:AF:F1R2:F2R1:DP:SB:MB	0/1:99.99:5000,5000:0.5:2500,2500:2500,2500:10000:5000,5000,5000,5000:5000,5000,5000,5000
chr3	178916706	.	A	G	.	PASS	DP=10000;MQ=60;FractionInformativeReads=1;AQ=100;GermlineStatus=Germline_DB;EreppoLine=2758	GT:SQ:AD:AF:F1R2:F2R1:DP:SB:MB	0/1:99.99:5000,5000:0.5:2500,2500:2500,2500:10000:5000,5000,5000,5000:5000,5000,5000,5000
chr3	178927410	.	A	G	.	PASS	DP=10000;MQ=60;FractionInformativeReads=1;AQ=100;GermlineStatus=Germline_DB;EreppoLine=2772	GT:SQ:AD:AF:F1R2:F2R1:DP:SB:MB	0/1:99.99:5000,5000:0.5:2500,2500:2500,2500:10000:5000,5000,5000,5000:5000,5000,5000,5000
chr3	178936082	.	G	A	.	PASS	DP=10000;MQ=60;FractionInformativeReads=1;AQ=100;GermlineStatus=Germline_DB;EreppoLine=2759	GT:SQ:AD:AF:F1R2:F2R1:DP:SB:MB	0/1:99.99:5000,5000:0.5:2500,2500:2500,2500:10000:5000,5000,5000,5000:5000,5000,5000,5000
chr3	178936089	.	C	A	.	PASS	DP=10000;MQ=60;FractionInformativeReads=1;AQ=100;GermlineStatus=Germline_DB;EreppoLine=2754	GT:SQ:AD:AF:F1R2:F2R1:DP:SB:MB	0/1:99.99:5000,5000:0.5:2500,2500:2500,2500:10000:5000,5000,5000,5000:5000,5000,5000,5000
chr3	178937849	.	A	G	.	PASS	DP=10000;MQ=60;FractionInformativeReads=1;AQ=100;GermlineStatus=Germline_DB;EreppoLine=2780	GT:SQ:AD:AF:F1R2:F2R1:DP:SB:MB	0/1:99.99:5000,5000:0.5:2500,2500:2500,2500:10000:5000,5000,5000,5000:5000,5000,5000,5000
chr3	178938798	.	T	C	.	PASS	DP=10000;MQ=60;FractionInformativeReads=1;AQ=100;GermlineStatus=Germline_DB;EreppoLine=2739	GT:SQ:AD:AF:F1R2:F2R1:DP:SB:MB	0/1:99.99:5000,5000:0.5:2500,2500:2500,2500:10000:5000,5000,5000,5000:5000,5000,5000,5000
chr3	178938934	.	G	A	.	PASS	DP=10000;MQ=60;FractionInformativeReads=1;AQ=100;GermlineStatus=Germline_DB;EreppoLine=2762	GT:SQ:AD:AF:F1R2:F2R1:DP:SB:MB	0/1:99.99:5000,5000:0.5:2500,2500:2500,2500:10000:5000,5000,5000,5000:5000,5000,5000,5000
chr3	178941879	.	A	G	.	PASS	DP=10000;MQ=60;FractionInformativeReads=1;AQ=100;GermlineStatus=Germline_DB;EreppoLine=2752	GT:SQ:AD:AF:F1R2:F2R1:DP:SB:MB	0/1:99.99:5000,5000:0.5:2500,2500:2500,2500:10000:5000,5000,5000,5000:5000,5000,5000,5000
chr3	178947865	.	G	A	.	PASS	DP=10000;MQ=60;FractionInformativeReads=1;AQ=100;GermlineStatus=Germline_DB;EreppoLine=2760	GT:SQ:AD:AF:F1R2:F2R1:DP:SB:MB	0/1:99.99:5000,5000:0.5:2500,2500:2500,2500:10000:5000,5000,5000,5000:5000,5000,5000,5000
chr3	178952085	.	A	G	.	PASS	DP=10000;MQ=60;FractionInformativeReads=1;AQ=100;GermlineStatus=Germline_DB;EreppoLine=2779	GT:SQ:AD:AF:F1R2:F2R1:DP:SB:MB	0/1:99.99:5000,5000:0.5:2500,2500:2500,2500:10000:5000,5000,5000,5000:5000,5000,5000,5000
chr4	980873	.	A	G	.	PASS	DP=10000;MQ=60;FractionInformativeReads=1;AQ=100;GermlineStatus=Germline_DB;EreppoLine=8817	GT:SQ:AD:AF:F1R2:F2R1:DP:SB:MB	0/1:99.99:5000,5000:0.5:2500,2500:2500,2500:10000:5000,5000,5000,5000:5000,5000,5000,5000
chr4	980896	.	C	A	.	PASS	DP=10000;MQ=60;FractionInformativeReads=1;AQ=100;GermlineStatus=Germline_DB;EreppoLine=9038	GT:SQ:AD:AF:F1R2:F2R1:DP:SB:MB	0/1:99.99:5000,5000:0.5:2500,2500:2500,2500:10000:5000,5000,5000,5000:5000,5000,5000,5000
chr4	980918	.	TCGCTCCTGGCCG	T	.	PASS	DP=10000;MQ=60;FractionInformativeReads=1;AQ=100;GermlineStatus=Germline_DB;EreppoLine=8822	GT:SQ:AD:AF:F1R2:F2R1:DP:SB:MB	0/1:99.99:5000,5000:0.5:2500,2500:2500,2500:10000:5000,5000,5000,5000:5000,5000,5000,5000
chr4	980932	.	G	A	.	PASS	DP=10000;MQ=60;FractionInformativeReads=1;AQ=100;GermlineStatus=Germline_DB;EreppoLine=8812	GT:SQ:AD:AF:F1R2:F2R1:DP:SB:MB	0/1:99.99:5000,5000:0.5:2500,2500:2500,2500:10000:5000,5000,5000,5000:5000,5000,5000,5000
chr4	980971	.	T	G	.	PASS	DP=10000;MQ=60;FractionInformativeReads=1;AQ=100;GermlineStatus=Germline_DB;EreppoLine=8808	GT:SQ:AD:AF:F1R2:F2R1:DP:SB:MB	0/1:99.99:5000,5000:0.5:2500,2500:2500,2500:10000:5000,5000,5000,5000:5000,5000,5000,5000
chr4	981024	.	G	A	.	PASS	DP=10000;MQ=60;FractionInformativeReads=1;AQ=100;GermlineStatus=Germline_DB;EreppoLine=8820	GT:SQ:AD:AF:F1R2:F2R1:DP:SB:MB	0/1:99.99:5000,5000:0.5:2500,2500:2500,2500:10000:5000,5000,5000,5000:5000,5000,5000,5000
chr4	981646	.	C	T	.	PASS	DP=10000;MQ=60;FractionInformativeReads=1;AQ=100;GermlineStatus=Germline_DB;EreppoLine=9043	GT:SQ:AD:AF:F1R2:F2R1:DP:SB:MB	0/1:99.99:5000,5000:0.5:2500,2500:2500,2500:10000:5000,5000,5000,5000:5000,5000,5000,5000
chr4	981674	.	C	T	.	PASS	DP=10000;MQ=60;FractionInformativeReads=1;AQ=100;GermlineStatus=Germline_DB;EreppoLine=8830	GT:SQ:AD:AF:F1R2:F2R1:DP:SB:MB	0/1:99.99:5000,5000:0.5:2500,2500:2500,2500:10000:5000,5000,5000,5000:5000,5000,5000,5000
chr4	981734	.	C	T	.	PASS	DP=10000;MQ=60;FractionInformativeReads=1;AQ=100;GermlineStatus=Germline_DB;EreppoLine=9042	GT:SQ:AD:AF:F1R2:F2R1:DP:SB:MB	0/1:99.99:5000,5000:0.5:2500,2500:2500,2500:10000:5000,5000,5000,5000:5000,5000,5000,5000
chr4	994414	.	G	A	.	PASS	DP=10000;MQ=60;FractionInformativeReads=1;AQ=100;GermlineStatus=Germline_DB;EreppoLine=8807	GT:SQ:AD:AF:F1R2:F2R1:DP:SB:MB	0/1:99.99:5000,5000:0.5:2500,2500:2500,2500:10000:5000,5000,5000,5000:5000,5000,5000,5000
chr4	994452	.	C	T	.	PASS	DP=10000;MQ=60;FractionInformativeReads=1;AQ=100;GermlineStatus=Germline_DB;EreppoLine=8811	GT:SQ:AD:AF:F1R2:F2R1:DP:SB:MB	0/1:99.99:5000,5000:0.5:2500,2500:2500,2500:10000:5000,5000,5000,5000:5000,5000,5000,5000
chr4	994668	.	A	G	.	PASS	DP=10000;MQ=60;FractionInformativeReads=1;AQ=100;GermlineStatus=Germline_DB;EreppoLine=8821	GT:SQ:AD:AF:F1R2:F2R1:DP:SB:MB	0/1:99.99:5000,5000:0.5:2500,2500:2500,2500:10000:5000,5000,5000,5000:5000,5000,5000,5000
chr4	994787	.	C	T	.	PASS	DP=10000;MQ=60;FractionInformativeReads=1;AQ=100;GermlineStatus=Germline_DB;EreppoLine=8839	GT:SQ:AD:AF:F1R2:F2R1:DP:SB:MB	0/1:99.99:5000,5000:0.5:2500,2500:2500,2500:10000:5000,5000,5000,5000:5000,5000,5000,5000
chr4	995263	.	C	G	.	PASS	DP=10000;MQ=60;FractionInformativeReads=1;AQ=100;GermlineStatus=Germline_DB;EreppoLine=8802	GT:SQ:AD:AF:F1R2:F2R1:DP:SB:MB	0/1:99.99:5000,5000:0.5:2500,2500:2500,2500:10000:5000,5000,5000,5000:5000,5000,5000,5000
chr4	995298	.	C	T	.	PASS	DP=10000;MQ=60;FractionInformativeReads=1;AQ=100;GermlineStatus=Germline_DB;EreppoLine=8832	GT:SQ:AD:AF:F1R2:F2R1:DP:SB:MB	0/1:99.99:5000,5000:0.5:2500,2500:2500,2500:10000:5000,5000,5000,5000:5000,5000,5000,5000
chr4	995305	.	T	C	.	PASS	DP=10000;MQ=60;FractionInformativeReads=1;AQ=100;GermlineStatus=Germline_DB;EreppoLine=9039	GT:SQ:AD:AF:F1R2:F2R1:DP:SB:MB	0/1:99.99:5000,5000:0.5:2500,2500:2500,2500:10000:5000,5000,5000,5000:5000,5000,5000,5000
chr4	995306	.	G	A	.	PASS	DP=10000;MQ=60;FractionInformativeReads=1;AQ=100;GermlineStatus=Germline_DB;EreppoLine=8835	GT:SQ:AD:AF:F1R2:F2R1:DP:SB:MB	0/1:99.99:5000,5000:0.5:2500,2500:2500,2500:10000:5000,5000,5000,5000:5000,5000,5000,5000
chr4	995459	.	C	T	.	PASS	DP=10000;MQ=60;FractionInformativeReads=1;AQ=100;GermlineStatus=Germline_DB;EreppoLine=8804	GT:SQ:AD:AF:F1R2:F2R1:DP:SB:MB	0/1:99.99:5000,5000:0.5:2500,2500:2500,2500:10000:5000,5000,5000,5000:5000,5000,5000,5000
chr4	995507	.	C	T	.	PASS	DP=10000;MQ=60;FractionInformativeReads=1;AQ=100;GermlineStatus=Germline_DB;EreppoLine=8844	GT:SQ:AD:AF:F1R2:F2R1:DP:SB:MB	0/1:99.99:5000,5000:0.5:2500,2500:2500,2500:10000:5000,5000,5000,5000:5000,5000,5000,5000
chr4	995543	.	C	T	.	PASS	DP=10000;MQ=60;FractionInformativeReads=1;AQ=100;GermlineStatus=Germline_DB;EreppoLine=8843	GT:SQ:AD:AF:F1R2:F2R1:DP:SB:MB	0/1:99.99:5000,5000:0.5:2500,2500:2500,2500:10000:5000,5000,5000,5000:5000,5000,5000,5000
chr4	995544	.	G	T	.	PASS	DP=10000;MQ=60;FractionInformativeReads=1;AQ=100;GermlineStatus=Germline_DB;EreppoLine=8824	GT:SQ:AD:AF:F1R2:F2R1:DP:SB:MB	0/1:99.99:5000,5000:0.5:2500,2500:2500,2500:10000:5000,5000,5000,5000:5000,5000,5000,5000
chr4	995546	.	C	G	.	PASS	DP=10000;MQ=60;FractionInformativeReads=1;AQ=100;GermlineStatus=Germline_DB;EreppoLine=8825	GT:SQ:AD:AF:F1R2:F2R1:DP:SB:MB	0/1:99.99:5000,5000:0.5:2500,2500:2500,2500:10000:5000,5000,5000,5000:5000,5000,5000,5000
chr4	995770	.	G	C	.	PASS	DP=10000;MQ=60;FractionInformativeReads=1;AQ=100;GermlineStatus=Germline_DB;EreppoLine=8818	GT:SQ:AD:AF:F1R2:F2R1:DP:SB:MB	0/1:99.99:5000,5000:0.5:2500,2500:2500,2500:10000:5000,5000,5000,5000:5000,5000,5000,5000
chr4	995862	.	TTACAACGAC	TTACAACGACTACAACGAC	.	PASS	DP=10000;MQ=60;FractionInformativeReads=1;AQ=100;GermlineStatus=Germline_DB;EreppoLine=8800	GT:SQ:AD:AF:F1R2:F2R1:DP:SB:MB	0/1:99.99:5000,5000:0.5:2500,2500:2500,2500:10000:5000,5000,5000,5000:5000,5000,5000,5000
chr4	995868	.	C	T	.	PASS	DP=10000;MQ=60;FractionInformativeReads=1;AQ=100;GermlineStatus=Germline_DB;EreppoLine=9040	GT:SQ:AD:AF:F1R2:F2R1:DP:SB:MB	0/1:99.99:5000,5000:0.5:2500,2500:2500,2500:10000:5000,5000,5000,5000:5000,5000,5000,5000
chr4	995919	.	G	C	.	PASS	DP=10000;MQ=60;FractionInformativeReads=1;AQ=100;GermlineStatus=Germline_DB;EreppoLine=9041	GT:SQ:AD:AF:F1R2:F2R1:DP:SB:MB	0/1:99.99:5000,5000:0.5:2500,2500:2500,2500:10000:5000,5000,5000,5000:5000,5000,5000,5000
chr4	995941	.	G	T	.	PASS	DP=10000;MQ=60;FractionInformativeReads=1;AQ=100;GermlineStatus=Germline_DB;EreppoLine=8826	GT:SQ:AD:AF:F1R2:F2R1:DP:SB:MB	0/1:99.99:5000,5000:0.5:2500,2500:2500,2500:10000:5000,5000,5000,5000:5000,5000,5000,5000
chr4	996110	.	CTA	C	.	PASS	DP=10000;MQ=60;FractionInformativeReads=1;AQ=100;GermlineStatus=Germline_DB;EreppoLine=8813	GT:SQ:AD:AF:F1R2:F2R1:DP:SB:MB	0/1:99.99:5000,5000:0.5:2500,2500:2500,2500:10000:5000,5000,5000,5000:5000,5000,5000,5000
chr4	996135	.	G	A	.	PASS	DP=10000;MQ=60;FractionInformativeReads=1;AQ=100;GermlineStatus=Germline_DB;EreppoLine=8828	GT:SQ:AD:AF:F1R2:F2R1:DP:SB:MB	0/1:99.99:5000,5000:0.5:2500,2500:2500,2500:10000:5000,5000,5000,5000:5000,5000,5000,5000
chr4	996157	.	ACCCCTTCGCGCAGCGCACGCT	A	.	PASS	DP=10000;MQ=60;FractionInformativeReads=1;AQ=100;GermlineStatus=Germline_DB;EreppoLine=8831	GT:SQ:AD:AF:F1R2:F2R1:DP:SB:MB	0/1:99.99:5000,5000:0.5:2500,2500:2500,2500:10000:5000,5000,5000,5000:5000,5000,5000,5000
chr4	996165	.	G	A	.	PASS	DP=10000;MQ=60;FractionInformativeReads=1;AQ=100;GermlineStatus=Germline_DB;EreppoLine=8805	GT:SQ:AD:AF:F1R2:F2R1:DP:SB:MB	0/1:99.99:5000,5000:0.5:2500,2500:2500,2500:10000:5000,5000,5000,5000:5000,5000,5000,5000
chr4	996166	.	CGC	C	.	PASS	DP=10000;MQ=60;FractionInformativeReads=1;AQ=100;GermlineStatus=Germline_DB;EreppoLine=9044	GT:SQ:AD:AF:F1R2:F2R1:DP:SB:MB	0/1:99.99:5000,5000:0.5:2500,2500:2500,2500:10000:5000,5000,5000,5000:5000,5000,5000,5000
chr4	996171	.	C	T	.	PASS	DP=10000;MQ=60;FractionInformativeReads=1;AQ=100;GermlineStatus=Germline_DB;EreppoLine=8836	GT:SQ:AD:AF:F1R2:F2R1:DP:SB:MB	0/1:99.99:5000,5000:0.5:2500,2500:2500,2500:10000:5000,5000,5000,5000:5000,5000,5000,5000
chr4	996236	.	G	C	.	PASS	DP=10000;MQ=60;FractionInformativeReads=1;AQ=100;GermlineStatus=Germline_DB;EreppoLine=8829	GT:SQ:AD:AF:F1R2:F2R1:DP:SB:MB	0/1:99.99:5000,5000:0.5:2500,2500:2500,2500:10000:5000,5000,5000,5000:5000,5000,5000,5000
chr4	996247	.	CGG	C	.	PASS	DP=10000;MQ=60;FractionInformativeReads=1;AQ=100;GermlineStatus=Germline_DB;EreppoLine=8819	GT:SQ:AD:AF:F1R2:F2R1:DP:SB:MB	0/1:99.99:5000,5000:0.5:2500,2500:2500,2500:10000:5000,5000,5000,5000:5000,5000,5000,5000
chr4	996248	.	G	C	.	PASS	DP=10000;MQ=60;FractionInformativeReads=1;AQ=100;GermlineStatus=Germline_DB;EreppoLine=8809	GT:SQ:AD:AF:F1R2:F2R1:DP:SB:MB	0/1:99.99:5000,5000:0.5:2500,2500:2500,2500:10000:5000,5000,5000,5000:5000,5000,5000,5000
chr4	996509	.	CCG	CCGCG	.	PASS	DP=10000;MQ=60;FractionInformativeReads=1;AQ=100;GermlineStatus=Germline_DB;EreppoLine=8803	GT:SQ:AD:AF:F1R2:F2R1:DP:SB:MB	0/1:99.99:5000,5000:0.5:2500,2500:2500,2500:10000:5000,5000,5000,5000:5000,5000,5000,5000
chr4	996535	.	G	A	.	PASS	DP=10000;MQ=60;FractionInformativeReads=1;AQ=100;GermlineStatus=Germline_DB;EreppoLine=9045	GT:SQ:AD:AF:F1R2:F2R1:DP:SB:MB	0/1:99.99:5000,5000:0.5:2500,2500:2500,2500:10000:5000,5000,5000,5000:5000,5000,5000,5000
chr4	996556	.	G	A	.	PASS	DP=10000;MQ=60;FractionInformativeReads=1;AQ=100;GermlineStatus=Germline_DB;EreppoLine=8823	GT:SQ:AD:AF:F1R2:F2R1:DP:SB:MB	0/1:99.99:5000,5000:0.5:2500,2500:2500,2500:10000:5000,5000,5000,5000:5000,5000,5000,5000
chr4	996560	.	C	G	.	PASS	DP=10000;MQ=60;FractionInformativeReads=1;AQ=100;GermlineStatus=Germline_DB;EreppoLine=9037	GT:SQ:AD:AF:F1R2:F2R1:DP:SB:MB	0/1:99.99:5000,5000:0.5:2500,2500:2500,2500:10000:5000,5000,5000,5000:5000,5000,5000,5000
chr4	996653	.	C	A	.	PASS	DP=10000;MQ=60;FractionInformativeReads=1;AQ=100;GermlineStatus=Germline_DB;EreppoLine=8814	GT:SQ:AD:AF:F1R2:F2R1:DP:SB:MB	0/1:99.99:5000,5000:0.5:2500,2500:2500,2500:10000:5000,5000,5000,5000:5000,5000,5000,5000
chr4	996662	.	C	T	.	PASS	DP=10000;MQ=60;FractionInformativeReads=1;AQ=100;GermlineStatus=Germline_DB;EreppoLine=8838	GT:SQ:AD:AF:F1R2:F2R1:DP:SB:MB	0/1:99.99:5000,5000:0.5:2500,2500:2500,2500:10000:5000,5000,5000,5000:5000,5000,5000,5000
chr4	996690	.	G	A	.	PASS	DP=10000;MQ=60;FractionInformativeReads=1;AQ=100;GermlineStatus=Germline_DB;EreppoLine=8806	GT:SQ:AD:AF:F1R2:F2R1:DP:SB:MB	0/1:99.99:5000,5000:0.5:2500,2500:2500,2500:10000:5000,5000,5000,5000:5000,5000,5000,5000
chr4	996733	.	G	T	.	PASS	DP=10000;MQ=60;FractionInformativeReads=1;AQ=100;GermlineStatus=Germline_DB;EreppoLine=8815	GT:SQ:AD:AF:F1R2:F2R1:DP:SB:MB	0/1:99.99:5000,5000:0.5:2500,2500:2500,2500:10000:5000,5000,5000,5000:5000,5000,5000,5000
chr4	996888	.	C	T	.	PASS	DP=10000;MQ=60;FractionInformativeReads=1;AQ=100;GermlineStatus=Germline_DB;EreppoLine=8810	GT:SQ:AD:AF:F1R2:F2R1:DP:SB:MB	0/1:99.99:5000,5000:0.5:2500,2500:2500,2500:10000:5000,5000,5000,5000:5000,5000,5000,5000
chr4	996908	.	C	T	.	PASS	DP=10000;MQ=60;FractionInformativeReads=1;AQ=100;GermlineStatus=Germline_DB;EreppoLine=8834	GT:SQ:AD:AF:F1R2:F2R1:DP:SB:MB	0/1:99.99:5000,5000:0.5:2500,2500:2500,2500:10000:5000,5000,5000,5000:5000,5000,5000,5000
chr4	996920	.	A	G	.	PASS	DP=10000;MQ=60;FractionInformativeReads=1;AQ=100;GermlineStatus=Germline_DB;EreppoLine=8827	GT:SQ:AD:AF:F1R2:F2R1:DP:SB:MB	0/1:99.99:5000,5000:0.5:2500,2500:2500,2500:10000:5000,5000,5000,5000:5000,5000,5000,5000
chr4	997206	.	C	G	.	PASS	DP=10000;MQ=60;FractionInformativeReads=1;AQ=100;GermlineStatus=Germline_DB;EreppoLine=9046	GT:SQ:AD:AF:F1R2:F2R1:DP:SB:MB	0/1:99.99:5000,5000:0.5:2500,2500:2500,2500:10000:5000,5000,5000,5000:5000,5000,5000,5000
chr4	997327	.	C	T	.	PASS	DP=10000;MQ=60;FractionInformativeReads=1;AQ=100;GermlineStatus=Germline_DB;EreppoLine=8842	GT:SQ:AD:AF:F1R2:F2R1:DP:SB:MB	0/1:99.99:5000,5000:0.5:2500,2500:2500,2500:10000:5000,5000,5000,5000:5000,5000,5000,5000
chr4	997843	.	G	A	.	PASS	DP=10000;MQ=60;FractionInformativeReads=1;AQ=100;GermlineStatus=Germline_DB;EreppoLine=8837	GT:SQ:AD:AF:F1R2:F2R1:DP:SB:MB	0/1:99.99:5000,5000:0.5:2500,2500:2500,2500:10000:5000,5000,5000,5000:5000,5000,5000,5000
chr4	997871	.	CGA	C	.	PASS	DP=10000;MQ=60;FractionInformativeReads=1;AQ=100;GermlineStatus=Germline_DB;EreppoLine=8816	GT:SQ:AD:AF:F1R2:F2R1:DP:SB:MB	0/1:99.99:5000,5000:0.5:2500,2500:2500,2500:10000:5000,5000,5000,5000:5000,5000,5000,5000
chr4	998075	.	G	A	.	PASS	DP=10000;MQ=60;FractionInformativeReads=1;AQ=100;GermlineStatus=Germline_DB;EreppoLine=8840	GT:SQ:AD:AF:F1R2:F2R1:DP:SB:MB	0/1:99.99:5000,5000:0.5:2500,2500:2500,2500:10000:5000,5000,5000,5000:5000,5000,5000,5000
chr4	998080	.	C	G	.	PASS	DP=10000;MQ=60;FractionInformativeReads=1;AQ=100;GermlineStatus=Germline_DB;EreppoLine=8801	GT:SQ:AD:AF:F1R2:F2R1:DP:SB:MB	0/1:99.99:5000,5000:0.5:2500,2500:2500,2500:10000:5000,5000,5000,5000:5000,5000,5000,5000
chr4	998179	.	T	G	.	PASS	DP=10000;MQ=60;FractionInformativeReads=1;AQ=100;GermlineStatus=Germline_DB;EreppoLine=8833	GT:SQ:AD:AF:F1R2:F2R1:DP:SB:MB	0/1:99.99:5000,5000:0.5:2500,2500:2500,2500:10000:5000,5000,5000,5000:5000,5000,5000,5000
chr4	52887080	.	T	C	.	PASS	DP=10000;MQ=60;FractionInformativeReads=1;AQ=100;GermlineStatus=Germline_DB;EreppoLine=9118	GT:SQ:AD:AF:F1R2:F2R1:DP:SB:MB	0/1:99.99:5000,5000:0.5:2500,2500:2500,2500:10000:5000,5000,5000,5000:5000,5000,5000,5000
chr4	52890281	.	G	A	.	PASS	DP=10000;MQ=60;FractionInformativeReads=1;AQ=100;GermlineStatus=Germline_DB;EreppoLine=9194	GT:SQ:AD:AF:F1R2:F2R1:DP:SB:MB	0/1:99.99:5000,5000:0.5:2500,2500:2500,2500:10000:5000,5000,5000,5000:5000,5000,5000,5000
chr4	52894143	.	C	T	.	PASS	DP=10000;MQ=60;FractionInformativeReads=1;AQ=100;GermlineStatus=Germline_DB;EreppoLine=9193	GT:SQ:AD:AF:F1R2:F2R1:DP:SB:MB	0/1:99.99:5000,5000:0.5:2500,2500:2500,2500:10000:5000,5000,5000,5000:5000,5000,5000,5000
chr4	52894188	.	GAATA	G	.	PASS	DP=10000;MQ=60;FractionInformativeReads=1;AQ=100;GermlineStatus=Germline_DB;EreppoLine=9121	GT:SQ:AD:AF:F1R2:F2R1:DP:SB:MB	0/1:99.99:5000,5000:0.5:2500,2500:2500,2500:10000:5000,5000,5000,5000:5000,5000,5000,5000
chr4	52894998	.	C	T	.	PASS	DP=10000;MQ=60;FractionInformativeReads=1;AQ=100;GermlineStatus=Germline_DB;EreppoLine=9192	GT:SQ:AD:AF:F1R2:F2R1:DP:SB:MB	0/1:99.99:5000,5000:0.5:2500,2500:2500,2500:10000:5000,5000,5000,5000:5000,5000,5000,5000
chr4	52895065	.	G	C	.	PASS	DP=10000;MQ=60;FractionInformativeReads=1;AQ=100;GermlineStatus=Germline_DB;EreppoLine=9201	GT:SQ:AD:AF:F1R2:F2R1:DP:SB:MB	0/1:99.99:5000,5000:0.5:2500,2500:2500,2500:10000:5000,5000,5000,5000:5000,5000,5000,5000
chr4	52895882	.	G	A	.	PASS	DP=10000;MQ=60;FractionInformativeReads=1;AQ=100;GermlineStatus=Germline_DB;EreppoLine=9119	GT:SQ:AD:AF:F1R2:F2R1:DP:SB:MB	0/1:99.99:5000,5000:0.5:2500,2500:2500,2500:10000:5000,5000,5000,5000:5000,5000,5000,5000
chr4	52895883	.	C	T	.	PASS	DP=10000;MQ=60;FractionInformativeReads=1;AQ=100;GermlineStatus=Germline_DB;EreppoLine=9191	GT:SQ:AD:AF:F1R2:F2R1:DP:SB:MB	0/1:99.99:5000,5000:0.5:2500,2500:2500,2500:10000:5000,5000,5000,5000:5000,5000,5000,5000
chr4	52895889	.	TCCTACTGT	TCCTACTGTCCTACTGT	.	PASS	DP=10000;MQ=60;FractionInformativeReads=1;AQ=100;GermlineStatus=Germline_DB;EreppoLine=9123	GT:SQ:AD:AF:F1R2:F2R1:DP:SB:MB	0/1:99.99:5000,5000:0.5:2500,2500:2500,2500:10000:5000,5000,5000,5000:5000,5000,5000,5000
chr4	52895991	.	T	C	.	PASS	DP=10000;MQ=60;FractionInformativeReads=1;AQ=100;GermlineStatus=Germline_DB;EreppoLine=9190	GT:SQ:AD:AF:F1R2:F2R1:DP:SB:MB	0/1:99.99:5000,5000:0.5:2500,2500:2500,2500:10000:5000,5000,5000,5000:5000,5000,5000,5000
chr4	52896002	.	G	A	.	PASS	DP=10000;MQ=60;FractionInformativeReads=1;AQ=100;GermlineStatus=Germline_DB;EreppoLine=9199	GT:SQ:AD:AF:F1R2:F2R1:DP:SB:MB	0/1:99.99:5000,5000:0.5:2500,2500:2500,2500:10000:5000,5000,5000,5000:5000,5000,5000,5000
chr4	52896008	.	C	T	.	PASS	DP=10000;MQ=60;FractionInformativeReads=1;AQ=100;GermlineStatus=Germline_DB;EreppoLine=9122	GT:SQ:AD:AF:F1R2:F2R1:DP:SB:MB	0/1:99.99:5000,5000:0.5:2500,2500:2500,2500:10000:5000,5000,5000,5000:5000,5000,5000,5000
chr4	52896024	.	T	C	.	PASS	DP=10000;MQ=60;FractionInformativeReads=1;AQ=100;GermlineStatus=Germline_DB;EreppoLine=9189	GT:SQ:AD:AF:F1R2:F2R1:DP:SB:MB	0/1:99.99:5000,5000:0.5:2500,2500:2500,2500:10000:5000,5000,5000,5000:5000,5000,5000,5000
chr4	52899633	.	AATCACACAGATG	A	.	PASS	DP=10000;MQ=60;FractionInformativeReads=1;AQ=100;GermlineStatus=Germline_DB;EreppoLine=9120	GT:SQ:AD:AF:F1R2:F2R1:DP:SB:MB	0/1:99.99:5000,5000:0.5:2500,2500:2500,2500:10000:5000,5000,5000,5000:5000,5000,5000,5000
chr4	52899748	.	C	A	.	PASS	DP=10000;MQ=60;FractionInformativeReads=1;AQ=100;GermlineStatus=Germline_DB;EreppoLine=9196	GT:SQ:AD:AF:F1R2:F2R1:DP:SB:MB	0/1:99.99:5000,5000:0.5:2500,2500:2500,2500:10000:5000,5000,5000,5000:5000,5000,5000,5000
chr4	52899755	.	T	A	.	PASS	DP=10000;MQ=60;FractionInformativeReads=1;AQ=100;GermlineStatus=Germline_DB;EreppoLine=9212	GT:SQ:AD:AF:F1R2:F2R1:DP:SB:MB	0/1:99.99:5000,5000:0.5:2500,2500:2500,2500:10000:5000,5000,5000,5000:5000,5000,5000,5000
chr4	52904414	.	C	T	.	PASS	DP=10000;MQ=60;FractionInformativeReads=1;AQ=100;GermlineStatus=Germline_DB;EreppoLine=9188	GT:SQ:AD:AF:F1R2:F2R1:DP:SB:MB	0/1:99.99:5000,5000:0.5:2500,2500:2500,2500:10000:5000,5000,5000,5000:5000,5000,5000,5000
chr5	35857120	.	T	C	.	PASS	DP=10000;MQ=60;FractionInformativeReads=1;AQ=100;GermlineStatus=Germline_DB;EreppoLine=6708	GT:SQ:AD:AF:F1R2:F2R1:DP:SB:MB	0/1:99.99:5000,5000:0.5:2500,2500:2500,2500:10000:5000,5000,5000,5000:5000,5000,5000,5000
chr5	35857175	.	A	T	.	PASS	DP=10000;MQ=60;FractionInformativeReads=1;AQ=100;GermlineStatus=Germline_DB;EreppoLine=6150	GT:SQ:AD:AF:F1R2:F2R1:DP:SB:MB	0/1:99.99:5000,5000:0.5:2500,2500:2500,2500:10000:5000,5000,5000,5000:5000,5000,5000,5000
chr5	35860952	.	A	T	.	PASS	DP=10000;MQ=60;FractionInformativeReads=1;AQ=100;GermlineStatus=Germline_DB;EreppoLine=6143	GT:SQ:AD:AF:F1R2:F2R1:DP:SB:MB	0/1:99.99:5000,5000:0.5:2500,2500:2500,2500:10000:5000,5000,5000,5000:5000,5000,5000,5000
chr5	35861003	.	C	T	.	PASS	DP=10000;MQ=60;FractionInformativeReads=1;AQ=100;GermlineStatus=Germline_DB;EreppoLine=6147	GT:SQ:AD:AF:F1R2:F2R1:DP:SB:MB	0/1:99.99:5000,5000:0.5:2500,2500:2500,2500:10000:5000,5000,5000,5000:5000,5000,5000,5000
chr5	35861006	.	G	C	.	PASS	DP=10000;MQ=60;FractionInformativeReads=1;AQ=100;GermlineStatus=Germline_DB;EreppoLine=7126	GT:SQ:AD:AF:F1R2:F2R1:DP:SB:MB	0/1:99.99:5000,5000:0.5:2500,2500:2500,2500:10000:5000,5000,5000,5000:5000,5000,5000,5000
chr5	35861023	.	C	T	.	PASS	DP=10000;MQ=60;FractionInformativeReads=1;AQ=100;GermlineStatus=Germline_DB;EreppoLine=6108	GT:SQ:AD:AF:F1R2:F2R1:DP:SB:MB	0/1:99.99:5000,5000:0.5:2500,2500:2500,2500:10000:5000,5000,5000,5000:5000,5000,5000,5000
chr5	35861068	.	T	C	.	PASS	DP=10000;MQ=60;FractionInformativeReads=1;AQ=100;GermlineStatus=Germline_DB;EreppoLine=6269	GT:SQ:AD:AF:F1R2:F2R1:DP:SB:MB	0/1:99.99:5000,5000:0.5:2500,2500:2500,2500:10000:5000,5000,5000,5000:5000,5000,5000,5000
chr5	35861076	.	C	G	.	PASS	DP=10000;MQ=60;FractionInformativeReads=1;AQ=100;GermlineStatus=Germline_DB;EreppoLine=6709	GT:SQ:AD:AF:F1R2:F2R1:DP:SB:MB	0/1:99.99:5000,5000:0.5:2500,2500:2500,2500:10000:5000,5000,5000,5000:5000,5000,5000,5000
chr5	35861083	.	T	C	.	PASS	DP=10000;MQ=60;FractionInformativeReads=1;AQ=100;GermlineStatus=Germline_DB;EreppoLine=7125	GT:SQ:AD:AF:F1R2:F2R1:DP:SB:MB	0/1:99.99:5000,5000:0.5:2500,2500:2500,2500:10000:5000,5000,5000,5000:5000,5000,5000,5000
chr5	35867421	.	G	T	.	PASS	DP=10000;MQ=60;FractionInformativeReads=1;AQ=100;GermlineStatus=Germline_DB;EreppoLine=6314	GT:SQ:AD:AF:F1R2:F2R1:DP:SB:MB	0/1:99.99:5000,5000:0.5:2500,2500:2500,2500:10000:5000,5000,5000,5000:5000,5000,5000,5000
chr5	35867451	.	C	T	.	PASS	DP=10000;MQ=60;FractionInformativeReads=1;AQ=100;GermlineStatus=Germline_DB;EreppoLine=6141	GT:SQ:AD:AF:F1R2:F2R1:DP:SB:MB	0/1:99.99:5000,5000:0.5:2500,2500:2500,2500:10000:5000,5000,5000,5000:5000,5000,5000,5000
chr5	35867500	.	G	A	.	PASS	DP=10000;MQ=60;FractionInformativeReads=1;AQ=100;GermlineStatus=Germline_DB;EreppoLine=6109	GT:SQ:AD:AF:F1R2:F2R1:DP:SB:MB	0/1:99.99:5000,5000:0.5:2500,2500:2500,2500:10000:5000,5000,5000,5000:5000,5000,5000,5000
chr5	35867525	.	A	C	.	PASS	DP=10000;MQ=60;FractionInformativeReads=1;AQ=100;GermlineStatus=Germline_DB;EreppoLine=6110	GT:SQ:AD:AF:F1R2:F2R1:DP:SB:MB	0/1:99.99:5000,5000:0.5:2500,2500:2500,2500:10000:5000,5000,5000,5000:5000,5000,5000,5000
chr5	35867539	.	G	A	.	PASS	DP=10000;MQ=60;FractionInformativeReads=1;AQ=100;GermlineStatus=Germline_DB;EreppoLine=6144	GT:SQ:AD:AF:F1R2:F2R1:DP:SB:MB	0/1:99.99:5000,5000:0.5:2500,2500:2500,2500:10000:5000,5000,5000,5000:5000,5000,5000,5000
chr5	35867541	.	A	T	.	PASS	DP=10000;MQ=60;FractionInformativeReads=1;AQ=100;GermlineStatus=Germline_DB;EreppoLine=6313	GT:SQ:AD:AF:F1R2:F2R1:DP:SB:MB	0/1:99.99:5000,5000:0.5:2500,2500:2500,2500:10000:5000,5000,5000,5000:5000,5000,5000,5000
chr5	35867546	.	AAT	AATAT	.	PASS	DP=10000;MQ=60;FractionInformativeReads=1;AQ=100;GermlineStatus=Germline_DB;EreppoLine=6145	GT:SQ:AD:AF:F1R2:F2R1:DP:SB:MB	0/1:99.99:5000,5000:0.5:2500,2500:2500,2500:10000:5000,5000,5000,5000:5000,5000,5000,5000
chr5	35867565	.	G	A	.	PASS	DP=10000;MQ=60;FractionInformativeReads=1;AQ=100;GermlineStatus=Germline_DB;EreppoLine=6330	GT:SQ:AD:AF:F1R2:F2R1:DP:SB:MB	0/1:99.99:5000,5000:0.5:2500,2500:2500,2500:10000:5000,5000,5000,5000:5000,5000,5000,5000
chr5	35871172	.	C	T	.	PASS	DP=10000;MQ=60;FractionInformativeReads=1;AQ=100;GermlineStatus=Germline_DB;EreppoLine=6295	GT:SQ:AD:AF:F1R2:F2R1:DP:SB:MB	0/1:99.99:5000,5000:0.5:2500,2500:2500,2500:10000:5000,5000,5000,5000:5000,5000,5000,5000
chr5	35871190	.	G	A	.	PASS	DP=10000;MQ=60;FractionInformativeReads=1;AQ=100;GermlineStatus=Germline_DB;EreppoLine=6270	GT:SQ:AD:AF:F1R2:F2R1:DP:SB:MB	0/1:99.99:5000,5000:0.5:2500,2500:2500,2500:10000:5000,5000,5000,5000:5000,5000,5000,5000
chr5	35871273	.	C	T	.	PASS	DP=10000;MQ=60;FractionInformativeReads=1;AQ=100;GermlineStatus=Germline_DB;EreppoLine=6149	GT:SQ:AD:AF:F1R2:F2R1:DP:SB:MB	0/1:99.99:5000,5000:0.5:2500,2500:2500,2500:10000:5000,5000,5000,5000:5000,5000,5000,5000
chr5	35873581	.	G	A	.	PASS	DP=10000;MQ=60;FractionInformativeReads=1;AQ=100;GermlineStatus=Germline_DB;EreppoLine=6151	GT:SQ:AD:AF:F1R2:F2R1:DP:SB:MB	0/1:99.99:5000,5000:0.5:2500,2500:2500,2500:10000:5000,5000,5000,5000:5000,5000,5000,5000
chr5	35873583	.	A	C	.	PASS	DP=10000;MQ=60;FractionInformativeReads=1;AQ=100;GermlineStatus=Germline_DB;EreppoLine=6294	GT:SQ:AD:AF:F1R2:F2R1:DP:SB:MB	0/1:99.99:5000,5000:0.5:2500,2500:2500,2500:10000:5000,5000,5000,5000:5000,5000,5000,5000
chr5	35873597	.	A	T	.	PASS	DP=10000;MQ=60;FractionInformativeReads=1;AQ=100;GermlineStatus=Germline_DB;EreppoLine=6609	GT:SQ:AD:AF:F1R2:F2R1:DP:SB:MB	0/1:99.99:5000,5000:0.5:2500,2500:2500,2500:10000:5000,5000,5000,5000:5000,5000,5000,5000
chr5	35873598	.	G	T	.	PASS	DP=10000;MQ=60;FractionInformativeReads=1;AQ=100;GermlineStatus=Germline_DB;EreppoLine=7129	GT:SQ:AD:AF:F1R2:F2R1:DP:SB:MB	0/1:99.99:5000,5000:0.5:2500,2500:2500,2500:10000:5000,5000,5000,5000:5000,5000,5000,5000
chr5	35873646	.	A	G	.	PASS	DP=10000;MQ=60;FractionInformativeReads=1;AQ=100;GermlineStatus=Germline_DB;EreppoLine=6111	GT:SQ:AD:AF:F1R2:F2R1:DP:SB:MB	0/1:99.99:5000,5000:0.5:2500,2500:2500,2500:10000:5000,5000,5000,5000:5000,5000,5000,5000
chr5	35873660	.	C	T	.	PASS	DP=10000;MQ=60;FractionInformativeReads=1;AQ=100;GermlineStatus=Germline_DB;EreppoLine=6312	GT:SQ:AD:AF:F1R2:F2R1:DP:SB:MB	0/1:99.99:5000,5000:0.5:2500,2500:2500,2500:10000:5000,5000,5000,5000:5000,5000,5000,5000
chr5	35873706	.	G	T	.	PASS	DP=10000;MQ=60;FractionInformativeReads=1;AQ=100;GermlineStatus=Germline_DB;EreppoLine=8786	GT:SQ:AD:AF:F1R2:F2R1:DP:SB:MB	0/1:99.99:5000,5000:0.5:2500,2500:2500,2500:10000:5000,5000,5000,5000:5000,5000,5000,5000
chr5	35873748	.	C	G	.	PASS	DP=10000;MQ=60;FractionInformativeReads=1;AQ=100;GermlineStatus=Germline_DB;EreppoLine=6146	GT:SQ:AD:AF:F1R2:F2R1:DP:SB:MB	0/1:99.99:5000,5000:0.5:2500,2500:2500,2500:10000:5000,5000,5000,5000:5000,5000,5000,5000
chr5	35874551	.	G	A	.	PASS	DP=10000;MQ=60;FractionInformativeReads=1;AQ=100;GermlineStatus=Germline_DB;EreppoLine=7124	GT:SQ:AD:AF:F1R2:F2R1:DP:SB:MB	0/1:99.99:5000,5000:0.5:2500,2500:2500,2500:10000:5000,5000,5000,5000:5000,5000,5000,5000
chr5	35874575	.	C	T	.	PASS	DP=10000;MQ=60;FractionInformativeReads=1;AQ=100;GermlineStatus=Germline_DB;EreppoLine=6271	GT:SQ:AD:AF:F1R2:F2R1:DP:SB:MB	0/1:99.99:5000,5000:0.5:2500,2500:2500,2500:10000:5000,5000,5000,5000:5000,5000,5000,5000
chr5	35874622	.	G	A	.	PASS	DP=10000;MQ=60;FractionInformativeReads=1;AQ=100;GermlineStatus=Germline_DB;EreppoLine=6148	GT:SQ:AD:AF:F1R2:F2R1:DP:SB:MB	0/1:99.99:5000,5000:0.5:2500,2500:2500,2500:10000:5000,5000,5000,5000:5000,5000,5000,5000
chr5	35876228	.	T	G	.	PASS	DP=10000;MQ=60;FractionInformativeReads=1;AQ=100;GermlineStatus=Germline_DB;EreppoLine=6245	GT:SQ:AD:AF:F1R2:F2R1:DP:SB:MB	0/1:99.99:5000,5000:0.5:2500,2500:2500,2500:10000:5000,5000,5000,5000:5000,5000,5000,5000
chr5	35876251	.	A	C	.	PASS	DP=10000;MQ=60;FractionInformativeReads=1;AQ=100;GermlineStatus=Germline_DB;EreppoLine=6727	GT:SQ:AD:AF:F1R2:F2R1:DP:SB:MB	0/1:99.99:5000,5000:0.5:2500,2500:2500,2500:10000:5000,5000,5000,5000:5000,5000,5000,5000
chr5	35876274	.	A	G	.	PASS	DP=10000;MQ=60;FractionInformativeReads=1;AQ=100;GermlineStatus=Germline_DB;EreppoLine=6728	GT:SQ:AD:AF:F1R2:F2R1:DP:SB:MB	0/1:99.99:5000,5000:0.5:2500,2500:2500,2500:10000:5000,5000,5000,5000:5000,5000,5000,5000
chr5	35876300	.	T	G	.	PASS	DP=10000;MQ=60;FractionInformativeReads=1;AQ=100;GermlineStatus=Germline_DB;EreppoLine=6729	GT:SQ:AD:AF:F1R2:F2R1:DP:SB:MB	0/1:99.99:5000,5000:0.5:2500,2500:2500,2500:10000:5000,5000,5000,5000:5000,5000,5000,5000
chr5	35876439	.	A	G	.	PASS	DP=10000;MQ=60;FractionInformativeReads=1;AQ=100;GermlineStatus=Germline_DB;EreppoLine=6244	GT:SQ:AD:AF:F1R2:F2R1:DP:SB:MB	0/1:99.99:5000,5000:0.5:2500,2500:2500,2500:10000:5000,5000,5000,5000:5000,5000,5000,5000
chr5	35876449	.	C	T	.	PASS	DP=10000;MQ=60;FractionInformativeReads=1;AQ=100;GermlineStatus=Germline_DB;EreppoLine=6142	GT:SQ:AD:AF:F1R2:F2R1:DP:SB:MB	0/1:99.99:5000,5000:0.5:2500,2500:2500,2500:10000:5000,5000,5000,5000:5000,5000,5000,5000
chr5	112090618	.	AAG	AAGAG	.	PASS	DP=10000;MQ=60;FractionInformativeReads=1;AQ=100;GermlineStatus=Germline_DB;EreppoLine=4751	GT:SQ:AD:AF:F1R2:F2R1:DP:SB:MB	0/1:99.99:5000,5000:0.5:2500,2500:2500,2500:10000:5000,5000,5000,5000:5000,5000,5000,5000
chr5	112090710	.	A	G	.	PASS	DP=10000;MQ=60;FractionInformativeReads=1;AQ=100;GermlineStatus=Germline_DB;EreppoLine=4752	GT:SQ:AD:AF:F1R2:F2R1:DP:SB:MB	0/1:99.99:5000,5000:0.5:2500,2500:2500,2500:10000:5000,5000,5000,5000:5000,5000,5000,5000
chr5	112102108	.	G	A	.	PASS	DP=10000;MQ=60;FractionInformativeReads=1;AQ=100;GermlineStatus=Germline_DB;EreppoLine=9016	GT:SQ:AD:AF:F1R2:F2R1:DP:SB:MB	0/1:99.99:5000,5000:0.5:2500,2500:2500,2500:10000:5000,5000,5000,5000:5000,5000,5000,5000
chr5	112102900	.	A	G	.	PASS	DP=10000;MQ=60;FractionInformativeReads=1;AQ=100;GermlineStatus=Germline_DB;EreppoLine=4753	GT:SQ:AD:AF:F1R2:F2R1:DP:SB:MB	0/1:99.99:5000,5000:0.5:2500,2500:2500,2500:10000:5000,5000,5000,5000:5000,5000,5000,5000
chr5	112102960	.	C	T	.	PASS	DP=10000;MQ=60;FractionInformativeReads=1;AQ=100;GermlineStatus=Germline_DB;EreppoLine=4754	GT:SQ:AD:AF:F1R2:F2R1:DP:SB:MB	0/1:99.99:5000,5000:0.5:2500,2500:2500,2500:10000:5000,5000,5000,5000:5000,5000,5000,5000
chr5	112103085	.	G	C	.	PASS	DP=10000;MQ=60;FractionInformativeReads=1;AQ=100;GermlineStatus=Germline_DB;EreppoLine=4755	GT:SQ:AD:AF:F1R2:F2R1:DP:SB:MB	0/1:99.99:5000,5000:0.5:2500,2500:2500,2500:10000:5000,5000,5000,5000:5000,5000,5000,5000
chr5	112111315	.	A	G	.	PASS	DP=10000;MQ=60;FractionInformativeReads=1;AQ=100;GermlineStatus=Germline_DB;EreppoLine=4756	GT:SQ:AD:AF:F1R2:F2R1:DP:SB:MB	0/1:99.99:5000,5000:0.5:2500,2500:2500,2500:10000:5000,5000,5000,5000:5000,5000,5000,5000
chr5	112111323	.	TAG	T	.	PASS	DP=10000;MQ=60;FractionInformativeReads=1;AQ=100;GermlineStatus=Germline_DB;EreppoLine=4757	GT:SQ:AD:AF:F1R2:F2R1:DP:SB:MB	0/1:99.99:5000,5000:0.5:2500,2500:2500,2500:10000:5000,5000,5000,5000:5000,5000,5000,5000
chr5	112116479	.	G	A	.	PASS	DP=10000;MQ=60;FractionInformativeReads=1;AQ=100;GermlineStatus=Germline_DB;EreppoLine=4760	GT:SQ:AD:AF:F1R2:F2R1:DP:SB:MB	0/1:99.99:5000,5000:0.5:2500,2500:2500,2500:10000:5000,5000,5000,5000:5000,5000,5000,5000
chr5	112116601	.	G	A	.	PASS	DP=10000;MQ=60;FractionInformativeReads=1;AQ=100;GermlineStatus=Germline_DB;EreppoLine=4761	GT:SQ:AD:AF:F1R2:F2R1:DP:SB:MB	0/1:99.99:5000,5000:0.5:2500,2500:2500,2500:10000:5000,5000,5000,5000:5000,5000,5000,5000
chr5	112116609	.	C	A	.	PASS	DP=10000;MQ=60;FractionInformativeReads=1;AQ=100;GermlineStatus=Germline_DB;EreppoLine=4762	GT:SQ:AD:AF:F1R2:F2R1:DP:SB:MB	0/1:99.99:5000,5000:0.5:2500,2500:2500,2500:10000:5000,5000,5000,5000:5000,5000,5000,5000
chr5	112128202	.	A	G	.	PASS	DP=10000;MQ=60;FractionInformativeReads=1;AQ=100;GermlineStatus=Germline_DB;EreppoLine=4763	GT:SQ:AD:AF:F1R2:F2R1:DP:SB:MB	0/1:99.99:5000,5000:0.5:2500,2500:2500,2500:10000:5000,5000,5000,5000:5000,5000,5000,5000
chr5	112128212	.	G	C	.	PASS	DP=10000;MQ=60;FractionInformativeReads=1;AQ=100;GermlineStatus=Germline_DB;EreppoLine=4764	GT:SQ:AD:AF:F1R2:F2R1:DP:SB:MB	0/1:99.99:5000,5000:0.5:2500,2500:2500,2500:10000:5000,5000,5000,5000:5000,5000,5000,5000
chr5	112137000	.	A	G	.	PASS	DP=10000;MQ=60;FractionInformativeReads=1;AQ=100;GermlineStatus=Germline_DB;EreppoLine=4765	GT:SQ:AD:AF:F1R2:F2R1:DP:SB:MB	0/1:99.99:5000,5000:0.5:2500,2500:2500,2500:10000:5000,5000,5000,5000:5000,5000,5000,5000
chr5	112151184	.	A	G	.	PASS	DP=10000;MQ=60;FractionInformativeReads=1;AQ=100;GermlineStatus=Germline_DB;EreppoLine=4766	GT:SQ:AD:AF:F1R2:F2R1:DP:SB:MB	0/1:99.99:5000,5000:0.5:2500,2500:2500,2500:10000:5000,5000,5000,5000:5000,5000,5000,5000
chr5	112154724	.	G	A	.	PASS	DP=10000;MQ=60;FractionInformativeReads=1;AQ=100;GermlineStatus=Germline_DB;EreppoLine=4768	GT:SQ:AD:AF:F1R2:F2R1:DP:SB:MB	0/1:99.99:5000,5000:0.5:2500,2500:2500,2500:10000:5000,5000,5000,5000:5000,5000,5000,5000
chr5	112154771	.	C	T	.	PASS	DP=10000;MQ=60;FractionInformativeReads=1;AQ=100;GermlineStatus=Germline_DB;EreppoLine=7122	GT:SQ:AD:AF:F1R2:F2R1:DP:SB:MB	0/1:99.99:5000,5000:0.5:2500,2500:2500,2500:10000:5000,5000,5000,5000:5000,5000,5000,5000
chr5	112154969	.	C	T	.	PASS	DP=10000;MQ=60;FractionInformativeReads=1;AQ=100;GermlineStatus=Germline_DB;EreppoLine=4770	GT:SQ:AD:AF:F1R2:F2R1:DP:SB:MB	0/1:99.99:5000,5000:0.5:2500,2500:2500,2500:10000:5000,5000,5000,5000:5000,5000,5000,5000
chr5	112154969	.	CGC	C	.	PASS	DP=10000;MQ=60;FractionInformativeReads=1;AQ=100;GermlineStatus=Germline_DB;EreppoLine=4771	GT:SQ:AD:AF:F1R2:F2R1:DP:SB:MB	0/1:99.99:5000,5000:0.5:2500,2500:2500,2500:10000:5000,5000,5000,5000:5000,5000,5000,5000
chr5	112154971	.	C	T	.	PASS	DP=10000;MQ=60;FractionInformativeReads=1;AQ=100;GermlineStatus=Germline_DB;EreppoLine=4772	GT:SQ:AD:AF:F1R2:F2R1:DP:SB:MB	0/1:99.99:5000,5000:0.5:2500,2500:2500,2500:10000:5000,5000,5000,5000:5000,5000,5000,5000
chr5	112155040	.	AAGT	A	.	PASS	DP=10000;MQ=60;FractionInformativeReads=1;AQ=100;GermlineStatus=Germline_DB;EreppoLine=4773	GT:SQ:AD:AF:F1R2:F2R1:DP:SB:MB	0/1:99.99:5000,5000:0.5:2500,2500:2500,2500:10000:5000,5000,5000,5000:5000,5000,5000,5000
chr5	112162854	.	T	C	.	PASS	DP=10000;MQ=60;FractionInformativeReads=1;AQ=100;GermlineStatus=Germline_DB;EreppoLine=4774	GT:SQ:AD:AF:F1R2:F2R1:DP:SB:MB	0/1:99.99:5000,5000:0.5:2500,2500:2500,2500:10000:5000,5000,5000,5000:5000,5000,5000,5000
chr5	112162883	.	C	T	.	PASS	DP=10000;MQ=60;FractionInformativeReads=1;AQ=100;GermlineStatus=Germline_DB;EreppoLine=4775	GT:SQ:AD:AF:F1R2:F2R1:DP:SB:MB	0/1:99.99:5000,5000:0.5:2500,2500:2500,2500:10000:5000,5000,5000,5000:5000,5000,5000,5000
chr5	112163613	.	A	T	.	PASS	DP=10000;MQ=60;FractionInformativeReads=1;AQ=100;GermlineStatus=Germline_DB;EreppoLine=4776	GT:SQ:AD:AF:F1R2:F2R1:DP:SB:MB	0/1:99.99:5000,5000:0.5:2500,2500:2500,2500:10000:5000,5000,5000,5000:5000,5000,5000,5000
chr5	112163703	.	G	C	.	PASS	DP=10000;MQ=60;FractionInformativeReads=1;AQ=100;GermlineStatus=Germline_DB;EreppoLine=4779	GT:SQ:AD:AF:F1R2:F2R1:DP:SB:MB	0/1:99.99:5000,5000:0.5:2500,2500:2500,2500:10000:5000,5000,5000,5000:5000,5000,5000,5000
chr5	112163705	.	T	G	.	PASS	DP=10000;MQ=60;FractionInformativeReads=1;AQ=100;GermlineStatus=Germline_DB;EreppoLine=4777	GT:SQ:AD:AF:F1R2:F2R1:DP:SB:MB	0/1:99.99:5000,5000:0.5:2500,2500:2500,2500:10000:5000,5000,5000,5000:5000,5000,5000,5000
chr5	112163706	.	A	G	.	PASS	DP=10000;MQ=60;FractionInformativeReads=1;AQ=100;GermlineStatus=Germline_DB;EreppoLine=4778	GT:SQ:AD:AF:F1R2:F2R1:DP:SB:MB	0/1:99.99:5000,5000:0.5:2500,2500:2500,2500:10000:5000,5000,5000,5000:5000,5000,5000,5000
chr5	112164553	.	G	T	.	PASS	DP=10000;MQ=60;FractionInformativeReads=1;AQ=100;GermlineStatus=Germline_DB;EreppoLine=4780	GT:SQ:AD:AF:F1R2:F2R1:DP:SB:MB	0/1:99.99:5000,5000:0.5:2500,2500:2500,2500:10000:5000,5000,5000,5000:5000,5000,5000,5000
chr5	112164561	.	G	A	.	PASS	DP=10000;MQ=60;FractionInformativeReads=1;AQ=100;GermlineStatus=Germline_DB;EreppoLine=4781	GT:SQ:AD:AF:F1R2:F2R1:DP:SB:MB	0/1:99.99:5000,5000:0.5:2500,2500:2500,2500:10000:5000,5000,5000,5000:5000,5000,5000,5000
chr5	112164669	.	G	C	.	PASS	DP=10000;MQ=60;FractionInformativeReads=1;AQ=100;GermlineStatus=Germline_DB;EreppoLine=9015	GT:SQ:AD:AF:F1R2:F2R1:DP:SB:MB	0/1:99.99:5000,5000:0.5:2500,2500:2500,2500:10000:5000,5000,5000,5000:5000,5000,5000,5000
chr5	112170650	.	A	G	.	PASS	DP=10000;MQ=60;FractionInformativeReads=1;AQ=100;GermlineStatus=Germline_DB;EreppoLine=4782	GT:SQ:AD:AF:F1R2:F2R1:DP:SB:MB	0/1:99.99:5000,5000:0.5:2500,2500:2500,2500:10000:5000,5000,5000,5000:5000,5000,5000,5000
chr5	112170803	.	AAG	AAGAG	.	PASS	DP=10000;MQ=60;FractionInformativeReads=1;AQ=100;GermlineStatus=Germline_DB;EreppoLine=4783	GT:SQ:AD:AF:F1R2:F2R1:DP:SB:MB	0/1:99.99:5000,5000:0.5:2500,2500:2500,2500:10000:5000,5000,5000,5000:5000,5000,5000,5000
chr5	112170860	.	C	T	.	PASS	DP=10000;MQ=60;FractionInformativeReads=1;AQ=100;GermlineStatus=Germline_DB;EreppoLine=4784	GT:SQ:AD:AF:F1R2:F2R1:DP:SB:MB	0/1:99.99:5000,5000:0.5:2500,2500:2500,2500:10000:5000,5000,5000,5000:5000,5000,5000,5000
chr5	112173767	.	T	G	.	PASS	DP=10000;MQ=60;FractionInformativeReads=1;AQ=100;GermlineStatus=Germline_DB;EreppoLine=4785	GT:SQ:AD:AF:F1R2:F2R1:DP:SB:MB	0/1:99.99:5000,5000:0.5:2500,2500:2500,2500:10000:5000,5000,5000,5000:5000,5000,5000,5000
chr5	112173837	.	ATAGAAGT	A	.	PASS	DP=10000;MQ=60;FractionInformativeReads=1;AQ=100;GermlineStatus=Germline_DB;EreppoLine=9014	GT:SQ:AD:AF:F1R2:F2R1:DP:SB:MB	0/1:99.99:5000,5000:0.5:2500,2500:2500,2500:10000:5000,5000,5000,5000:5000,5000,5000,5000
chr5	112174368	.	A	C	.	PASS	DP=10000;MQ=60;FractionInformativeReads=1;AQ=100;GermlineStatus=Germline_DB;EreppoLine=4786	GT:SQ:AD:AF:F1R2:F2R1:DP:SB:MB	0/1:99.99:5000,5000:0.5:2500,2500:2500,2500:10000:5000,5000,5000,5000:5000,5000,5000,5000
chr5	112174368	.	A	G	.	PASS	DP=10000;MQ=60;FractionInformativeReads=1;AQ=100;GermlineStatus=Germline_DB;EreppoLine=4787	GT:SQ:AD:AF:F1R2:F2R1:DP:SB:MB	0/1:99.99:5000,5000:0.5:2500,2500:2500,2500:10000:5000,5000,5000,5000:5000,5000,5000,5000
chr5	112174374	.	G	A	.	PASS	DP=10000;MQ=60;FractionInformativeReads=1;AQ=100;GermlineStatus=Germline_DB;EreppoLine=4788	GT:SQ:AD:AF:F1R2:F2R1:DP:SB:MB	0/1:99.99:5000,5000:0.5:2500,2500:2500,2500:10000:5000,5000,5000,5000:5000,5000,5000,5000
chr5	112174374	.	G	T	.	PASS	DP=10000;MQ=60;FractionInformativeReads=1;AQ=100;GermlineStatus=Germline_DB;EreppoLine=4789	GT:SQ:AD:AF:F1R2:F2R1:DP:SB:MB	0/1:99.99:5000,5000:0.5:2500,2500:2500,2500:10000:5000,5000,5000,5000:5000,5000,5000,5000
chr5	112174375	.	T	A	.	PASS	DP=10000;MQ=60;FractionInformativeReads=1;AQ=100;GermlineStatus=Germline_DB;EreppoLine=4790	GT:SQ:AD:AF:F1R2:F2R1:DP:SB:MB	0/1:99.99:5000,5000:0.5:2500,2500:2500,2500:10000:5000,5000,5000,5000:5000,5000,5000,5000
chr5	112174375	.	T	G	.	PASS	DP=10000;MQ=60;FractionInformativeReads=1;AQ=100;GermlineStatus=Germline_DB;EreppoLine=4791	GT:SQ:AD:AF:F1R2:F2R1:DP:SB:MB	0/1:99.99:5000,5000:0.5:2500,2500:2500,2500:10000:5000,5000,5000,5000:5000,5000,5000,5000
chr5	112175684	.	AGT	A	.	PASS	DP=10000;MQ=60;FractionInformativeReads=1;AQ=100;GermlineStatus=Germline_DB;EreppoLine=8987	GT:SQ:AD:AF:F1R2:F2R1:DP:SB:MB	0/1:99.99:5000,5000:0.5:2500,2500:2500,2500:10000:5000,5000,5000,5000:5000,5000,5000,5000
chr5	112175690	.	C	T	.	PASS	DP=10000;MQ=60;FractionInformativeReads=1;AQ=100;GermlineStatus=Germline_DB;EreppoLine=4793	GT:SQ:AD:AF:F1R2:F2R1:DP:SB:MB	0/1:99.99:5000,5000:0.5:2500,2500:2500,2500:10000:5000,5000,5000,5000:5000,5000,5000,5000
chr5	112176023	.	T	G	.	PASS	DP=10000;MQ=60;FractionInformativeReads=1;AQ=100;GermlineStatus=Germline_DB;EreppoLine=4795	GT:SQ:AD:AF:F1R2:F2R1:DP:SB:MB	0/1:99.99:5000,5000:0.5:2500,2500:2500,2500:10000:5000,5000,5000,5000:5000,5000,5000,5000
chr5	112176069	.	AGC	A	.	PASS	DP=10000;MQ=60;FractionInformativeReads=1;AQ=100;GermlineStatus=Germline_DB;EreppoLine=4796	GT:SQ:AD:AF:F1R2:F2R1:DP:SB:MB	0/1:99.99:5000,5000:0.5:2500,2500:2500,2500:10000:5000,5000,5000,5000:5000,5000,5000,5000
chr5	112176197	.	G	T	.	PASS	DP=10000;MQ=60;FractionInformativeReads=1;AQ=100;GermlineStatus=Germline_DB;EreppoLine=4797	GT:SQ:AD:AF:F1R2:F2R1:DP:SB:MB	0/1:99.99:5000,5000:0.5:2500,2500:2500,2500:10000:5000,5000,5000,5000:5000,5000,5000,5000
chr5	112176756	.	T	A	.	PASS	DP=10000;MQ=60;FractionInformativeReads=1;AQ=100;GermlineStatus=Germline_DB;EreppoLine=4798	GT:SQ:AD:AF:F1R2:F2R1:DP:SB:MB	0/1:99.99:5000,5000:0.5:2500,2500:2500,2500:10000:5000,5000,5000,5000:5000,5000,5000,5000
chr5	112178087	.	ACAGCCACCACTTCTC	A	.	PASS	DP=10000;MQ=60;FractionInformativeReads=1;AQ=100;GermlineStatus=Germline_DB;EreppoLine=4801	GT:SQ:AD:AF:F1R2:F2R1:DP:SB:MB	0/1:99.99:5000,5000:0.5:2500,2500:2500,2500:10000:5000,5000,5000,5000:5000,5000,5000,5000
chr5	112179153	.	C	G	.	PASS	DP=10000;MQ=60;FractionInformativeReads=1;AQ=100;GermlineStatus=Germline_DB;EreppoLine=4802	GT:SQ:AD:AF:F1R2:F2R1:DP:SB:MB	0/1:99.99:5000,5000:0.5:2500,2500:2500,2500:10000:5000,5000,5000,5000:5000,5000,5000,5000
chr5	112179805	.	C	A	.	PASS	DP=10000;MQ=60;FractionInformativeReads=1;AQ=100;GermlineStatus=Germline_DB;EreppoLine=4804	GT:SQ:AD:AF:F1R2:F2R1:DP:SB:MB	0/1:99.99:5000,5000:0.5:2500,2500:2500,2500:10000:5000,5000,5000,5000:5000,5000,5000,5000
chr5	112179821	.	T	G	.	PASS	DP=10000;MQ=60;FractionInformativeReads=1;AQ=100;GermlineStatus=Germline_DB;EreppoLine=4805	GT:SQ:AD:AF:F1R2:F2R1:DP:SB:MB	0/1:99.99:5000,5000:0.5:2500,2500:2500,2500:10000:5000,5000,5000,5000:5000,5000,5000,5000
chr5	155754253	.	GTTC	G	.	PASS	DP=10000;MQ=60;FractionInformativeReads=1;AQ=100;GermlineStatus=Germline_DB;EreppoLine=9132	GT:SQ:AD:AF:F1R2:F2R1:DP:SB:MB	0/1:99.99:5000,5000:0.5:2500,2500:2500,2500:10000:5000,5000,5000,5000:5000,5000,5000,5000
chr5	155771586	.	C	G	.	PASS	DP=10000;MQ=60;FractionInformativeReads=1;AQ=100;GermlineStatus=Germline_DB;EreppoLine=9131	GT:SQ:AD:AF:F1R2:F2R1:DP:SB:MB	0/1:99.99:5000,5000:0.5:2500,2500:2500,2500:10000:5000,5000,5000,5000:5000,5000,5000,5000
chr5	155771586	.	C	T	.	PASS	DP=10000;MQ=60;FractionInformativeReads=1;AQ=100;GermlineStatus=Germline_DB;EreppoLine=9133	GT:SQ:AD:AF:F1R2:F2R1:DP:SB:MB	0/1:99.99:5000,5000:0.5:2500,2500:2500,2500:10000:5000,5000,5000,5000:5000,5000,5000,5000
chr5	155771686	.	T	C	.	PASS	DP=10000;MQ=60;FractionInformativeReads=1;AQ=100;GermlineStatus=Germline_DB;EreppoLine=9135	GT:SQ:AD:AF:F1R2:F2R1:DP:SB:MB	0/1:99.99:5000,5000:0.5:2500,2500:2500,2500:10000:5000,5000,5000,5000:5000,5000,5000,5000
chr5	155935707	.	C	T	.	PASS	DP=10000;MQ=60;FractionInformativeReads=1;AQ=100;GermlineStatus=Germline_DB;EreppoLine=9136	GT:SQ:AD:AF:F1R2:F2R1:DP:SB:MB	0/1:99.99:5000,5000:0.5:2500,2500:2500,2500:10000:5000,5000,5000,5000:5000,5000,5000,5000
chr5	156022052	.	C	T	.	PASS	DP=10000;MQ=60;FractionInformativeReads=1;AQ=100;GermlineStatus=Germline_DB;EreppoLine=9134	GT:SQ:AD:AF:F1R2:F2R1:DP:SB:MB	0/1:99.99:5000,5000:0.5:2500,2500:2500,2500:10000:5000,5000,5000,5000:5000,5000,5000,5000
chr6	76538307	.	C	T	.	PASS	DP=10000;MQ=60;FractionInformativeReads=1;AQ=100;GermlineStatus=Germline_DB;EreppoLine=158	GT:SQ:AD:AF:F1R2:F2R1:DP:SB:MB	0/1:99.99:5000,5000:0.5:2500,2500:2500,2500:10000:5000,5000,5000,5000:5000,5000,5000,5000
chr6	76542642	.	G	A	.	PASS	DP=10000;MQ=60;FractionInformativeReads=1;AQ=100;GermlineStatus=Germline_DB;EreppoLine=147	GT:SQ:AD:AF:F1R2:F2R1:DP:SB:MB	0/1:99.99:5000,5000:0.5:2500,2500:2500,2500:10000:5000,5000,5000,5000:5000,5000,5000,5000
chr6	76558195	.	C	T	.	PASS	DP=10000;MQ=60;FractionInformativeReads=1;AQ=100;GermlineStatus=Germline_DB;EreppoLine=735	GT:SQ:AD:AF:F1R2:F2R1:DP:SB:MB	0/1:99.99:5000,5000:0.5:2500,2500:2500,2500:10000:5000,5000,5000,5000:5000,5000,5000,5000
chr6	76599865	.	AAC	AACAC	.	PASS	DP=10000;MQ=60;FractionInformativeReads=1;AQ=100;GermlineStatus=Germline_DB;EreppoLine=1491	GT:SQ:AD:AF:F1R2:F2R1:DP:SB:MB	0/1:99.99:5000,5000:0.5:2500,2500:2500,2500:10000:5000,5000,5000,5000:5000,5000,5000,5000
chr6	76599951	.	C	T	.	PASS	DP=10000;MQ=60;FractionInformativeReads=1;AQ=100;GermlineStatus=Germline_DB;EreppoLine=146	GT:SQ:AD:AF:F1R2:F2R1:DP:SB:MB	0/1:99.99:5000,5000:0.5:2500,2500:2500,2500:10000:5000,5000,5000,5000:5000,5000,5000,5000
chr7	6026643	.	G	T	.	PASS	DP=10000;MQ=60;FractionInformativeReads=1;AQ=100;GermlineStatus=Germline_DB;EreppoLine=8414	GT:SQ:AD:AF:F1R2:F2R1:DP:SB:MB	0/1:99.99:5000,5000:0.5:2500,2500:2500,2500:10000:5000,5000,5000,5000:5000,5000,5000,5000
chr7	6026827	.	GGA	GGAGA	.	PASS	DP=10000;MQ=60;FractionInformativeReads=1;AQ=100;GermlineStatus=Germline_DB;EreppoLine=8416	GT:SQ:AD:AF:F1R2:F2R1:DP:SB:MB	0/1:99.99:5000,5000:0.5:2500,2500:2500,2500:10000:5000,5000,5000,5000:5000,5000,5000,5000
chr7	6029430	.	C	T	.	PASS	DP=10000;MQ=60;FractionInformativeReads=1;AQ=100;GermlineStatus=Germline_DB;EreppoLine=8412	GT:SQ:AD:AF:F1R2:F2R1:DP:SB:MB	0/1:99.99:5000,5000:0.5:2500,2500:2500,2500:10000:5000,5000,5000,5000:5000,5000,5000,5000
chr7	6029588	.	T	C	.	PASS	DP=10000;MQ=60;FractionInformativeReads=1;AQ=100;GermlineStatus=Germline_DB;EreppoLine=8437	GT:SQ:AD:AF:F1R2:F2R1:DP:SB:MB	0/1:99.99:5000,5000:0.5:2500,2500:2500,2500:10000:5000,5000,5000,5000:5000,5000,5000,5000
chr7	6038830	.	T	G	.	PASS	DP=10000;MQ=60;FractionInformativeReads=1;AQ=100;GermlineStatus=Germline_DB;EreppoLine=8413	GT:SQ:AD:AF:F1R2:F2R1:DP:SB:MB	0/1:99.99:5000,5000:0.5:2500,2500:2500,2500:10000:5000,5000,5000,5000:5000,5000,5000,5000
chr7	6043612	.	C	A	.	PASS	DP=10000;MQ=60;FractionInformativeReads=1;AQ=100;GermlineStatus=Germline_DB;EreppoLine=8415	GT:SQ:AD:AF:F1R2:F2R1:DP:SB:MB	0/1:99.99:5000,5000:0.5:2500,2500:2500,2500:10000:5000,5000,5000,5000:5000,5000,5000,5000
chr7	44184607	.	GGCCTGGGTCCTGACAAGGCCAGGCCTCCTGCCCCGCCAGGCTGCGAGCACGTGTGGGGAGCACTTCCCCATGGAGCCTGGGTGCTGTGGGGCTGTGGCATCCTCCCTGCGCTTGCGGCCACTGCTCTCACTGGCCCAGCATACAGGCCTTCTTACAGGCCACCGCCG	GA	.	PASS	DP=10000;MQ=60;FractionInformativeReads=1;AQ=100;GermlineStatus=Germline_DB;EreppoLine=5227	GT:SQ:AD:AF:F1R2:F2R1:DP:SB:MB	0/1:99.99:5000,5000:0.5:2500,2500:2500,2500:10000:5000,5000,5000,5000:5000,5000,5000,5000
chr7	44184733	.	TCTCACTGGCCCAGCATACAGGC	T	.	PASS	DP=10000;MQ=60;FractionInformativeReads=1;AQ=100;GermlineStatus=Germline_DB;EreppoLine=5223	GT:SQ:AD:AF:F1R2:F2R1:DP:SB:MB	0/1:99.99:5000,5000:0.5:2500,2500:2500,2500:10000:5000,5000,5000,5000:5000,5000,5000,5000
chr7	44184735	.	T	A	.	PASS	DP=10000;MQ=60;FractionInformativeReads=1;AQ=100;GermlineStatus=Germline_DB;EreppoLine=5934	GT:SQ:AD:AF:F1R2:F2R1:DP:SB:MB	0/1:99.99:5000,5000:0.5:2500,2500:2500,2500:10000:5000,5000,5000,5000:5000,5000,5000,5000
chr7	44184735	.	T	C	.	PASS	DP=10000;MQ=60;FractionInformativeReads=1;AQ=100;GermlineStatus=Germline_DB;EreppoLine=5472	GT:SQ:AD:AF:F1R2:F2R1:DP:SB:MB	0/1:99.99:5000,5000:0.5:2500,2500:2500,2500:10000:5000,5000,5000,5000:5000,5000,5000,5000
chr7	44184737	.	A	G	.	PASS	DP=10000;MQ=60;FractionInformativeReads=1;AQ=100;GermlineStatus=Germline_DB;EreppoLine=5473	GT:SQ:AD:AF:F1R2:F2R1:DP:SB:MB	0/1:99.99:5000,5000:0.5:2500,2500:2500,2500:10000:5000,5000,5000,5000:5000,5000,5000,5000
chr7	44184741	.	GCC	G	.	PASS	DP=10000;MQ=60;FractionInformativeReads=1;AQ=100;GermlineStatus=Germline_DB;EreppoLine=5135	GT:SQ:AD:AF:F1R2:F2R1:DP:SB:MB	0/1:99.99:5000,5000:0.5:2500,2500:2500,2500:10000:5000,5000,5000,5000:5000,5000,5000,5000
chr7	44184744	.	CAG	C	.	PASS	DP=10000;MQ=60;FractionInformativeReads=1;AQ=100;GermlineStatus=Germline_DB;EreppoLine=5222	GT:SQ:AD:AF:F1R2:F2R1:DP:SB:MB	0/1:99.99:5000,5000:0.5:2500,2500:2500,2500:10000:5000,5000,5000,5000:5000,5000,5000,5000
chr7	44184747	.	C	A	.	PASS	DP=10000;MQ=60;FractionInformativeReads=1;AQ=100;GermlineStatus=Germline_DB;EreppoLine=5520	GT:SQ:AD:AF:F1R2:F2R1:DP:SB:MB	0/1:99.99:5000,5000:0.5:2500,2500:2500,2500:10000:5000,5000,5000,5000:5000,5000,5000,5000
chr7	44184756	.	CTT	C	.	PASS	DP=10000;MQ=60;FractionInformativeReads=1;AQ=100;GermlineStatus=Germline_DB;EreppoLine=5224	GT:SQ:AD:AF:F1R2:F2R1:DP:SB:MB	0/1:99.99:5000,5000:0.5:2500,2500:2500,2500:10000:5000,5000,5000,5000:5000,5000,5000,5000
chr7	44184757	.	TTCTTACAGGCCA	T	.	PASS	DP=10000;MQ=60;FractionInformativeReads=1;AQ=100;GermlineStatus=Germline_DB;EreppoLine=5225	GT:SQ:AD:AF:F1R2:F2R1:DP:SB:MB	0/1:99.99:5000,5000:0.5:2500,2500:2500,2500:10000:5000,5000,5000,5000:5000,5000,5000,5000
chr7	44184758	.	TCTTA	T	.	PASS	DP=10000;MQ=60;FractionInformativeReads=1;AQ=100;GermlineStatus=Germline_DB;EreppoLine=5362	GT:SQ:AD:AF:F1R2:F2R1:DP:SB:MB	0/1:99.99:5000,5000:0.5:2500,2500:2500,2500:10000:5000,5000,5000,5000:5000,5000,5000,5000
chr7	44184760	.	TTA	T	.	PASS	DP=10000;MQ=60;FractionInformativeReads=1;AQ=100;GermlineStatus=Germline_DB;EreppoLine=5522	GT:SQ:AD:AF:F1R2:F2R1:DP:SB:MB	0/1:99.99:5000,5000:0.5:2500,2500:2500,2500:10000:5000,5000,5000,5000:5000,5000,5000,5000
chr7	44184766	.	GCC	G	.	PASS	DP=10000;MQ=60;FractionInformativeReads=1;AQ=100;GermlineStatus=Germline_DB;EreppoLine=5226	GT:SQ:AD:AF:F1R2:F2R1:DP:SB:MB	0/1:99.99:5000,5000:0.5:2500,2500:2500,2500:10000:5000,5000,5000,5000:5000,5000,5000,5000
chr7	44184770	.	CCG	CCGCG	.	PASS	DP=10000;MQ=60;FractionInformativeReads=1;AQ=100;GermlineStatus=Germline_DB;EreppoLine=5523	GT:SQ:AD:AF:F1R2:F2R1:DP:SB:MB	0/1:99.99:5000,5000:0.5:2500,2500:2500,2500:10000:5000,5000,5000,5000:5000,5000,5000,5000
chr7	44184771	.	CGCCGAGACCAGGGCCGCGCCCCGGCCACT	C	.	PASS	DP=10000;MQ=60;FractionInformativeReads=1;AQ=100;GermlineStatus=Germline_DB;EreppoLine=5524	GT:SQ:AD:AF:F1R2:F2R1:DP:SB:MB	0/1:99.99:5000,5000:0.5:2500,2500:2500,2500:10000:5000,5000,5000,5000:5000,5000,5000,5000
chr7	44184772	.	G	T	.	PASS	DP=10000;MQ=60;FractionInformativeReads=1;AQ=100;GermlineStatus=Germline_DB;EreppoLine=6697	GT:SQ:AD:AF:F1R2:F2R1:DP:SB:MB	0/1:99.99:5000,5000:0.5:2500,2500:2500,2500:10000:5000,5000,5000,5000:5000,5000,5000,5000
chr7	44184774	.	CGA	C	.	PASS	DP=10000;MQ=60;FractionInformativeReads=1;AQ=100;GermlineStatus=Germline_DB;EreppoLine=5257	GT:SQ:AD:AF:F1R2:F2R1:DP:SB:MB	0/1:99.99:5000,5000:0.5:2500,2500:2500,2500:10000:5000,5000,5000,5000:5000,5000,5000,5000
chr7	44184774	.	CGAGACCAGGGCCGCGCCCCGGCCACTGCCCTCCTCCGACTCGATGAAGGTGATCTCGCAGCTGGGCGTCAGCCTGCGCA	C	.	PASS	DP=10000;MQ=60;FractionInformativeReads=1;AQ=100;GermlineStatus=Germline_DB;EreppoLine=5715	GT:SQ:AD:AF:F1R2:F2R1:DP:SB:MB	0/1:99.99:5000,5000:0.5:2500,2500:2500,2500:10000:5000,5000,5000,5000:5000,5000,5000,5000
chr7	44184774	.	GAGACCAGGGCCGCGCCCCGGCCACTGCCCTCCTCCGACTCGATGAAGGTGATCTCGCAGCTGGGCGTCAGCCTGCGCAC	GTGTAA	.	PASS	DP=10000;MQ=60;FractionInformativeReads=1;AQ=100;GermlineStatus=Germline_DB;EreppoLine=5819	GT:SQ:AD:AF:F1R2:F2R1:DP:SB:MB	0/1:99.99:5000,5000:0.5:2500,2500:2500,2500:10000:5000,5000,5000,5000:5000,5000,5000,5000
chr7	44184775	.	G	T	.	PASS	DP=10000;MQ=60;FractionInformativeReads=1;AQ=100;GermlineStatus=Germline_DB;EreppoLine=5363	GT:SQ:AD:AF:F1R2:F2R1:DP:SB:MB	0/1:99.99:5000,5000:0.5:2500,2500:2500,2500:10000:5000,5000,5000,5000:5000,5000,5000,5000
chr7	44184775	.	GAGACCAGGGCCGCGCCC	G	.	PASS	DP=10000;MQ=60;FractionInformativeReads=1;AQ=100;GermlineStatus=Germline_DB;EreppoLine=5258	GT:SQ:AD:AF:F1R2:F2R1:DP:SB:MB	0/1:99.99:5000,5000:0.5:2500,2500:2500,2500:10000:5000,5000,5000,5000:5000,5000,5000,5000
chr7	44184784	.	GCC	G	.	PASS	DP=10000;MQ=60;FractionInformativeReads=1;AQ=100;GermlineStatus=Germline_DB;EreppoLine=5228	GT:SQ:AD:AF:F1R2:F2R1:DP:SB:MB	0/1:99.99:5000,5000:0.5:2500,2500:2500,2500:10000:5000,5000,5000,5000:5000,5000,5000,5000
chr7	44184786	.	CGC	C	.	PASS	DP=10000;MQ=60;FractionInformativeReads=1;AQ=100;GermlineStatus=Germline_DB;EreppoLine=5525	GT:SQ:AD:AF:F1R2:F2R1:DP:SB:MB	0/1:99.99:5000,5000:0.5:2500,2500:2500,2500:10000:5000,5000,5000,5000:5000,5000,5000,5000
chr7	44184788	.	C	A	.	PASS	DP=10000;MQ=60;FractionInformativeReads=1;AQ=100;GermlineStatus=Germline_DB;EreppoLine=6857	GT:SQ:AD:AF:F1R2:F2R1:DP:SB:MB	0/1:99.99:5000,5000:0.5:2500,2500:2500,2500:10000:5000,5000,5000,5000:5000,5000,5000,5000
chr7	44184788	.	C	T	.	PASS	DP=10000;MQ=60;FractionInformativeReads=1;AQ=100;GermlineStatus=Germline_DB;EreppoLine=6856	GT:SQ:AD:AF:F1R2:F2R1:DP:SB:MB	0/1:99.99:5000,5000:0.5:2500,2500:2500,2500:10000:5000,5000,5000,5000:5000,5000,5000,5000
chr7	44184789	.	GCC	G	.	PASS	DP=10000;MQ=60;FractionInformativeReads=1;AQ=100;GermlineStatus=Germline_DB;EreppoLine=5259	GT:SQ:AD:AF:F1R2:F2R1:DP:SB:MB	0/1:99.99:5000,5000:0.5:2500,2500:2500,2500:10000:5000,5000,5000,5000:5000,5000,5000,5000
chr7	44184789	.	GCC	G	.	PASS	DP=10000;MQ=60;FractionInformativeReads=1;AQ=100;GermlineStatus=Germline_DB;EreppoLine=5516	GT:SQ:AD:AF:F1R2:F2R1:DP:SB:MB	0/1:99.99:5000,5000:0.5:2500,2500:2500,2500:10000:5000,5000,5000,5000:5000,5000,5000,5000
chr7	44184789	.	GCCCCGGCCACT	G	.	PASS	DP=10000;MQ=60;FractionInformativeReads=1;AQ=100;GermlineStatus=Germline_DB;EreppoLine=5263	GT:SQ:AD:AF:F1R2:F2R1:DP:SB:MB	0/1:99.99:5000,5000:0.5:2500,2500:2500,2500:10000:5000,5000,5000,5000:5000,5000,5000,5000
chr7	44184793	.	CGG	C	.	PASS	DP=10000;MQ=60;FractionInformativeReads=1;AQ=100;GermlineStatus=Germline_DB;EreppoLine=5260	GT:SQ:AD:AF:F1R2:F2R1:DP:SB:MB	0/1:99.99:5000,5000:0.5:2500,2500:2500,2500:10000:5000,5000,5000,5000:5000,5000,5000,5000
chr7	44184794	.	GGC	GGCGC	.	PASS	DP=10000;MQ=60;FractionInformativeReads=1;AQ=100;GermlineStatus=Germline_DB;EreppoLine=5261	GT:SQ:AD:AF:F1R2:F2R1:DP:SB:MB	0/1:99.99:5000,5000:0.5:2500,2500:2500,2500:10000:5000,5000,5000,5000:5000,5000,5000,5000
chr7	44184795	.	GCC	G	.	PASS	DP=10000;MQ=60;FractionInformativeReads=1;AQ=100;GermlineStatus=Germline_DB;EreppoLine=5262	GT:SQ:AD:AF:F1R2:F2R1:DP:SB:MB	0/1:99.99:5000,5000:0.5:2500,2500:2500,2500:10000:5000,5000,5000,5000:5000,5000,5000,5000
chr7	44184801	.	GCC	G	.	PASS	DP=10000;MQ=60;FractionInformativeReads=1;AQ=100;GermlineStatus=Germline_DB;EreppoLine=5229	GT:SQ:AD:AF:F1R2:F2R1:DP:SB:MB	0/1:99.99:5000,5000:0.5:2500,2500:2500,2500:10000:5000,5000,5000,5000:5000,5000,5000,5000
chr7	44184802	.	C	T	.	PASS	DP=10000;MQ=60;FractionInformativeReads=1;AQ=100;GermlineStatus=Germline_DB;EreppoLine=5804	GT:SQ:AD:AF:F1R2:F2R1:DP:SB:MB	0/1:99.99:5000,5000:0.5:2500,2500:2500,2500:10000:5000,5000,5000,5000:5000,5000,5000,5000
chr7	44184803	.	CCT	CCTCT	.	PASS	DP=10000;MQ=60;FractionInformativeReads=1;AQ=100;GermlineStatus=Germline_DB;EreppoLine=5369	GT:SQ:AD:AF:F1R2:F2R1:DP:SB:MB	0/1:99.99:5000,5000:0.5:2500,2500:2500,2500:10000:5000,5000,5000,5000:5000,5000,5000,5000
chr7	44184806	.	C	A	.	PASS	DP=10000;MQ=60;FractionInformativeReads=1;AQ=100;GermlineStatus=Germline_DB;EreppoLine=5526	GT:SQ:AD:AF:F1R2:F2R1:DP:SB:MB	0/1:99.99:5000,5000:0.5:2500,2500:2500,2500:10000:5000,5000,5000,5000:5000,5000,5000,5000
chr7	44184811	.	G	A	.	PASS	DP=10000;MQ=60;FractionInformativeReads=1;AQ=100;GermlineStatus=Germline_DB;EreppoLine=5265	GT:SQ:AD:AF:F1R2:F2R1:DP:SB:MB	0/1:99.99:5000,5000:0.5:2500,2500:2500,2500:10000:5000,5000,5000,5000:5000,5000,5000,5000
chr7	44184811	.	G	C	.	PASS	DP=10000;MQ=60;FractionInformativeReads=1;AQ=100;GermlineStatus=Germline_DB;EreppoLine=5264	GT:SQ:AD:AF:F1R2:F2R1:DP:SB:MB	0/1:99.99:5000,5000:0.5:2500,2500:2500,2500:10000:5000,5000,5000,5000:5000,5000,5000,5000
chr7	44184811	.	G	T	.	PASS	DP=10000;MQ=60;FractionInformativeReads=1;AQ=100;GermlineStatus=Germline_DB;EreppoLine=5533	GT:SQ:AD:AF:F1R2:F2R1:DP:SB:MB	0/1:99.99:5000,5000:0.5:2500,2500:2500,2500:10000:5000,5000,5000,5000:5000,5000,5000,5000
chr7	44184812	.	ACTCGA	ACTCGACTCGA	.	PASS	DP=10000;MQ=60;FractionInformativeReads=1;AQ=100;GermlineStatus=Germline_DB;EreppoLine=5266	GT:SQ:AD:AF:F1R2:F2R1:DP:SB:MB	0/1:99.99:5000,5000:0.5:2500,2500:2500,2500:10000:5000,5000,5000,5000:5000,5000,5000,5000
chr7	44184815	.	C	A	.	PASS	DP=10000;MQ=60;FractionInformativeReads=1;AQ=100;GermlineStatus=Germline_DB;EreppoLine=5267	GT:SQ:AD:AF:F1R2:F2R1:DP:SB:MB	0/1:99.99:5000,5000:0.5:2500,2500:2500,2500:10000:5000,5000,5000,5000:5000,5000,5000,5000
chr7	44184816	.	G	A	.	PASS	DP=10000;MQ=60;FractionInformativeReads=1;AQ=100;GermlineStatus=Germline_DB;EreppoLine=6221	GT:SQ:AD:AF:F1R2:F2R1:DP:SB:MB	0/1:99.99:5000,5000:0.5:2500,2500:2500,2500:10000:5000,5000,5000,5000:5000,5000,5000,5000
chr7	44184816	.	GATGAAGGTGATCT	G	.	PASS	DP=10000;MQ=60;FractionInformativeReads=1;AQ=100;GermlineStatus=Germline_DB;EreppoLine=5232	GT:SQ:AD:AF:F1R2:F2R1:DP:SB:MB	0/1:99.99:5000,5000:0.5:2500,2500:2500,2500:10000:5000,5000,5000,5000:5000,5000,5000,5000
chr7	44184820	.	A	T	.	PASS	DP=10000;MQ=60;FractionInformativeReads=1;AQ=100;GermlineStatus=Germline_DB;EreppoLine=5230	GT:SQ:AD:AF:F1R2:F2R1:DP:SB:MB	0/1:99.99:5000,5000:0.5:2500,2500:2500,2500:10000:5000,5000,5000,5000:5000,5000,5000,5000
chr7	44184820	.	AAGG	A	.	PASS	DP=10000;MQ=60;FractionInformativeReads=1;AQ=100;GermlineStatus=Germline_DB;EreppoLine=5231	GT:SQ:AD:AF:F1R2:F2R1:DP:SB:MB	0/1:99.99:5000,5000:0.5:2500,2500:2500,2500:10000:5000,5000,5000,5000:5000,5000,5000,5000
chr7	44184823	.	G	A	.	PASS	DP=10000;MQ=60;FractionInformativeReads=1;AQ=100;GermlineStatus=Germline_DB;EreppoLine=6307	GT:SQ:AD:AF:F1R2:F2R1:DP:SB:MB	0/1:99.99:5000,5000:0.5:2500,2500:2500,2500:10000:5000,5000,5000,5000:5000,5000,5000,5000
chr7	44184824	.	TGA	T	.	PASS	DP=10000;MQ=60;FractionInformativeReads=1;AQ=100;GermlineStatus=Germline_DB;EreppoLine=5268	GT:SQ:AD:AF:F1R2:F2R1:DP:SB:MB	0/1:99.99:5000,5000:0.5:2500,2500:2500,2500:10000:5000,5000,5000,5000:5000,5000,5000,5000
chr7	44184826	.	A	T	.	PASS	DP=10000;MQ=60;FractionInformativeReads=1;AQ=100;GermlineStatus=Germline_DB;EreppoLine=6858	GT:SQ:AD:AF:F1R2:F2R1:DP:SB:MB	0/1:99.99:5000,5000:0.5:2500,2500:2500,2500:10000:5000,5000,5000,5000:5000,5000,5000,5000
chr7	44184826	.	ATCTC	ATCTCTCTC	.	PASS	DP=10000;MQ=60;FractionInformativeReads=1;AQ=100;GermlineStatus=Germline_DB;EreppoLine=5534	GT:SQ:AD:AF:F1R2:F2R1:DP:SB:MB	0/1:99.99:5000,5000:0.5:2500,2500:2500,2500:10000:5000,5000,5000,5000:5000,5000,5000,5000
chr7	44184826	.	ATCTCGCAGCTGG	A	.	PASS	DP=10000;MQ=60;FractionInformativeReads=1;AQ=100;GermlineStatus=Germline_DB;EreppoLine=5810	GT:SQ:AD:AF:F1R2:F2R1:DP:SB:MB	0/1:99.99:5000,5000:0.5:2500,2500:2500,2500:10000:5000,5000,5000,5000:5000,5000,5000,5000
chr7	44184827	.	T	A	.	PASS	DP=10000;MQ=60;FractionInformativeReads=1;AQ=100;GermlineStatus=Germline_DB;EreppoLine=6222	GT:SQ:AD:AF:F1R2:F2R1:DP:SB:MB	0/1:99.99:5000,5000:0.5:2500,2500:2500,2500:10000:5000,5000,5000,5000:5000,5000,5000,5000
chr7	44184827	.	TCT	TCTCT	.	PASS	DP=10000;MQ=60;FractionInformativeReads=1;AQ=100;GermlineStatus=Germline_DB;EreppoLine=5717	GT:SQ:AD:AF:F1R2:F2R1:DP:SB:MB	0/1:99.99:5000,5000:0.5:2500,2500:2500,2500:10000:5000,5000,5000,5000:5000,5000,5000,5000
chr7	44184831	.	G	T	.	PASS	DP=10000;MQ=60;FractionInformativeReads=1;AQ=100;GermlineStatus=Germline_DB;EreppoLine=5269	GT:SQ:AD:AF:F1R2:F2R1:DP:SB:MB	0/1:99.99:5000,5000:0.5:2500,2500:2500,2500:10000:5000,5000,5000,5000:5000,5000,5000,5000
chr7	44184832	.	CAGCT	CAGCTAGCT	.	PASS	DP=10000;MQ=60;FractionInformativeReads=1;AQ=100;GermlineStatus=Germline_DB;EreppoLine=5718	GT:SQ:AD:AF:F1R2:F2R1:DP:SB:MB	0/1:99.99:5000,5000:0.5:2500,2500:2500,2500:10000:5000,5000,5000,5000:5000,5000,5000,5000
chr7	44184835	.	TGG	TCGGC	.	PASS	DP=10000;MQ=60;FractionInformativeReads=1;AQ=100;GermlineStatus=Germline_DB;EreppoLine=5535	GT:SQ:AD:AF:F1R2:F2R1:DP:SB:MB	0/1:99.99:5000,5000:0.5:2500,2500:2500,2500:10000:5000,5000,5000,5000:5000,5000,5000,5000
chr7	44184844	.	A	G	.	PASS	DP=10000;MQ=60;FractionInformativeReads=1;AQ=100;GermlineStatus=Germline_DB;EreppoLine=6859	GT:SQ:AD:AF:F1R2:F2R1:DP:SB:MB	0/1:99.99:5000,5000:0.5:2500,2500:2500,2500:10000:5000,5000,5000,5000:5000,5000,5000,5000
chr7	44184848	.	T	G	.	PASS	DP=10000;MQ=60;FractionInformativeReads=1;AQ=100;GermlineStatus=Germline_DB;EreppoLine=5233	GT:SQ:AD:AF:F1R2:F2R1:DP:SB:MB	0/1:99.99:5000,5000:0.5:2500,2500:2500,2500:10000:5000,5000,5000,5000:5000,5000,5000,5000
chr7	44184852	.	CACGC	CACGCACGC	.	PASS	DP=10000;MQ=60;FractionInformativeReads=1;AQ=100;GermlineStatus=Germline_DB;EreppoLine=5716	GT:SQ:AD:AF:F1R2:F2R1:DP:SB:MB	0/1:99.99:5000,5000:0.5:2500,2500:2500,2500:10000:5000,5000,5000,5000:5000,5000,5000,5000
chr7	44184853	.	A	C	.	PASS	DP=10000;MQ=60;FractionInformativeReads=1;AQ=100;GermlineStatus=Germline_DB;EreppoLine=6860	GT:SQ:AD:AF:F1R2:F2R1:DP:SB:MB	0/1:99.99:5000,5000:0.5:2500,2500:2500,2500:10000:5000,5000,5000,5000:5000,5000,5000,5000
chr7	44184855	.	GCT	G	.	PASS	DP=10000;MQ=60;FractionInformativeReads=1;AQ=100;GermlineStatus=Germline_DB;EreppoLine=5235	GT:SQ:AD:AF:F1R2:F2R1:DP:SB:MB	0/1:99.99:5000,5000:0.5:2500,2500:2500,2500:10000:5000,5000,5000,5000:5000,5000,5000,5000
chr7	44184859	.	CATGGAACC	CATGAAGGTGGCTCGCA	.	PASS	DP=10000;MQ=60;FractionInformativeReads=1;AQ=100;GermlineStatus=Germline_DB;EreppoLine=5236	GT:SQ:AD:AF:F1R2:F2R1:DP:SB:MB	0/1:99.99:5000,5000:0.5:2500,2500:2500,2500:10000:5000,5000,5000,5000:5000,5000,5000,5000
chr7	44184863	.	G	A	.	PASS	DP=10000;MQ=60;FractionInformativeReads=1;AQ=100;GermlineStatus=Germline_DB;EreppoLine=5803	GT:SQ:AD:AF:F1R2:F2R1:DP:SB:MB	0/1:99.99:5000,5000:0.5:2500,2500:2500,2500:10000:5000,5000,5000,5000:5000,5000,5000,5000
chr7	44184865	.	A	G	.	PASS	DP=10000;MQ=60;FractionInformativeReads=1;AQ=100;GermlineStatus=Germline_DB;EreppoLine=6862	GT:SQ:AD:AF:F1R2:F2R1:DP:SB:MB	0/1:99.99:5000,5000:0.5:2500,2500:2500,2500:10000:5000,5000,5000,5000:5000,5000,5000,5000
chr7	44184865	.	A	T	.	PASS	DP=10000;MQ=60;FractionInformativeReads=1;AQ=100;GermlineStatus=Germline_DB;EreppoLine=6861	GT:SQ:AD:AF:F1R2:F2R1:DP:SB:MB	0/1:99.99:5000,5000:0.5:2500,2500:2500,2500:10000:5000,5000,5000,5000:5000,5000,5000,5000
chr7	44184872	.	C	A	.	PASS	DP=10000;MQ=60;FractionInformativeReads=1;AQ=100;GermlineStatus=Germline_DB;EreppoLine=5270	GT:SQ:AD:AF:F1R2:F2R1:DP:SB:MB	0/1:99.99:5000,5000:0.5:2500,2500:2500,2500:10000:5000,5000,5000,5000:5000,5000,5000,5000
chr7	44184872	.	CCTTGAAGCTG	C	.	PASS	DP=10000;MQ=60;FractionInformativeReads=1;AQ=100;GermlineStatus=Germline_DB;EreppoLine=5237	GT:SQ:AD:AF:F1R2:F2R1:DP:SB:MB	0/1:99.99:5000,5000:0.5:2500,2500:2500,2500:10000:5000,5000,5000,5000:5000,5000,5000,5000
chr7	44184873	.	CTT	C	.	PASS	DP=10000;MQ=60;FractionInformativeReads=1;AQ=100;GermlineStatus=Germline_DB;EreppoLine=5271	GT:SQ:AD:AF:F1R2:F2R1:DP:SB:MB	0/1:99.99:5000,5000:0.5:2500,2500:2500,2500:10000:5000,5000,5000,5000:5000,5000,5000,5000
chr7	44184877	.	A	G	.	PASS	DP=10000;MQ=60;FractionInformativeReads=1;AQ=100;GermlineStatus=Germline_DB;EreppoLine=5272	GT:SQ:AD:AF:F1R2:F2R1:DP:SB:MB	0/1:99.99:5000,5000:0.5:2500,2500:2500,2500:10000:5000,5000,5000,5000:5000,5000,5000,5000
chr7	44184878	.	A	C	.	PASS	DP=10000;MQ=60;FractionInformativeReads=1;AQ=100;GermlineStatus=Germline_DB;EreppoLine=5274	GT:SQ:AD:AF:F1R2:F2R1:DP:SB:MB	0/1:99.99:5000,5000:0.5:2500,2500:2500,2500:10000:5000,5000,5000,5000:5000,5000,5000,5000
chr7	44184878	.	A	G	.	PASS	DP=10000;MQ=60;FractionInformativeReads=1;AQ=100;GermlineStatus=Germline_DB;EreppoLine=5517	GT:SQ:AD:AF:F1R2:F2R1:DP:SB:MB	0/1:99.99:5000,5000:0.5:2500,2500:2500,2500:10000:5000,5000,5000,5000:5000,5000,5000,5000
chr7	44184878	.	AGC	A	.	PASS	DP=10000;MQ=60;FractionInformativeReads=1;AQ=100;GermlineStatus=Germline_DB;EreppoLine=5273	GT:SQ:AD:AF:F1R2:F2R1:DP:SB:MB	0/1:99.99:5000,5000:0.5:2500,2500:2500,2500:10000:5000,5000,5000,5000:5000,5000,5000,5000
chr7	44184880	.	C	A	.	PASS	DP=10000;MQ=60;FractionInformativeReads=1;AQ=100;GermlineStatus=Germline_DB;EreppoLine=5276	GT:SQ:AD:AF:F1R2:F2R1:DP:SB:MB	0/1:99.99:5000,5000:0.5:2500,2500:2500,2500:10000:5000,5000,5000,5000:5000,5000,5000,5000
chr7	44184880	.	C	G	.	PASS	DP=10000;MQ=60;FractionInformativeReads=1;AQ=100;GermlineStatus=Germline_DB;EreppoLine=5364	GT:SQ:AD:AF:F1R2:F2R1:DP:SB:MB	0/1:99.99:5000,5000:0.5:2500,2500:2500,2500:10000:5000,5000,5000,5000:5000,5000,5000,5000
chr7	44184881	.	T	C	.	PASS	DP=10000;MQ=60;FractionInformativeReads=1;AQ=100;GermlineStatus=Germline_DB;EreppoLine=5719	GT:SQ:AD:AF:F1R2:F2R1:DP:SB:MB	0/1:99.99:5000,5000:0.5:2500,2500:2500,2500:10000:5000,5000,5000,5000:5000,5000,5000,5000
chr7	44184881	.	TGGGCAGAAGAGAAGCA	T	.	PASS	DP=10000;MQ=60;FractionInformativeReads=1;AQ=100;GermlineStatus=Germline_DB;EreppoLine=5548	GT:SQ:AD:AF:F1R2:F2R1:DP:SB:MB	0/1:99.99:5000,5000:0.5:2500,2500:2500,2500:10000:5000,5000,5000,5000:5000,5000,5000,5000
chr7	44184892	.	G	T	.	PASS	DP=10000;MQ=60;FractionInformativeReads=1;AQ=100;GermlineStatus=Germline_DB;EreppoLine=6395	GT:SQ:AD:AF:F1R2:F2R1:DP:SB:MB	0/1:99.99:5000,5000:0.5:2500,2500:2500,2500:10000:5000,5000,5000,5000:5000,5000,5000,5000
chr7	44185109	.	T	A	.	PASS	DP=10000;MQ=60;FractionInformativeReads=1;AQ=100;GermlineStatus=Germline_DB;EreppoLine=5536	GT:SQ:AD:AF:F1R2:F2R1:DP:SB:MB	0/1:99.99:5000,5000:0.5:2500,2500:2500,2500:10000:5000,5000,5000,5000:5000,5000,5000,5000
chr7	44185109	.	T	C	.	PASS	DP=10000;MQ=60;FractionInformativeReads=1;AQ=100;GermlineStatus=Germline_DB;EreppoLine=5277	GT:SQ:AD:AF:F1R2:F2R1:DP:SB:MB	0/1:99.99:5000,5000:0.5:2500,2500:2500,2500:10000:5000,5000,5000,5000:5000,5000,5000,5000
chr7	44185114	.	A	C	.	PASS	DP=10000;MQ=60;FractionInformativeReads=1;AQ=100;GermlineStatus=Germline_DB;EreppoLine=6865	GT:SQ:AD:AF:F1R2:F2R1:DP:SB:MB	0/1:99.99:5000,5000:0.5:2500,2500:2500,2500:10000:5000,5000,5000,5000:5000,5000,5000,5000
chr7	44185114	.	A	G	.	PASS	DP=10000;MQ=60;FractionInformativeReads=1;AQ=100;GermlineStatus=Germline_DB;EreppoLine=6864	GT:SQ:AD:AF:F1R2:F2R1:DP:SB:MB	0/1:99.99:5000,5000:0.5:2500,2500:2500,2500:10000:5000,5000,5000,5000:5000,5000,5000,5000
chr7	44185114	.	A	T	.	PASS	DP=10000;MQ=60;FractionInformativeReads=1;AQ=100;GermlineStatus=Germline_DB;EreppoLine=6863	GT:SQ:AD:AF:F1R2:F2R1:DP:SB:MB	0/1:99.99:5000,5000:0.5:2500,2500:2500,2500:10000:5000,5000,5000,5000:5000,5000,5000,5000
chr7	44185115	.	C	T	.	PASS	DP=10000;MQ=60;FractionInformativeReads=1;AQ=100;GermlineStatus=Germline_DB;EreppoLine=6866	GT:SQ:AD:AF:F1R2:F2R1:DP:SB:MB	0/1:99.99:5000,5000:0.5:2500,2500:2500,2500:10000:5000,5000,5000,5000:5000,5000,5000,5000
chr7	44185120	.	C	T	.	PASS	DP=10000;MQ=60;FractionInformativeReads=1;AQ=100;GermlineStatus=Germline_DB;EreppoLine=6867	GT:SQ:AD:AF:F1R2:F2R1:DP:SB:MB	0/1:99.99:5000,5000:0.5:2500,2500:2500,2500:10000:5000,5000,5000,5000:5000,5000,5000,5000
chr7	44185121	.	C	A	.	PASS	DP=10000;MQ=60;FractionInformativeReads=1;AQ=100;GermlineStatus=Germline_DB;EreppoLine=6870	GT:SQ:AD:AF:F1R2:F2R1:DP:SB:MB	0/1:99.99:5000,5000:0.5:2500,2500:2500,2500:10000:5000,5000,5000,5000:5000,5000,5000,5000
chr7	44185121	.	C	G	.	PASS	DP=10000;MQ=60;FractionInformativeReads=1;AQ=100;GermlineStatus=Germline_DB;EreppoLine=6869	GT:SQ:AD:AF:F1R2:F2R1:DP:SB:MB	0/1:99.99:5000,5000:0.5:2500,2500:2500,2500:10000:5000,5000,5000,5000:5000,5000,5000,5000
chr7	44185121	.	C	T	.	PASS	DP=10000;MQ=60;FractionInformativeReads=1;AQ=100;GermlineStatus=Germline_DB;EreppoLine=6868	GT:SQ:AD:AF:F1R2:F2R1:DP:SB:MB	0/1:99.99:5000,5000:0.5:2500,2500:2500,2500:10000:5000,5000,5000,5000:5000,5000,5000,5000
chr7	44185159	.	C	A	.	PASS	DP=10000;MQ=60;FractionInformativeReads=1;AQ=100;GermlineStatus=Germline_DB;EreppoLine=5313	GT:SQ:AD:AF:F1R2:F2R1:DP:SB:MB	0/1:99.99:5000,5000:0.5:2500,2500:2500,2500:10000:5000,5000,5000,5000:5000,5000,5000,5000
chr7	44185159	.	C	T	.	PASS	DP=10000;MQ=60;FractionInformativeReads=1;AQ=100;GermlineStatus=Germline_DB;EreppoLine=5537	GT:SQ:AD:AF:F1R2:F2R1:DP:SB:MB	0/1:99.99:5000,5000:0.5:2500,2500:2500,2500:10000:5000,5000,5000,5000:5000,5000,5000,5000
chr7	44185160	.	G	C	.	PASS	DP=10000;MQ=60;FractionInformativeReads=1;AQ=100;GermlineStatus=Germline_DB;EreppoLine=5518	GT:SQ:AD:AF:F1R2:F2R1:DP:SB:MB	0/1:99.99:5000,5000:0.5:2500,2500:2500,2500:10000:5000,5000,5000,5000:5000,5000,5000,5000
chr7	44185168	.	C	A	.	PASS	DP=10000;MQ=60;FractionInformativeReads=1;AQ=100;GermlineStatus=Germline_DB;EreppoLine=5315	GT:SQ:AD:AF:F1R2:F2R1:DP:SB:MB	0/1:99.99:5000,5000:0.5:2500,2500:2500,2500:10000:5000,5000,5000,5000:5000,5000,5000,5000
chr7	44185168	.	C	G	.	PASS	DP=10000;MQ=60;FractionInformativeReads=1;AQ=100;GermlineStatus=Germline_DB;EreppoLine=5314	GT:SQ:AD:AF:F1R2:F2R1:DP:SB:MB	0/1:99.99:5000,5000:0.5:2500,2500:2500,2500:10000:5000,5000,5000,5000:5000,5000,5000,5000
chr7	44185174	.	C	A	.	PASS	DP=10000;MQ=60;FractionInformativeReads=1;AQ=100;GermlineStatus=Germline_DB;EreppoLine=5549	GT:SQ:AD:AF:F1R2:F2R1:DP:SB:MB	0/1:99.99:5000,5000:0.5:2500,2500:2500,2500:10000:5000,5000,5000,5000:5000,5000,5000,5000
chr7	44185174	.	C	G	.	PASS	DP=10000;MQ=60;FractionInformativeReads=1;AQ=100;GermlineStatus=Germline_DB;EreppoLine=5316	GT:SQ:AD:AF:F1R2:F2R1:DP:SB:MB	0/1:99.99:5000,5000:0.5:2500,2500:2500,2500:10000:5000,5000,5000,5000:5000,5000,5000,5000
chr7	44185175	.	G	A	.	PASS	DP=10000;MQ=60;FractionInformativeReads=1;AQ=100;GermlineStatus=Germline_DB;EreppoLine=5317	GT:SQ:AD:AF:F1R2:F2R1:DP:SB:MB	0/1:99.99:5000,5000:0.5:2500,2500:2500,2500:10000:5000,5000,5000,5000:5000,5000,5000,5000
chr7	44185175	.	G	C	.	PASS	DP=10000;MQ=60;FractionInformativeReads=1;AQ=100;GermlineStatus=Germline_DB;EreppoLine=5519	GT:SQ:AD:AF:F1R2:F2R1:DP:SB:MB	0/1:99.99:5000,5000:0.5:2500,2500:2500,2500:10000:5000,5000,5000,5000:5000,5000,5000,5000
chr7	44185175	.	G	T	.	PASS	DP=10000;MQ=60;FractionInformativeReads=1;AQ=100;GermlineStatus=Germline_DB;EreppoLine=5802	GT:SQ:AD:AF:F1R2:F2R1:DP:SB:MB	0/1:99.99:5000,5000:0.5:2500,2500:2500,2500:10000:5000,5000,5000,5000:5000,5000,5000,5000
chr7	44185180	.	A	G	.	PASS	DP=10000;MQ=60;FractionInformativeReads=1;AQ=100;GermlineStatus=Germline_DB;EreppoLine=6873	GT:SQ:AD:AF:F1R2:F2R1:DP:SB:MB	0/1:99.99:5000,5000:0.5:2500,2500:2500,2500:10000:5000,5000,5000,5000:5000,5000,5000,5000
chr7	44185180	.	A	T	.	PASS	DP=10000;MQ=60;FractionInformativeReads=1;AQ=100;GermlineStatus=Germline_DB;EreppoLine=6872	GT:SQ:AD:AF:F1R2:F2R1:DP:SB:MB	0/1:99.99:5000,5000:0.5:2500,2500:2500,2500:10000:5000,5000,5000,5000:5000,5000,5000,5000
chr7	44185180	.	ATG	A	.	PASS	DP=10000;MQ=60;FractionInformativeReads=1;AQ=100;GermlineStatus=Germline_DB;EreppoLine=6874	GT:SQ:AD:AF:F1R2:F2R1:DP:SB:MB	0/1:99.99:5000,5000:0.5:2500,2500:2500,2500:10000:5000,5000,5000,5000:5000,5000,5000,5000
chr7	44185181	.	TGAC	T	.	PASS	DP=10000;MQ=60;FractionInformativeReads=1;AQ=100;GermlineStatus=Germline_DB;EreppoLine=6871	GT:SQ:AD:AF:F1R2:F2R1:DP:SB:MB	0/1:99.99:5000,5000:0.5:2500,2500:2500,2500:10000:5000,5000,5000,5000:5000,5000,5000,5000
chr7	44185183	.	A	G	.	PASS	DP=10000;MQ=60;FractionInformativeReads=1;AQ=100;GermlineStatus=Germline_DB;EreppoLine=6876	GT:SQ:AD:AF:F1R2:F2R1:DP:SB:MB	0/1:99.99:5000,5000:0.5:2500,2500:2500,2500:10000:5000,5000,5000,5000:5000,5000,5000,5000
chr7	44185186	.	C	T	.	PASS	DP=10000;MQ=60;FractionInformativeReads=1;AQ=100;GermlineStatus=Germline_DB;EreppoLine=5827	GT:SQ:AD:AF:F1R2:F2R1:DP:SB:MB	0/1:99.99:5000,5000:0.5:2500,2500:2500,2500:10000:5000,5000,5000,5000:5000,5000,5000,5000
chr7	44185187	.	CCG	CCGCG	.	PASS	DP=10000;MQ=60;FractionInformativeReads=1;AQ=100;GermlineStatus=Germline_DB;EreppoLine=6877	GT:SQ:AD:AF:F1R2:F2R1:DP:SB:MB	0/1:99.99:5000,5000:0.5:2500,2500:2500,2500:10000:5000,5000,5000,5000:5000,5000,5000,5000
chr7	44185189	.	G	A	.	PASS	DP=10000;MQ=60;FractionInformativeReads=1;AQ=100;GermlineStatus=Germline_DB;EreppoLine=6500	GT:SQ:AD:AF:F1R2:F2R1:DP:SB:MB	0/1:99.99:5000,5000:0.5:2500,2500:2500,2500:10000:5000,5000,5000,5000:5000,5000,5000,5000
chr7	44185189	.	G	T	.	PASS	DP=10000;MQ=60;FractionInformativeReads=1;AQ=100;GermlineStatus=Germline_DB;EreppoLine=6501	GT:SQ:AD:AF:F1R2:F2R1:DP:SB:MB	0/1:99.99:5000,5000:0.5:2500,2500:2500,2500:10000:5000,5000,5000,5000:5000,5000,5000,5000
chr7	44185192	.	A	C	.	PASS	DP=10000;MQ=60;FractionInformativeReads=1;AQ=100;GermlineStatus=Germline_DB;EreppoLine=6879	GT:SQ:AD:AF:F1R2:F2R1:DP:SB:MB	0/1:99.99:5000,5000:0.5:2500,2500:2500,2500:10000:5000,5000,5000,5000:5000,5000,5000,5000
chr7	44185192	.	A	G	.	PASS	DP=10000;MQ=60;FractionInformativeReads=1;AQ=100;GermlineStatus=Germline_DB;EreppoLine=6878	GT:SQ:AD:AF:F1R2:F2R1:DP:SB:MB	0/1:99.99:5000,5000:0.5:2500,2500:2500,2500:10000:5000,5000,5000,5000:5000,5000,5000,5000
chr7	44185193	.	G	C	.	PASS	DP=10000;MQ=60;FractionInformativeReads=1;AQ=100;GermlineStatus=Germline_DB;EreppoLine=6880	GT:SQ:AD:AF:F1R2:F2R1:DP:SB:MB	0/1:99.99:5000,5000:0.5:2500,2500:2500,2500:10000:5000,5000,5000,5000:5000,5000,5000,5000
chr7	44185196	.	CCG	CCGCG	.	PASS	DP=10000;MQ=60;FractionInformativeReads=1;AQ=100;GermlineStatus=Germline_DB;EreppoLine=8921	GT:SQ:AD:AF:F1R2:F2R1:DP:SB:MB	0/1:99.99:5000,5000:0.5:2500,2500:2500,2500:10000:5000,5000,5000,5000:5000,5000,5000,5000
chr7	44185201	.	G	A	.	PASS	DP=10000;MQ=60;FractionInformativeReads=1;AQ=100;GermlineStatus=Germline_DB;EreppoLine=6502	GT:SQ:AD:AF:F1R2:F2R1:DP:SB:MB	0/1:99.99:5000,5000:0.5:2500,2500:2500,2500:10000:5000,5000,5000,5000:5000,5000,5000,5000
chr7	44185201	.	G	C	.	PASS	DP=10000;MQ=60;FractionInformativeReads=1;AQ=100;GermlineStatus=Germline_DB;EreppoLine=6503	GT:SQ:AD:AF:F1R2:F2R1:DP:SB:MB	0/1:99.99:5000,5000:0.5:2500,2500:2500,2500:10000:5000,5000,5000,5000:5000,5000,5000,5000
chr7	44185201	.	GAG	G	.	PASS	DP=10000;MQ=60;FractionInformativeReads=1;AQ=100;GermlineStatus=Germline_DB;EreppoLine=6557	GT:SQ:AD:AF:F1R2:F2R1:DP:SB:MB	0/1:99.99:5000,5000:0.5:2500,2500:2500,2500:10000:5000,5000,5000,5000:5000,5000,5000,5000
chr7	44185202	.	A	G	.	PASS	DP=10000;MQ=60;FractionInformativeReads=1;AQ=100;GermlineStatus=Germline_DB;EreppoLine=6691	GT:SQ:AD:AF:F1R2:F2R1:DP:SB:MB	0/1:99.99:5000,5000:0.5:2500,2500:2500,2500:10000:5000,5000,5000,5000:5000,5000,5000,5000
chr7	44185202	.	A	T	.	PASS	DP=10000;MQ=60;FractionInformativeReads=1;AQ=100;GermlineStatus=Germline_DB;EreppoLine=6504	GT:SQ:AD:AF:F1R2:F2R1:DP:SB:MB	0/1:99.99:5000,5000:0.5:2500,2500:2500,2500:10000:5000,5000,5000,5000:5000,5000,5000,5000
chr7	44185202	.	AGCACATGTGCGCAGCGC	A	.	PASS	DP=10000;MQ=60;FractionInformativeReads=1;AQ=100;GermlineStatus=Germline_DB;EreppoLine=6223	GT:SQ:AD:AF:F1R2:F2R1:DP:SB:MB	0/1:99.99:5000,5000:0.5:2500,2500:2500,2500:10000:5000,5000,5000,5000:5000,5000,5000,5000
chr7	44185203	.	G	T	.	PASS	DP=10000;MQ=60;FractionInformativeReads=1;AQ=100;GermlineStatus=Germline_DB;EreppoLine=5370	GT:SQ:AD:AF:F1R2:F2R1:DP:SB:MB	0/1:99.99:5000,5000:0.5:2500,2500:2500,2500:10000:5000,5000,5000,5000:5000,5000,5000,5000
chr7	44185204	.	C	T	.	PASS	DP=10000;MQ=60;FractionInformativeReads=1;AQ=100;GermlineStatus=Germline_DB;EreppoLine=5318	GT:SQ:AD:AF:F1R2:F2R1:DP:SB:MB	0/1:99.99:5000,5000:0.5:2500,2500:2500,2500:10000:5000,5000,5000,5000:5000,5000,5000,5000
chr7	44185205	.	A	C	.	PASS	DP=10000;MQ=60;FractionInformativeReads=1;AQ=100;GermlineStatus=Germline_DB;EreppoLine=5550	GT:SQ:AD:AF:F1R2:F2R1:DP:SB:MB	0/1:99.99:5000,5000:0.5:2500,2500:2500,2500:10000:5000,5000,5000,5000:5000,5000,5000,5000
chr7	44185205	.	A	G	.	PASS	DP=10000;MQ=60;FractionInformativeReads=1;AQ=100;GermlineStatus=Germline_DB;EreppoLine=5319	GT:SQ:AD:AF:F1R2:F2R1:DP:SB:MB	0/1:99.99:5000,5000:0.5:2500,2500:2500,2500:10000:5000,5000,5000,5000:5000,5000,5000,5000
chr7	44185205	.	ACA	A	.	PASS	DP=10000;MQ=60;FractionInformativeReads=1;AQ=100;GermlineStatus=Germline_DB;EreppoLine=6226	GT:SQ:AD:AF:F1R2:F2R1:DP:SB:MB	0/1:99.99:5000,5000:0.5:2500,2500:2500,2500:10000:5000,5000,5000,5000:5000,5000,5000,5000
chr7	44185207	.	A	C	.	PASS	DP=10000;MQ=60;FractionInformativeReads=1;AQ=100;GermlineStatus=Germline_DB;EreppoLine=5320	GT:SQ:AD:AF:F1R2:F2R1:DP:SB:MB	0/1:99.99:5000,5000:0.5:2500,2500:2500,2500:10000:5000,5000,5000,5000:5000,5000,5000,5000
chr7	44185207	.	A	G	.	PASS	DP=10000;MQ=60;FractionInformativeReads=1;AQ=100;GermlineStatus=Germline_DB;EreppoLine=5321	GT:SQ:AD:AF:F1R2:F2R1:DP:SB:MB	0/1:99.99:5000,5000:0.5:2500,2500:2500,2500:10000:5000,5000,5000,5000:5000,5000,5000,5000
chr7	44185207	.	A	T	.	PASS	DP=10000;MQ=60;FractionInformativeReads=1;AQ=100;GermlineStatus=Germline_DB;EreppoLine=5539	GT:SQ:AD:AF:F1R2:F2R1:DP:SB:MB	0/1:99.99:5000,5000:0.5:2500,2500:2500,2500:10000:5000,5000,5000,5000:5000,5000,5000,5000
chr7	44185210	.	T	G	.	PASS	DP=10000;MQ=60;FractionInformativeReads=1;AQ=100;GermlineStatus=Germline_DB;EreppoLine=5542	GT:SQ:AD:AF:F1R2:F2R1:DP:SB:MB	0/1:99.99:5000,5000:0.5:2500,2500:2500,2500:10000:5000,5000,5000,5000:5000,5000,5000,5000
chr7	44185213	.	G	A	.	PASS	DP=10000;MQ=60;FractionInformativeReads=1;AQ=100;GermlineStatus=Germline_DB;EreppoLine=5385	GT:SQ:AD:AF:F1R2:F2R1:DP:SB:MB	0/1:99.99:5000,5000:0.5:2500,2500:2500,2500:10000:5000,5000,5000,5000:5000,5000,5000,5000
chr7	44185213	.	G	C	.	PASS	DP=10000;MQ=60;FractionInformativeReads=1;AQ=100;GermlineStatus=Germline_DB;EreppoLine=5323	GT:SQ:AD:AF:F1R2:F2R1:DP:SB:MB	0/1:99.99:5000,5000:0.5:2500,2500:2500,2500:10000:5000,5000,5000,5000:5000,5000,5000,5000
chr7	44185213	.	G	T	.	PASS	DP=10000;MQ=60;FractionInformativeReads=1;AQ=100;GermlineStatus=Germline_DB;EreppoLine=5322	GT:SQ:AD:AF:F1R2:F2R1:DP:SB:MB	0/1:99.99:5000,5000:0.5:2500,2500:2500,2500:10000:5000,5000,5000,5000:5000,5000,5000,5000
chr7	44185214	.	CAGCGCGCGT	C	.	PASS	DP=10000;MQ=60;FractionInformativeReads=1;AQ=100;GermlineStatus=Germline_DB;EreppoLine=6331	GT:SQ:AD:AF:F1R2:F2R1:DP:SB:MB	0/1:99.99:5000,5000:0.5:2500,2500:2500,2500:10000:5000,5000,5000,5000:5000,5000,5000,5000
chr7	44185216	.	G	A	.	PASS	DP=10000;MQ=60;FractionInformativeReads=1;AQ=100;GermlineStatus=Germline_DB;EreppoLine=5431	GT:SQ:AD:AF:F1R2:F2R1:DP:SB:MB	0/1:99.99:5000,5000:0.5:2500,2500:2500,2500:10000:5000,5000,5000,5000:5000,5000,5000,5000
chr7	44185216	.	G	C	.	PASS	DP=10000;MQ=60;FractionInformativeReads=1;AQ=100;GermlineStatus=Germline_DB;EreppoLine=5433	GT:SQ:AD:AF:F1R2:F2R1:DP:SB:MB	0/1:99.99:5000,5000:0.5:2500,2500:2500,2500:10000:5000,5000,5000,5000:5000,5000,5000,5000
chr7	44185216	.	G	T	.	PASS	DP=10000;MQ=60;FractionInformativeReads=1;AQ=100;GermlineStatus=Germline_DB;EreppoLine=5800	GT:SQ:AD:AF:F1R2:F2R1:DP:SB:MB	0/1:99.99:5000,5000:0.5:2500,2500:2500,2500:10000:5000,5000,5000,5000:5000,5000,5000,5000
chr7	44185217	.	C	G	.	PASS	DP=10000;MQ=60;FractionInformativeReads=1;AQ=100;GermlineStatus=Germline_DB;EreppoLine=5606	GT:SQ:AD:AF:F1R2:F2R1:DP:SB:MB	0/1:99.99:5000,5000:0.5:2500,2500:2500,2500:10000:5000,5000,5000,5000:5000,5000,5000,5000
chr7	44185217	.	C	T	.	PASS	DP=10000;MQ=60;FractionInformativeReads=1;AQ=100;GermlineStatus=Germline_DB;EreppoLine=5432	GT:SQ:AD:AF:F1R2:F2R1:DP:SB:MB	0/1:99.99:5000,5000:0.5:2500,2500:2500,2500:10000:5000,5000,5000,5000:5000,5000,5000,5000
chr7	44185219	.	C	A	.	PASS	DP=10000;MQ=60;FractionInformativeReads=1;AQ=100;GermlineStatus=Germline_DB;EreppoLine=5566	GT:SQ:AD:AF:F1R2:F2R1:DP:SB:MB	0/1:99.99:5000,5000:0.5:2500,2500:2500,2500:10000:5000,5000,5000,5000:5000,5000,5000,5000
chr7	44185219	.	C	T	.	PASS	DP=10000;MQ=60;FractionInformativeReads=1;AQ=100;GermlineStatus=Germline_DB;EreppoLine=5460	GT:SQ:AD:AF:F1R2:F2R1:DP:SB:MB	0/1:99.99:5000,5000:0.5:2500,2500:2500,2500:10000:5000,5000,5000,5000:5000,5000,5000,5000
chr7	44185220	.	G	A	.	PASS	DP=10000;MQ=60;FractionInformativeReads=1;AQ=100;GermlineStatus=Germline_DB;EreppoLine=5459	GT:SQ:AD:AF:F1R2:F2R1:DP:SB:MB	0/1:99.99:5000,5000:0.5:2500,2500:2500,2500:10000:5000,5000,5000,5000:5000,5000,5000,5000
chr7	44185220	.	G	T	.	PASS	DP=10000;MQ=60;FractionInformativeReads=1;AQ=100;GermlineStatus=Germline_DB;EreppoLine=5551	GT:SQ:AD:AF:F1R2:F2R1:DP:SB:MB	0/1:99.99:5000,5000:0.5:2500,2500:2500,2500:10000:5000,5000,5000,5000:5000,5000,5000,5000
chr7	44185221	.	CGT	C	.	PASS	DP=10000;MQ=60;FractionInformativeReads=1;AQ=100;GermlineStatus=Germline_DB;EreppoLine=6881	GT:SQ:AD:AF:F1R2:F2R1:DP:SB:MB	0/1:99.99:5000,5000:0.5:2500,2500:2500,2500:10000:5000,5000,5000,5000:5000,5000,5000,5000
chr7	44185225	.	G	A	.	PASS	DP=10000;MQ=60;FractionInformativeReads=1;AQ=100;GermlineStatus=Germline_DB;EreppoLine=8923	GT:SQ:AD:AF:F1R2:F2R1:DP:SB:MB	0/1:99.99:5000,5000:0.5:2500,2500:2500,2500:10000:5000,5000,5000,5000:5000,5000,5000,5000
chr7	44185228	.	A	T	.	PASS	DP=10000;MQ=60;FractionInformativeReads=1;AQ=100;GermlineStatus=Germline_DB;EreppoLine=5469	GT:SQ:AD:AF:F1R2:F2R1:DP:SB:MB	0/1:99.99:5000,5000:0.5:2500,2500:2500,2500:10000:5000,5000,5000,5000:5000,5000,5000,5000
chr7	44185229	.	C	T	.	PASS	DP=10000;MQ=60;FractionInformativeReads=1;AQ=100;GermlineStatus=Germline_DB;EreppoLine=5720	GT:SQ:AD:AF:F1R2:F2R1:DP:SB:MB	0/1:99.99:5000,5000:0.5:2500,2500:2500,2500:10000:5000,5000,5000,5000:5000,5000,5000,5000
chr7	44185235	.	C	A	.	PASS	DP=10000;MQ=60;FractionInformativeReads=1;AQ=100;GermlineStatus=Germline_DB;EreppoLine=6224	GT:SQ:AD:AF:F1R2:F2R1:DP:SB:MB	0/1:99.99:5000,5000:0.5:2500,2500:2500,2500:10000:5000,5000,5000,5000:5000,5000,5000,5000
chr7	44185236	.	G	C	.	PASS	DP=10000;MQ=60;FractionInformativeReads=1;AQ=100;GermlineStatus=Germline_DB;EreppoLine=5466	GT:SQ:AD:AF:F1R2:F2R1:DP:SB:MB	0/1:99.99:5000,5000:0.5:2500,2500:2500,2500:10000:5000,5000,5000,5000:5000,5000,5000,5000
chr7	44185236	.	G	T	.	PASS	DP=10000;MQ=60;FractionInformativeReads=1;AQ=100;GermlineStatus=Germline_DB;EreppoLine=5468	GT:SQ:AD:AF:F1R2:F2R1:DP:SB:MB	0/1:99.99:5000,5000:0.5:2500,2500:2500,2500:10000:5000,5000,5000,5000:5000,5000,5000,5000
chr7	44185237	.	C	A	.	PASS	DP=10000;MQ=60;FractionInformativeReads=1;AQ=100;GermlineStatus=Germline_DB;EreppoLine=5467	GT:SQ:AD:AF:F1R2:F2R1:DP:SB:MB	0/1:99.99:5000,5000:0.5:2500,2500:2500,2500:10000:5000,5000,5000,5000:5000,5000,5000,5000
chr7	44185237	.	C	T	.	PASS	DP=10000;MQ=60;FractionInformativeReads=1;AQ=100;GermlineStatus=Germline_DB;EreppoLine=5465	GT:SQ:AD:AF:F1R2:F2R1:DP:SB:MB	0/1:99.99:5000,5000:0.5:2500,2500:2500,2500:10000:5000,5000,5000,5000:5000,5000,5000,5000
chr7	44185238	.	A	G	.	PASS	DP=10000;MQ=60;FractionInformativeReads=1;AQ=100;GermlineStatus=Germline_DB;EreppoLine=5464	GT:SQ:AD:AF:F1R2:F2R1:DP:SB:MB	0/1:99.99:5000,5000:0.5:2500,2500:2500,2500:10000:5000,5000,5000,5000:5000,5000,5000,5000
chr7	44185250	.	C	A	.	PASS	DP=10000;MQ=60;FractionInformativeReads=1;AQ=100;GermlineStatus=Germline_DB;EreppoLine=5462	GT:SQ:AD:AF:F1R2:F2R1:DP:SB:MB	0/1:99.99:5000,5000:0.5:2500,2500:2500,2500:10000:5000,5000,5000,5000:5000,5000,5000,5000
chr7	44185250	.	C	T	.	PASS	DP=10000;MQ=60;FractionInformativeReads=1;AQ=100;GermlineStatus=Germline_DB;EreppoLine=5463	GT:SQ:AD:AF:F1R2:F2R1:DP:SB:MB	0/1:99.99:5000,5000:0.5:2500,2500:2500,2500:10000:5000,5000,5000,5000:5000,5000,5000,5000
chr7	44185257	.	G	C	.	PASS	DP=10000;MQ=60;FractionInformativeReads=1;AQ=100;GermlineStatus=Germline_DB;EreppoLine=8930	GT:SQ:AD:AF:F1R2:F2R1:DP:SB:MB	0/1:99.99:5000,5000:0.5:2500,2500:2500,2500:10000:5000,5000,5000,5000:5000,5000,5000,5000
chr7	44185258	.	C	A	.	PASS	DP=10000;MQ=60;FractionInformativeReads=1;AQ=100;GermlineStatus=Germline_DB;EreppoLine=8929	GT:SQ:AD:AF:F1R2:F2R1:DP:SB:MB	0/1:99.99:5000,5000:0.5:2500,2500:2500,2500:10000:5000,5000,5000,5000:5000,5000,5000,5000
chr7	44185261	.	T	C	.	PASS	DP=10000;MQ=60;FractionInformativeReads=1;AQ=100;GermlineStatus=Germline_DB;EreppoLine=8922	GT:SQ:AD:AF:F1R2:F2R1:DP:SB:MB	0/1:99.99:5000,5000:0.5:2500,2500:2500,2500:10000:5000,5000,5000,5000:5000,5000,5000,5000
chr7	44185262	.	C	T	.	PASS	DP=10000;MQ=60;FractionInformativeReads=1;AQ=100;GermlineStatus=Germline_DB;EreppoLine=6225	GT:SQ:AD:AF:F1R2:F2R1:DP:SB:MB	0/1:99.99:5000,5000:0.5:2500,2500:2500,2500:10000:5000,5000,5000,5000:5000,5000,5000,5000
chr7	44185285	.	A	G	.	PASS	DP=10000;MQ=60;FractionInformativeReads=1;AQ=100;GermlineStatus=Germline_DB;EreppoLine=5324	GT:SQ:AD:AF:F1R2:F2R1:DP:SB:MB	0/1:99.99:5000,5000:0.5:2500,2500:2500,2500:10000:5000,5000,5000,5000:5000,5000,5000,5000
chr7	44185296	.	GAT	G	.	PASS	DP=10000;MQ=60;FractionInformativeReads=1;AQ=100;GermlineStatus=Germline_DB;EreppoLine=6693	GT:SQ:AD:AF:F1R2:F2R1:DP:SB:MB	0/1:99.99:5000,5000:0.5:2500,2500:2500,2500:10000:5000,5000,5000,5000:5000,5000,5000,5000
chr7	44185307	.	T	A	.	PASS	DP=10000;MQ=60;FractionInformativeReads=1;AQ=100;GermlineStatus=Germline_DB;EreppoLine=6308	GT:SQ:AD:AF:F1R2:F2R1:DP:SB:MB	0/1:99.99:5000,5000:0.5:2500,2500:2500,2500:10000:5000,5000,5000,5000:5000,5000,5000,5000
chr7	44185312	.	TTGCGGTCGCC	T	.	PASS	DP=10000;MQ=60;FractionInformativeReads=1;AQ=100;GermlineStatus=Germline_DB;EreppoLine=6306	GT:SQ:AD:AF:F1R2:F2R1:DP:SB:MB	0/1:99.99:5000,5000:0.5:2500,2500:2500,2500:10000:5000,5000,5000,5000:5000,5000,5000,5000
chr7	44185319	.	C	A	.	PASS	DP=10000;MQ=60;FractionInformativeReads=1;AQ=100;GermlineStatus=Germline_DB;EreppoLine=6882	GT:SQ:AD:AF:F1R2:F2R1:DP:SB:MB	0/1:99.99:5000,5000:0.5:2500,2500:2500,2500:10000:5000,5000,5000,5000:5000,5000,5000,5000
chr7	44185325	.	T	G	.	PASS	DP=10000;MQ=60;FractionInformativeReads=1;AQ=100;GermlineStatus=Germline_DB;EreppoLine=6332	GT:SQ:AD:AF:F1R2:F2R1:DP:SB:MB	0/1:99.99:5000,5000:0.5:2500,2500:2500,2500:10000:5000,5000,5000,5000:5000,5000,5000,5000
chr7	44185330	.	C	G	.	PASS	DP=10000;MQ=60;FractionInformativeReads=1;AQ=100;GermlineStatus=Germline_DB;EreppoLine=6695	GT:SQ:AD:AF:F1R2:F2R1:DP:SB:MB	0/1:99.99:5000,5000:0.5:2500,2500:2500,2500:10000:5000,5000,5000,5000:5000,5000,5000,5000
chr7	44185330	.	C	T	.	PASS	DP=10000;MQ=60;FractionInformativeReads=1;AQ=100;GermlineStatus=Germline_DB;EreppoLine=6694	GT:SQ:AD:AF:F1R2:F2R1:DP:SB:MB	0/1:99.99:5000,5000:0.5:2500,2500:2500,2500:10000:5000,5000,5000,5000:5000,5000,5000,5000
chr7	44185339	.	G	T	.	PASS	DP=10000;MQ=60;FractionInformativeReads=1;AQ=100;GermlineStatus=Germline_DB;EreppoLine=6333	GT:SQ:AD:AF:F1R2:F2R1:DP:SB:MB	0/1:99.99:5000,5000:0.5:2500,2500:2500,2500:10000:5000,5000,5000,5000:5000,5000,5000,5000
chr7	44186057	.	C	T	.	PASS	DP=10000;MQ=60;FractionInformativeReads=1;AQ=100;GermlineStatus=Germline_DB;EreppoLine=5809	GT:SQ:AD:AF:F1R2:F2R1:DP:SB:MB	0/1:99.99:5000,5000:0.5:2500,2500:2500,2500:10000:5000,5000,5000,5000:5000,5000,5000,5000
chr7	44186060	.	A	C	.	PASS	DP=10000;MQ=60;FractionInformativeReads=1;AQ=100;GermlineStatus=Germline_DB;EreppoLine=6484	GT:SQ:AD:AF:F1R2:F2R1:DP:SB:MB	0/1:99.99:5000,5000:0.5:2500,2500:2500,2500:10000:5000,5000,5000,5000:5000,5000,5000,5000
chr7	44186061	.	C	A	.	PASS	DP=10000;MQ=60;FractionInformativeReads=1;AQ=100;GermlineStatus=Germline_DB;EreppoLine=5808	GT:SQ:AD:AF:F1R2:F2R1:DP:SB:MB	0/1:99.99:5000,5000:0.5:2500,2500:2500,2500:10000:5000,5000,5000,5000:5000,5000,5000,5000
chr7	44186061	.	C	T	.	PASS	DP=10000;MQ=60;FractionInformativeReads=1;AQ=100;GermlineStatus=Germline_DB;EreppoLine=5807	GT:SQ:AD:AF:F1R2:F2R1:DP:SB:MB	0/1:99.99:5000,5000:0.5:2500,2500:2500,2500:10000:5000,5000,5000,5000:5000,5000,5000,5000
chr7	44186064	.	C	G	.	PASS	DP=10000;MQ=60;FractionInformativeReads=1;AQ=100;GermlineStatus=Germline_DB;EreppoLine=6506	GT:SQ:AD:AF:F1R2:F2R1:DP:SB:MB	0/1:99.99:5000,5000:0.5:2500,2500:2500,2500:10000:5000,5000,5000,5000:5000,5000,5000,5000
chr7	44186065	.	T	C	.	PASS	DP=10000;MQ=60;FractionInformativeReads=1;AQ=100;GermlineStatus=Germline_DB;EreppoLine=6508	GT:SQ:AD:AF:F1R2:F2R1:DP:SB:MB	0/1:99.99:5000,5000:0.5:2500,2500:2500,2500:10000:5000,5000,5000,5000:5000,5000,5000,5000
chr7	44186066	.	C	T	.	PASS	DP=10000;MQ=60;FractionInformativeReads=1;AQ=100;GermlineStatus=Germline_DB;EreppoLine=6505	GT:SQ:AD:AF:F1R2:F2R1:DP:SB:MB	0/1:99.99:5000,5000:0.5:2500,2500:2500,2500:10000:5000,5000,5000,5000:5000,5000,5000,5000
chr7	44186071	.	T	G	.	PASS	DP=10000;MQ=60;FractionInformativeReads=1;AQ=100;GermlineStatus=Germline_DB;EreppoLine=9498	GT:SQ:AD:AF:F1R2:F2R1:DP:SB:MB	0/1:99.99:5000,5000:0.5:2500,2500:2500,2500:10000:5000,5000,5000,5000:5000,5000,5000,5000
chr7	44186105	.	T	G	.	PASS	DP=10000;MQ=60;FractionInformativeReads=1;AQ=100;GermlineStatus=Germline_DB;EreppoLine=5821	GT:SQ:AD:AF:F1R2:F2R1:DP:SB:MB	0/1:99.99:5000,5000:0.5:2500,2500:2500,2500:10000:5000,5000,5000,5000:5000,5000,5000,5000
chr7	44186129	.	C	T	.	PASS	DP=10000;MQ=60;FractionInformativeReads=1;AQ=100;GermlineStatus=Germline_DB;EreppoLine=9499	GT:SQ:AD:AF:F1R2:F2R1:DP:SB:MB	0/1:99.99:5000,5000:0.5:2500,2500:2500,2500:10000:5000,5000,5000,5000:5000,5000,5000,5000
chr7	44186170	.	A	G	.	PASS	DP=10000;MQ=60;FractionInformativeReads=1;AQ=100;GermlineStatus=Germline_DB;EreppoLine=5461	GT:SQ:AD:AF:F1R2:F2R1:DP:SB:MB	0/1:99.99:5000,5000:0.5:2500,2500:2500,2500:10000:5000,5000,5000,5000:5000,5000,5000,5000
chr7	44186183	.	C	G	.	PASS	DP=10000;MQ=60;FractionInformativeReads=1;AQ=100;GermlineStatus=Germline_DB;EreppoLine=5470	GT:SQ:AD:AF:F1R2:F2R1:DP:SB:MB	0/1:99.99:5000,5000:0.5:2500,2500:2500,2500:10000:5000,5000,5000,5000:5000,5000,5000,5000
chr7	44186183	.	C	T	.	PASS	DP=10000;MQ=60;FractionInformativeReads=1;AQ=100;GermlineStatus=Germline_DB;EreppoLine=5477	GT:SQ:AD:AF:F1R2:F2R1:DP:SB:MB	0/1:99.99:5000,5000:0.5:2500,2500:2500,2500:10000:5000,5000,5000,5000:5000,5000,5000,5000
chr7	44186197	.	C	A	.	PASS	DP=10000;MQ=60;FractionInformativeReads=1;AQ=100;GermlineStatus=Germline_DB;EreppoLine=5476	GT:SQ:AD:AF:F1R2:F2R1:DP:SB:MB	0/1:99.99:5000,5000:0.5:2500,2500:2500,2500:10000:5000,5000,5000,5000:5000,5000,5000,5000
chr7	44186197	.	C	T	.	PASS	DP=10000;MQ=60;FractionInformativeReads=1;AQ=100;GermlineStatus=Germline_DB;EreppoLine=5806	GT:SQ:AD:AF:F1R2:F2R1:DP:SB:MB	0/1:99.99:5000,5000:0.5:2500,2500:2500,2500:10000:5000,5000,5000,5000:5000,5000,5000,5000
chr7	44186198	.	C	G	.	PASS	DP=10000;MQ=60;FractionInformativeReads=1;AQ=100;GermlineStatus=Germline_DB;EreppoLine=6696	GT:SQ:AD:AF:F1R2:F2R1:DP:SB:MB	0/1:99.99:5000,5000:0.5:2500,2500:2500,2500:10000:5000,5000,5000,5000:5000,5000,5000,5000
chr7	44186198	.	C	T	.	PASS	DP=10000;MQ=60;FractionInformativeReads=1;AQ=100;GermlineStatus=Germline_DB;EreppoLine=5475	GT:SQ:AD:AF:F1R2:F2R1:DP:SB:MB	0/1:99.99:5000,5000:0.5:2500,2500:2500,2500:10000:5000,5000,5000,5000:5000,5000,5000,5000
chr7	44187277	.	C	G	.	PASS	DP=10000;MQ=60;FractionInformativeReads=1;AQ=100;GermlineStatus=Germline_DB;EreppoLine=5238	GT:SQ:AD:AF:F1R2:F2R1:DP:SB:MB	0/1:99.99:5000,5000:0.5:2500,2500:2500,2500:10000:5000,5000,5000,5000:5000,5000,5000,5000
chr7	44187288	.	C	A	.	PASS	DP=10000;MQ=60;FractionInformativeReads=1;AQ=100;GermlineStatus=Germline_DB;EreppoLine=5552	GT:SQ:AD:AF:F1R2:F2R1:DP:SB:MB	0/1:99.99:5000,5000:0.5:2500,2500:2500,2500:10000:5000,5000,5000,5000:5000,5000,5000,5000
chr7	44187288	.	C	G	.	PASS	DP=10000;MQ=60;FractionInformativeReads=1;AQ=100;GermlineStatus=Germline_DB;EreppoLine=5553	GT:SQ:AD:AF:F1R2:F2R1:DP:SB:MB	0/1:99.99:5000,5000:0.5:2500,2500:2500,2500:10000:5000,5000,5000,5000:5000,5000,5000,5000
chr7	44187288	.	C	T	.	PASS	DP=10000;MQ=60;FractionInformativeReads=1;AQ=100;GermlineStatus=Germline_DB;EreppoLine=5805	GT:SQ:AD:AF:F1R2:F2R1:DP:SB:MB	0/1:99.99:5000,5000:0.5:2500,2500:2500,2500:10000:5000,5000,5000,5000:5000,5000,5000,5000
chr7	44187289	.	G	A	.	PASS	DP=10000;MQ=60;FractionInformativeReads=1;AQ=100;GermlineStatus=Germline_DB;EreppoLine=5554	GT:SQ:AD:AF:F1R2:F2R1:DP:SB:MB	0/1:99.99:5000,5000:0.5:2500,2500:2500,2500:10000:5000,5000,5000,5000:5000,5000,5000,5000
chr7	44187289	.	G	C	.	PASS	DP=10000;MQ=60;FractionInformativeReads=1;AQ=100;GermlineStatus=Germline_DB;EreppoLine=5652	GT:SQ:AD:AF:F1R2:F2R1:DP:SB:MB	0/1:99.99:5000,5000:0.5:2500,2500:2500,2500:10000:5000,5000,5000,5000:5000,5000,5000,5000
chr7	44187291	.	T	C	.	PASS	DP=10000;MQ=60;FractionInformativeReads=1;AQ=100;GermlineStatus=Germline_DB;EreppoLine=8913	GT:SQ:AD:AF:F1R2:F2R1:DP:SB:MB	0/1:99.99:5000,5000:0.5:2500,2500:2500,2500:10000:5000,5000,5000,5000:5000,5000,5000,5000
chr7	44187291	.	T	G	.	PASS	DP=10000;MQ=60;FractionInformativeReads=1;AQ=100;GermlineStatus=Germline_DB;EreppoLine=8691	GT:SQ:AD:AF:F1R2:F2R1:DP:SB:MB	0/1:99.99:5000,5000:0.5:2500,2500:2500,2500:10000:5000,5000,5000,5000:5000,5000,5000,5000
chr7	44187292	.	C	A	.	PASS	DP=10000;MQ=60;FractionInformativeReads=1;AQ=100;GermlineStatus=Germline_DB;EreppoLine=8692	GT:SQ:AD:AF:F1R2:F2R1:DP:SB:MB	0/1:99.99:5000,5000:0.5:2500,2500:2500,2500:10000:5000,5000,5000,5000:5000,5000,5000,5000
chr7	44187292	.	C	T	.	PASS	DP=10000;MQ=60;FractionInformativeReads=1;AQ=100;GermlineStatus=Germline_DB;EreppoLine=8690	GT:SQ:AD:AF:F1R2:F2R1:DP:SB:MB	0/1:99.99:5000,5000:0.5:2500,2500:2500,2500:10000:5000,5000,5000,5000:5000,5000,5000,5000
chr7	44187310	.	C	T	.	PASS	DP=10000;MQ=60;FractionInformativeReads=1;AQ=100;GermlineStatus=Germline_DB;EreppoLine=5607	GT:SQ:AD:AF:F1R2:F2R1:DP:SB:MB	0/1:99.99:5000,5000:0.5:2500,2500:2500,2500:10000:5000,5000,5000,5000:5000,5000,5000,5000
chr7	44187315	.	A	G	.	PASS	DP=10000;MQ=60;FractionInformativeReads=1;AQ=100;GermlineStatus=Germline_DB;EreppoLine=5825	GT:SQ:AD:AF:F1R2:F2R1:DP:SB:MB	0/1:99.99:5000,5000:0.5:2500,2500:2500,2500:10000:5000,5000,5000,5000:5000,5000,5000,5000
chr7	44187315	.	A	T	.	PASS	DP=10000;MQ=60;FractionInformativeReads=1;AQ=100;GermlineStatus=Germline_DB;EreppoLine=5826	GT:SQ:AD:AF:F1R2:F2R1:DP:SB:MB	0/1:99.99:5000,5000:0.5:2500,2500:2500,2500:10000:5000,5000,5000,5000:5000,5000,5000,5000
chr7	44187322	.	C	T	.	PASS	DP=10000;MQ=60;FractionInformativeReads=1;AQ=100;GermlineStatus=Germline_DB;EreppoLine=5658	GT:SQ:AD:AF:F1R2:F2R1:DP:SB:MB	0/1:99.99:5000,5000:0.5:2500,2500:2500,2500:10000:5000,5000,5000,5000:5000,5000,5000,5000
chr7	44187330	.	C	T	.	PASS	DP=10000;MQ=60;FractionInformativeReads=1;AQ=100;GermlineStatus=Germline_DB;EreppoLine=5479	GT:SQ:AD:AF:F1R2:F2R1:DP:SB:MB	0/1:99.99:5000,5000:0.5:2500,2500:2500,2500:10000:5000,5000,5000,5000:5000,5000,5000,5000
chr7	44187331	.	C	G	.	PASS	DP=10000;MQ=60;FractionInformativeReads=1;AQ=100;GermlineStatus=Germline_DB;EreppoLine=5480	GT:SQ:AD:AF:F1R2:F2R1:DP:SB:MB	0/1:99.99:5000,5000:0.5:2500,2500:2500,2500:10000:5000,5000,5000,5000:5000,5000,5000,5000
chr7	44187331	.	C	T	.	PASS	DP=10000;MQ=60;FractionInformativeReads=1;AQ=100;GermlineStatus=Germline_DB;EreppoLine=5478	GT:SQ:AD:AF:F1R2:F2R1:DP:SB:MB	0/1:99.99:5000,5000:0.5:2500,2500:2500,2500:10000:5000,5000,5000,5000:5000,5000,5000,5000
chr7	44187336	.	G	A	.	PASS	DP=10000;MQ=60;FractionInformativeReads=1;AQ=100;GermlineStatus=Germline_DB;EreppoLine=5482	GT:SQ:AD:AF:F1R2:F2R1:DP:SB:MB	0/1:99.99:5000,5000:0.5:2500,2500:2500,2500:10000:5000,5000,5000,5000:5000,5000,5000,5000
chr7	44187337	.	C	A	.	PASS	DP=10000;MQ=60;FractionInformativeReads=1;AQ=100;GermlineStatus=Germline_DB;EreppoLine=5483	GT:SQ:AD:AF:F1R2:F2R1:DP:SB:MB	0/1:99.99:5000,5000:0.5:2500,2500:2500,2500:10000:5000,5000,5000,5000:5000,5000,5000,5000
chr7	44187337	.	C	T	.	PASS	DP=10000;MQ=60;FractionInformativeReads=1;AQ=100;GermlineStatus=Germline_DB;EreppoLine=5481	GT:SQ:AD:AF:F1R2:F2R1:DP:SB:MB	0/1:99.99:5000,5000:0.5:2500,2500:2500,2500:10000:5000,5000,5000,5000:5000,5000,5000,5000
chr7	44187363	.	C	G	.	PASS	DP=10000;MQ=60;FractionInformativeReads=1;AQ=100;GermlineStatus=Germline_DB;EreppoLine=6334	GT:SQ:AD:AF:F1R2:F2R1:DP:SB:MB	0/1:99.99:5000,5000:0.5:2500,2500:2500,2500:10000:5000,5000,5000,5000:5000,5000,5000,5000
chr7	44187363	.	C	T	.	PASS	DP=10000;MQ=60;FractionInformativeReads=1;AQ=100;GermlineStatus=Germline_DB;EreppoLine=5703	GT:SQ:AD:AF:F1R2:F2R1:DP:SB:MB	0/1:99.99:5000,5000:0.5:2500,2500:2500,2500:10000:5000,5000,5000,5000:5000,5000,5000,5000
chr7	44187364	.	G	A	.	PASS	DP=10000;MQ=60;FractionInformativeReads=1;AQ=100;GermlineStatus=Germline_DB;EreppoLine=5702	GT:SQ:AD:AF:F1R2:F2R1:DP:SB:MB	0/1:99.99:5000,5000:0.5:2500,2500:2500,2500:10000:5000,5000,5000,5000:5000,5000,5000,5000
chr7	44187375	.	C	G	.	PASS	DP=10000;MQ=60;FractionInformativeReads=1;AQ=100;GermlineStatus=Germline_DB;EreppoLine=5815	GT:SQ:AD:AF:F1R2:F2R1:DP:SB:MB	0/1:99.99:5000,5000:0.5:2500,2500:2500,2500:10000:5000,5000,5000,5000:5000,5000,5000,5000
chr7	44187375	.	C	T	.	PASS	DP=10000;MQ=60;FractionInformativeReads=1;AQ=100;GermlineStatus=Germline_DB;EreppoLine=6220	GT:SQ:AD:AF:F1R2:F2R1:DP:SB:MB	0/1:99.99:5000,5000:0.5:2500,2500:2500,2500:10000:5000,5000,5000,5000:5000,5000,5000,5000
chr7	44187376	.	C	T	.	PASS	DP=10000;MQ=60;FractionInformativeReads=1;AQ=100;GermlineStatus=Germline_DB;EreppoLine=5814	GT:SQ:AD:AF:F1R2:F2R1:DP:SB:MB	0/1:99.99:5000,5000:0.5:2500,2500:2500,2500:10000:5000,5000,5000,5000:5000,5000,5000,5000
chr7	44187423	.	C	T	.	PASS	DP=10000;MQ=60;FractionInformativeReads=1;AQ=100;GermlineStatus=Germline_DB;EreppoLine=5662	GT:SQ:AD:AF:F1R2:F2R1:DP:SB:MB	0/1:99.99:5000,5000:0.5:2500,2500:2500,2500:10000:5000,5000,5000,5000:5000,5000,5000,5000
chr7	44187424	.	A	G	.	PASS	DP=10000;MQ=60;FractionInformativeReads=1;AQ=100;GermlineStatus=Germline_DB;EreppoLine=5817	GT:SQ:AD:AF:F1R2:F2R1:DP:SB:MB	0/1:99.99:5000,5000:0.5:2500,2500:2500,2500:10000:5000,5000,5000,5000:5000,5000,5000,5000
chr7	44187429	.	G	A	.	PASS	DP=10000;MQ=60;FractionInformativeReads=1;AQ=100;GermlineStatus=Germline_DB;EreppoLine=6507	GT:SQ:AD:AF:F1R2:F2R1:DP:SB:MB	0/1:99.99:5000,5000:0.5:2500,2500:2500,2500:10000:5000,5000,5000,5000:5000,5000,5000,5000
chr7	44187429	.	G	C	.	PASS	DP=10000;MQ=60;FractionInformativeReads=1;AQ=100;GermlineStatus=Germline_DB;EreppoLine=6509	GT:SQ:AD:AF:F1R2:F2R1:DP:SB:MB	0/1:99.99:5000,5000:0.5:2500,2500:2500,2500:10000:5000,5000,5000,5000:5000,5000,5000,5000
chr7	44187429	.	G	T	.	PASS	DP=10000;MQ=60;FractionInformativeReads=1;AQ=100;GermlineStatus=Germline_DB;EreppoLine=6511	GT:SQ:AD:AF:F1R2:F2R1:DP:SB:MB	0/1:99.99:5000,5000:0.5:2500,2500:2500,2500:10000:5000,5000,5000,5000:5000,5000,5000,5000
chr7	44187430	.	T	C	.	PASS	DP=10000;MQ=60;FractionInformativeReads=1;AQ=100;GermlineStatus=Germline_DB;EreppoLine=6510	GT:SQ:AD:AF:F1R2:F2R1:DP:SB:MB	0/1:99.99:5000,5000:0.5:2500,2500:2500,2500:10000:5000,5000,5000,5000:5000,5000,5000,5000
chr7	44187434	.	T	C	.	PASS	DP=10000;MQ=60;FractionInformativeReads=1;AQ=100;GermlineStatus=Germline_DB;EreppoLine=6512	GT:SQ:AD:AF:F1R2:F2R1:DP:SB:MB	0/1:99.99:5000,5000:0.5:2500,2500:2500,2500:10000:5000,5000,5000,5000:5000,5000,5000,5000
chr7	44189356	.	T	A	.	PASS	DP=10000;MQ=60;FractionInformativeReads=1;AQ=100;GermlineStatus=Germline_DB;EreppoLine=6335	GT:SQ:AD:AF:F1R2:F2R1:DP:SB:MB	0/1:99.99:5000,5000:0.5:2500,2500:2500,2500:10000:5000,5000,5000,5000:5000,5000,5000,5000
chr7	44189361	.	A	G	.	PASS	DP=10000;MQ=60;FractionInformativeReads=1;AQ=100;GermlineStatus=Germline_DB;EreppoLine=5663	GT:SQ:AD:AF:F1R2:F2R1:DP:SB:MB	0/1:99.99:5000,5000:0.5:2500,2500:2500,2500:10000:5000,5000,5000,5000:5000,5000,5000,5000
chr7	44189362	.	C	G	.	PASS	DP=10000;MQ=60;FractionInformativeReads=1;AQ=100;GermlineStatus=Germline_DB;EreppoLine=6336	GT:SQ:AD:AF:F1R2:F2R1:DP:SB:MB	0/1:99.99:5000,5000:0.5:2500,2500:2500,2500:10000:5000,5000,5000,5000:5000,5000,5000,5000
chr7	44189362	.	C	T	.	PASS	DP=10000;MQ=60;FractionInformativeReads=1;AQ=100;GermlineStatus=Germline_DB;EreppoLine=5484	GT:SQ:AD:AF:F1R2:F2R1:DP:SB:MB	0/1:99.99:5000,5000:0.5:2500,2500:2500,2500:10000:5000,5000,5000,5000:5000,5000,5000,5000
chr7	44189377	.	C	T	.	PASS	DP=10000;MQ=60;FractionInformativeReads=1;AQ=100;GermlineStatus=Germline_DB;EreppoLine=6513	GT:SQ:AD:AF:F1R2:F2R1:DP:SB:MB	0/1:99.99:5000,5000:0.5:2500,2500:2500,2500:10000:5000,5000,5000,5000:5000,5000,5000,5000
chr7	44189378	.	G	T	.	PASS	DP=10000;MQ=60;FractionInformativeReads=1;AQ=100;GermlineStatus=Germline_DB;EreppoLine=5664	GT:SQ:AD:AF:F1R2:F2R1:DP:SB:MB	0/1:99.99:5000,5000:0.5:2500,2500:2500,2500:10000:5000,5000,5000,5000:5000,5000,5000,5000
chr7	44189379	.	C	A	.	PASS	DP=10000;MQ=60;FractionInformativeReads=1;AQ=100;GermlineStatus=Germline_DB;EreppoLine=6218	GT:SQ:AD:AF:F1R2:F2R1:DP:SB:MB	0/1:99.99:5000,5000:0.5:2500,2500:2500,2500:10000:5000,5000,5000,5000:5000,5000,5000,5000
chr7	44189380	.	A	G	.	PASS	DP=10000;MQ=60;FractionInformativeReads=1;AQ=100;GermlineStatus=Germline_DB;EreppoLine=5811	GT:SQ:AD:AF:F1R2:F2R1:DP:SB:MB	0/1:99.99:5000,5000:0.5:2500,2500:2500,2500:10000:5000,5000,5000,5000:5000,5000,5000,5000
chr7	44189387	.	G	C	.	PASS	DP=10000;MQ=60;FractionInformativeReads=1;AQ=100;GermlineStatus=Germline_DB;EreppoLine=8926	GT:SQ:AD:AF:F1R2:F2R1:DP:SB:MB	0/1:99.99:5000,5000:0.5:2500,2500:2500,2500:10000:5000,5000,5000,5000:5000,5000,5000,5000
chr7	44189387	.	G	T	.	PASS	DP=10000;MQ=60;FractionInformativeReads=1;AQ=100;GermlineStatus=Germline_DB;EreppoLine=8925	GT:SQ:AD:AF:F1R2:F2R1:DP:SB:MB	0/1:99.99:5000,5000:0.5:2500,2500:2500,2500:10000:5000,5000,5000,5000:5000,5000,5000,5000
chr7	44189388	.	T	A	.	PASS	DP=10000;MQ=60;FractionInformativeReads=1;AQ=100;GermlineStatus=Germline_DB;EreppoLine=8924	GT:SQ:AD:AF:F1R2:F2R1:DP:SB:MB	0/1:99.99:5000,5000:0.5:2500,2500:2500,2500:10000:5000,5000,5000,5000:5000,5000,5000,5000
chr7	44189389	.	C	T	.	PASS	DP=10000;MQ=60;FractionInformativeReads=1;AQ=100;GermlineStatus=Germline_DB;EreppoLine=5485	GT:SQ:AD:AF:F1R2:F2R1:DP:SB:MB	0/1:99.99:5000,5000:0.5:2500,2500:2500,2500:10000:5000,5000,5000,5000:5000,5000,5000,5000
chr7	44189392	.	C	T	.	PASS	DP=10000;MQ=60;FractionInformativeReads=1;AQ=100;GermlineStatus=Germline_DB;EreppoLine=5365	GT:SQ:AD:AF:F1R2:F2R1:DP:SB:MB	0/1:99.99:5000,5000:0.5:2500,2500:2500,2500:10000:5000,5000,5000,5000:5000,5000,5000,5000
chr7	44189408	.	C	A	.	PASS	DP=10000;MQ=60;FractionInformativeReads=1;AQ=100;GermlineStatus=Germline_DB;EreppoLine=5367	GT:SQ:AD:AF:F1R2:F2R1:DP:SB:MB	0/1:99.99:5000,5000:0.5:2500,2500:2500,2500:10000:5000,5000,5000,5000:5000,5000,5000,5000
chr7	44189408	.	C	T	.	PASS	DP=10000;MQ=60;FractionInformativeReads=1;AQ=100;GermlineStatus=Germline_DB;EreppoLine=6227	GT:SQ:AD:AF:F1R2:F2R1:DP:SB:MB	0/1:99.99:5000,5000:0.5:2500,2500:2500,2500:10000:5000,5000,5000,5000:5000,5000,5000,5000
chr7	44189409	.	A	G	.	PASS	DP=10000;MQ=60;FractionInformativeReads=1;AQ=100;GermlineStatus=Germline_DB;EreppoLine=6217	GT:SQ:AD:AF:F1R2:F2R1:DP:SB:MB	0/1:99.99:5000,5000:0.5:2500,2500:2500,2500:10000:5000,5000,5000,5000:5000,5000,5000,5000
chr7	44189409	.	A	T	.	PASS	DP=10000;MQ=60;FractionInformativeReads=1;AQ=100;GermlineStatus=Germline_DB;EreppoLine=5366	GT:SQ:AD:AF:F1R2:F2R1:DP:SB:MB	0/1:99.99:5000,5000:0.5:2500,2500:2500,2500:10000:5000,5000,5000,5000:5000,5000,5000,5000
chr7	44189409	.	TC	TCT	.	PASS	DP=10000;MQ=60;FractionInformativeReads=1;AQ=100;GermlineStatus=Germline_DB;EreppoLine=5131	GT:SQ:AD:AF:F1R2:F2R1:DP:SB:MB	0/1:99.99:5000,5000:0.5:2500,2500:2500,2500:10000:5000,5000,5000,5000:5000,5000,5000,5000
chr7	44189410	.	T	C	.	PASS	DP=10000;MQ=60;FractionInformativeReads=1;AQ=100;GermlineStatus=Germline_DB;EreppoLine=5132	GT:SQ:AD:AF:F1R2:F2R1:DP:SB:MB	0/1:99.99:5000,5000:0.5:2500,2500:2500,2500:10000:5000,5000,5000,5000:5000,5000,5000,5000
chr7	44189415	.	G	A	.	PASS	DP=10000;MQ=60;FractionInformativeReads=1;AQ=100;GermlineStatus=Germline_DB;EreppoLine=6216	GT:SQ:AD:AF:F1R2:F2R1:DP:SB:MB	0/1:99.99:5000,5000:0.5:2500,2500:2500,2500:10000:5000,5000,5000,5000:5000,5000,5000,5000
chr7	44189416	.	C	G	.	PASS	DP=10000;MQ=60;FractionInformativeReads=1;AQ=100;GermlineStatus=Germline_DB;EreppoLine=6228	GT:SQ:AD:AF:F1R2:F2R1:DP:SB:MB	0/1:99.99:5000,5000:0.5:2500,2500:2500,2500:10000:5000,5000,5000,5000:5000,5000,5000,5000
chr7	44189416	.	C	T	.	PASS	DP=10000;MQ=60;FractionInformativeReads=1;AQ=100;GermlineStatus=Germline_DB;EreppoLine=5338	GT:SQ:AD:AF:F1R2:F2R1:DP:SB:MB	0/1:99.99:5000,5000:0.5:2500,2500:2500,2500:10000:5000,5000,5000,5000:5000,5000,5000,5000
chr7	44189418	.	A	T	.	PASS	DP=10000;MQ=60;FractionInformativeReads=1;AQ=100;GermlineStatus=Germline_DB;EreppoLine=9504	GT:SQ:AD:AF:F1R2:F2R1:DP:SB:MB	0/1:99.99:5000,5000:0.5:2500,2500:2500,2500:10000:5000,5000,5000,5000:5000,5000,5000,5000
chr7	44189419	.	C	A	.	PASS	DP=10000;MQ=60;FractionInformativeReads=1;AQ=100;GermlineStatus=Germline_DB;EreppoLine=8920	GT:SQ:AD:AF:F1R2:F2R1:DP:SB:MB	0/1:99.99:5000,5000:0.5:2500,2500:2500,2500:10000:5000,5000,5000,5000:5000,5000,5000,5000
chr7	44189419	.	C	G	.	PASS	DP=10000;MQ=60;FractionInformativeReads=1;AQ=100;GermlineStatus=Germline_DB;EreppoLine=9502	GT:SQ:AD:AF:F1R2:F2R1:DP:SB:MB	0/1:99.99:5000,5000:0.5:2500,2500:2500,2500:10000:5000,5000,5000,5000:5000,5000,5000,5000
chr7	44189419	.	C	T	.	PASS	DP=10000;MQ=60;FractionInformativeReads=1;AQ=100;GermlineStatus=Germline_DB;EreppoLine=9503	GT:SQ:AD:AF:F1R2:F2R1:DP:SB:MB	0/1:99.99:5000,5000:0.5:2500,2500:2500,2500:10000:5000,5000,5000,5000:5000,5000,5000,5000
chr7	44189430	.	A	G	.	PASS	DP=10000;MQ=60;FractionInformativeReads=1;AQ=100;GermlineStatus=Germline_DB;EreppoLine=5384	GT:SQ:AD:AF:F1R2:F2R1:DP:SB:MB	0/1:99.99:5000,5000:0.5:2500,2500:2500,2500:10000:5000,5000,5000,5000:5000,5000,5000,5000
chr7	44189433	.	A	C	.	PASS	DP=10000;MQ=60;FractionInformativeReads=1;AQ=100;GermlineStatus=Germline_DB;EreppoLine=6797	GT:SQ:AD:AF:F1R2:F2R1:DP:SB:MB	0/1:99.99:5000,5000:0.5:2500,2500:2500,2500:10000:5000,5000,5000,5000:5000,5000,5000,5000
chr7	44189433	.	A	G	.	PASS	DP=10000;MQ=60;FractionInformativeReads=1;AQ=100;GermlineStatus=Germline_DB;EreppoLine=5812	GT:SQ:AD:AF:F1R2:F2R1:DP:SB:MB	0/1:99.99:5000,5000:0.5:2500,2500:2500,2500:10000:5000,5000,5000,5000:5000,5000,5000,5000
chr7	44189434	.	T	C	.	PASS	DP=10000;MQ=60;FractionInformativeReads=1;AQ=100;GermlineStatus=Germline_DB;EreppoLine=6420	GT:SQ:AD:AF:F1R2:F2R1:DP:SB:MB	0/1:99.99:5000,5000:0.5:2500,2500:2500,2500:10000:5000,5000,5000,5000:5000,5000,5000,5000
chr7	44189437	.	C	A	.	PASS	DP=10000;MQ=60;FractionInformativeReads=1;AQ=100;GermlineStatus=Germline_DB;EreppoLine=6487	GT:SQ:AD:AF:F1R2:F2R1:DP:SB:MB	0/1:99.99:5000,5000:0.5:2500,2500:2500,2500:10000:5000,5000,5000,5000:5000,5000,5000,5000
chr7	44189564	.	TCA	T	.	PASS	DP=10000;MQ=60;FractionInformativeReads=1;AQ=100;GermlineStatus=Germline_DB;EreppoLine=6798	GT:SQ:AD:AF:F1R2:F2R1:DP:SB:MB	0/1:99.99:5000,5000:0.5:2500,2500:2500,2500:10000:5000,5000,5000,5000:5000,5000,5000,5000
chr7	44189575	.	C	T	.	PASS	DP=10000;MQ=60;FractionInformativeReads=1;AQ=100;GermlineStatus=Germline_DB;EreppoLine=6796	GT:SQ:AD:AF:F1R2:F2R1:DP:SB:MB	0/1:99.99:5000,5000:0.5:2500,2500:2500,2500:10000:5000,5000,5000,5000:5000,5000,5000,5000
chr7	44189576	.	G	A	.	PASS	DP=10000;MQ=60;FractionInformativeReads=1;AQ=100;GermlineStatus=Germline_DB;EreppoLine=5339	GT:SQ:AD:AF:F1R2:F2R1:DP:SB:MB	0/1:99.99:5000,5000:0.5:2500,2500:2500,2500:10000:5000,5000,5000,5000:5000,5000,5000,5000
chr7	44189580	.	G	C	.	PASS	DP=10000;MQ=60;FractionInformativeReads=1;AQ=100;GermlineStatus=Germline_DB;EreppoLine=5816	GT:SQ:AD:AF:F1R2:F2R1:DP:SB:MB	0/1:99.99:5000,5000:0.5:2500,2500:2500,2500:10000:5000,5000,5000,5000:5000,5000,5000,5000
chr7	44189581	.	A	G	.	PASS	DP=10000;MQ=60;FractionInformativeReads=1;AQ=100;GermlineStatus=Germline_DB;EreppoLine=5091	GT:SQ:AD:AF:F1R2:F2R1:DP:SB:MB	0/1:99.99:5000,5000:0.5:2500,2500:2500,2500:10000:5000,5000,5000,5000:5000,5000,5000,5000
chr7	44189588	.	C	A	.	PASS	DP=10000;MQ=60;FractionInformativeReads=1;AQ=100;GermlineStatus=Germline_DB;EreppoLine=7051	GT:SQ:AD:AF:F1R2:F2R1:DP:SB:MB	0/1:99.99:5000,5000:0.5:2500,2500:2500,2500:10000:5000,5000,5000,5000:5000,5000,5000,5000
chr7	44189588	.	C	G	.	PASS	DP=10000;MQ=60;FractionInformativeReads=1;AQ=100;GermlineStatus=Germline_DB;EreppoLine=7052	GT:SQ:AD:AF:F1R2:F2R1:DP:SB:MB	0/1:99.99:5000,5000:0.5:2500,2500:2500,2500:10000:5000,5000,5000,5000:5000,5000,5000,5000
chr7	44189616	.	T	A	.	PASS	DP=10000;MQ=60;FractionInformativeReads=1;AQ=100;GermlineStatus=Germline_DB;EreppoLine=8927	GT:SQ:AD:AF:F1R2:F2R1:DP:SB:MB	0/1:99.99:5000,5000:0.5:2500,2500:2500,2500:10000:5000,5000,5000,5000:5000,5000,5000,5000
chr7	44189617	.	T	C	.	PASS	DP=10000;MQ=60;FractionInformativeReads=1;AQ=100;GermlineStatus=Germline_DB;EreppoLine=8928	GT:SQ:AD:AF:F1R2:F2R1:DP:SB:MB	0/1:99.99:5000,5000:0.5:2500,2500:2500,2500:10000:5000,5000,5000,5000:5000,5000,5000,5000
chr7	44189623	.	C	A	.	PASS	DP=10000;MQ=60;FractionInformativeReads=1;AQ=100;GermlineStatus=Germline_DB;EreppoLine=6482	GT:SQ:AD:AF:F1R2:F2R1:DP:SB:MB	0/1:99.99:5000,5000:0.5:2500,2500:2500,2500:10000:5000,5000,5000,5000:5000,5000,5000,5000
chr7	44189623	.	C	G	.	PASS	DP=10000;MQ=60;FractionInformativeReads=1;AQ=100;GermlineStatus=Germline_DB;EreppoLine=6483	GT:SQ:AD:AF:F1R2:F2R1:DP:SB:MB	0/1:99.99:5000,5000:0.5:2500,2500:2500,2500:10000:5000,5000,5000,5000:5000,5000,5000,5000
chr7	44189623	.	C	T	.	PASS	DP=10000;MQ=60;FractionInformativeReads=1;AQ=100;GermlineStatus=Germline_DB;EreppoLine=6486	GT:SQ:AD:AF:F1R2:F2R1:DP:SB:MB	0/1:99.99:5000,5000:0.5:2500,2500:2500,2500:10000:5000,5000,5000,5000:5000,5000,5000,5000
chr7	44189624	.	C	G	.	PASS	DP=10000;MQ=60;FractionInformativeReads=1;AQ=100;GermlineStatus=Germline_DB;EreppoLine=6485	GT:SQ:AD:AF:F1R2:F2R1:DP:SB:MB	0/1:99.99:5000,5000:0.5:2500,2500:2500,2500:10000:5000,5000,5000,5000:5000,5000,5000,5000
chr7	44189624	.	C	T	.	PASS	DP=10000;MQ=60;FractionInformativeReads=1;AQ=100;GermlineStatus=Germline_DB;EreppoLine=5368	GT:SQ:AD:AF:F1R2:F2R1:DP:SB:MB	0/1:99.99:5000,5000:0.5:2500,2500:2500,2500:10000:5000,5000,5000,5000:5000,5000,5000,5000
chr7	44189626	.	G	A	.	PASS	DP=10000;MQ=60;FractionInformativeReads=1;AQ=100;GermlineStatus=Germline_DB;EreppoLine=6229	GT:SQ:AD:AF:F1R2:F2R1:DP:SB:MB	0/1:99.99:5000,5000:0.5:2500,2500:2500,2500:10000:5000,5000,5000,5000:5000,5000,5000,5000
chr7	44189634	.	GAAGCCCTTG	GAAGCCCTTGAAGCCCTTG	.	PASS	DP=10000;MQ=60;FractionInformativeReads=1;AQ=100;GermlineStatus=Germline_DB;EreppoLine=5136	GT:SQ:AD:AF:F1R2:F2R1:DP:SB:MB	0/1:99.99:5000,5000:0.5:2500,2500:2500,2500:10000:5000,5000,5000,5000:5000,5000,5000,5000
chr7	44189644	.	G	A	.	PASS	DP=10000;MQ=60;FractionInformativeReads=1;AQ=100;GermlineStatus=Germline_DB;EreppoLine=5813	GT:SQ:AD:AF:F1R2:F2R1:DP:SB:MB	0/1:99.99:5000,5000:0.5:2500,2500:2500,2500:10000:5000,5000,5000,5000:5000,5000,5000,5000
chr7	44189644	.	G	T	.	PASS	DP=10000;MQ=60;FractionInformativeReads=1;AQ=100;GermlineStatus=Germline_DB;EreppoLine=5837	GT:SQ:AD:AF:F1R2:F2R1:DP:SB:MB	0/1:99.99:5000,5000:0.5:2500,2500:2500,2500:10000:5000,5000,5000,5000:5000,5000,5000,5000
chr7	44189645	.	T	C	.	PASS	DP=10000;MQ=60;FractionInformativeReads=1;AQ=100;GermlineStatus=Germline_DB;EreppoLine=5360	GT:SQ:AD:AF:F1R2:F2R1:DP:SB:MB	0/1:99.99:5000,5000:0.5:2500,2500:2500,2500:10000:5000,5000,5000,5000:5000,5000,5000,5000
chr7	44189645	.	T	G	.	PASS	DP=10000;MQ=60;FractionInformativeReads=1;AQ=100;GermlineStatus=Germline_DB;EreppoLine=5361	GT:SQ:AD:AF:F1R2:F2R1:DP:SB:MB	0/1:99.99:5000,5000:0.5:2500,2500:2500,2500:10000:5000,5000,5000,5000:5000,5000,5000,5000
chr7	44190555	.	C	T	.	PASS	DP=10000;MQ=60;FractionInformativeReads=1;AQ=100;GermlineStatus=Germline_DB;EreppoLine=5133	GT:SQ:AD:AF:F1R2:F2R1:DP:SB:MB	0/1:99.99:5000,5000:0.5:2500,2500:2500,2500:10000:5000,5000,5000,5000:5000,5000,5000,5000
chr7	44190572	.	G	A	.	PASS	DP=10000;MQ=60;FractionInformativeReads=1;AQ=100;GermlineStatus=Germline_DB;EreppoLine=5838	GT:SQ:AD:AF:F1R2:F2R1:DP:SB:MB	0/1:99.99:5000,5000:0.5:2500,2500:2500,2500:10000:5000,5000,5000,5000:5000,5000,5000,5000
chr7	44190572	.	G	C	.	PASS	DP=10000;MQ=60;FractionInformativeReads=1;AQ=100;GermlineStatus=Germline_DB;EreppoLine=6883	GT:SQ:AD:AF:F1R2:F2R1:DP:SB:MB	0/1:99.99:5000,5000:0.5:2500,2500:2500,2500:10000:5000,5000,5000,5000:5000,5000,5000,5000
chr7	44190573	.	C	A	.	PASS	DP=10000;MQ=60;FractionInformativeReads=1;AQ=100;GermlineStatus=Germline_DB;EreppoLine=5605	GT:SQ:AD:AF:F1R2:F2R1:DP:SB:MB	0/1:99.99:5000,5000:0.5:2500,2500:2500,2500:10000:5000,5000,5000,5000:5000,5000,5000,5000
chr7	44190574	.	C	G	.	PASS	DP=10000;MQ=60;FractionInformativeReads=1;AQ=100;GermlineStatus=Germline_DB;EreppoLine=6795	GT:SQ:AD:AF:F1R2:F2R1:DP:SB:MB	0/1:99.99:5000,5000:0.5:2500,2500:2500,2500:10000:5000,5000,5000,5000:5000,5000,5000,5000
chr7	44190575	.	T	C	.	PASS	DP=10000;MQ=60;FractionInformativeReads=1;AQ=100;GermlineStatus=Germline_DB;EreppoLine=6794	GT:SQ:AD:AF:F1R2:F2R1:DP:SB:MB	0/1:99.99:5000,5000:0.5:2500,2500:2500,2500:10000:5000,5000,5000,5000:5000,5000,5000,5000
chr7	44190577	.	A	C	.	PASS	DP=10000;MQ=60;FractionInformativeReads=1;AQ=100;GermlineStatus=Germline_DB;EreppoLine=5839	GT:SQ:AD:AF:F1R2:F2R1:DP:SB:MB	0/1:99.99:5000,5000:0.5:2500,2500:2500,2500:10000:5000,5000,5000,5000:5000,5000,5000,5000
chr7	44190580	.	G	T	.	PASS	DP=10000;MQ=60;FractionInformativeReads=1;AQ=100;GermlineStatus=Germline_DB;EreppoLine=6884	GT:SQ:AD:AF:F1R2:F2R1:DP:SB:MB	0/1:99.99:5000,5000:0.5:2500,2500:2500,2500:10000:5000,5000,5000,5000:5000,5000,5000,5000
chr7	44190581	.	G	A	.	PASS	DP=10000;MQ=60;FractionInformativeReads=1;AQ=100;GermlineStatus=Germline_DB;EreppoLine=6793	GT:SQ:AD:AF:F1R2:F2R1:DP:SB:MB	0/1:99.99:5000,5000:0.5:2500,2500:2500,2500:10000:5000,5000,5000,5000:5000,5000,5000,5000
chr7	44190583	.	A	G	.	PASS	DP=10000;MQ=60;FractionInformativeReads=1;AQ=100;GermlineStatus=Germline_DB;EreppoLine=6792	GT:SQ:AD:AF:F1R2:F2R1:DP:SB:MB	0/1:99.99:5000,5000:0.5:2500,2500:2500,2500:10000:5000,5000,5000,5000:5000,5000,5000,5000
chr7	44190584	.	A	G	.	PASS	DP=10000;MQ=60;FractionInformativeReads=1;AQ=100;GermlineStatus=Germline_DB;EreppoLine=6790	GT:SQ:AD:AF:F1R2:F2R1:DP:SB:MB	0/1:99.99:5000,5000:0.5:2500,2500:2500,2500:10000:5000,5000,5000,5000:5000,5000,5000,5000
chr7	44190584	.	A	T	.	PASS	DP=10000;MQ=60;FractionInformativeReads=1;AQ=100;GermlineStatus=Germline_DB;EreppoLine=6791	GT:SQ:AD:AF:F1R2:F2R1:DP:SB:MB	0/1:99.99:5000,5000:0.5:2500,2500:2500,2500:10000:5000,5000,5000,5000:5000,5000,5000,5000
chr7	44190586	.	GAGA	G	.	PASS	DP=10000;MQ=60;FractionInformativeReads=1;AQ=100;GermlineStatus=Germline_DB;EreppoLine=9500	GT:SQ:AD:AF:F1R2:F2R1:DP:SB:MB	0/1:99.99:5000,5000:0.5:2500,2500:2500,2500:10000:5000,5000,5000,5000:5000,5000,5000,5000
chr7	44190588	.	G	T	.	PASS	DP=10000;MQ=60;FractionInformativeReads=1;AQ=100;GermlineStatus=Germline_DB;EreppoLine=6613	GT:SQ:AD:AF:F1R2:F2R1:DP:SB:MB	0/1:99.99:5000,5000:0.5:2500,2500:2500,2500:10000:5000,5000,5000,5000:5000,5000,5000,5000
chr7	44190589	.	A	G	.	PASS	DP=10000;MQ=60;FractionInformativeReads=1;AQ=100;GermlineStatus=Germline_DB;EreppoLine=6612	GT:SQ:AD:AF:F1R2:F2R1:DP:SB:MB	0/1:99.99:5000,5000:0.5:2500,2500:2500,2500:10000:5000,5000,5000,5000:5000,5000,5000,5000
chr7	44190589	.	A	T	.	PASS	DP=10000;MQ=60;FractionInformativeReads=1;AQ=100;GermlineStatus=Germline_DB;EreppoLine=5937	GT:SQ:AD:AF:F1R2:F2R1:DP:SB:MB	0/1:99.99:5000,5000:0.5:2500,2500:2500,2500:10000:5000,5000,5000,5000:5000,5000,5000,5000
chr7	44190589	.	AAGG	A	.	PASS	DP=10000;MQ=60;FractionInformativeReads=1;AQ=100;GermlineStatus=Germline_DB;EreppoLine=6488	GT:SQ:AD:AF:F1R2:F2R1:DP:SB:MB	0/1:99.99:5000,5000:0.5:2500,2500:2500,2500:10000:5000,5000,5000,5000:5000,5000,5000,5000
chr7	44190595	.	A	G	.	PASS	DP=10000;MQ=60;FractionInformativeReads=1;AQ=100;GermlineStatus=Germline_DB;EreppoLine=5604	GT:SQ:AD:AF:F1R2:F2R1:DP:SB:MB	0/1:99.99:5000,5000:0.5:2500,2500:2500,2500:10000:5000,5000,5000,5000:5000,5000,5000,5000
chr7	44190596	.	A	T	.	PASS	DP=10000;MQ=60;FractionInformativeReads=1;AQ=100;GermlineStatus=Germline_DB;EreppoLine=5603	GT:SQ:AD:AF:F1R2:F2R1:DP:SB:MB	0/1:99.99:5000,5000:0.5:2500,2500:2500,2500:10000:5000,5000,5000,5000:5000,5000,5000,5000
chr7	44190601	.	A	C	.	PASS	DP=10000;MQ=60;FractionInformativeReads=1;AQ=100;GermlineStatus=Germline_DB;EreppoLine=5486	GT:SQ:AD:AF:F1R2:F2R1:DP:SB:MB	0/1:99.99:5000,5000:0.5:2500,2500:2500,2500:10000:5000,5000,5000,5000:5000,5000,5000,5000
chr7	44190601	.	A	G	.	PASS	DP=10000;MQ=60;FractionInformativeReads=1;AQ=100;GermlineStatus=Germline_DB;EreppoLine=5487	GT:SQ:AD:AF:F1R2:F2R1:DP:SB:MB	0/1:99.99:5000,5000:0.5:2500,2500:2500,2500:10000:5000,5000,5000,5000:5000,5000,5000,5000
chr7	44190609	.	C	A	.	PASS	DP=10000;MQ=60;FractionInformativeReads=1;AQ=100;GermlineStatus=Germline_DB;EreppoLine=6611	GT:SQ:AD:AF:F1R2:F2R1:DP:SB:MB	0/1:99.99:5000,5000:0.5:2500,2500:2500,2500:10000:5000,5000,5000,5000:5000,5000,5000,5000
chr7	44190609	.	TT	TAG	.	PASS	DP=10000;MQ=60;FractionInformativeReads=1;AQ=100;GermlineStatus=Germline_DB;EreppoLine=6610	GT:SQ:AD:AF:F1R2:F2R1:DP:SB:MB	0/1:99.99:5000,5000:0.5:2500,2500:2500,2500:10000:5000,5000,5000,5000:5000,5000,5000,5000
chr7	44190614	.	T	A	.	PASS	DP=10000;MQ=60;FractionInformativeReads=1;AQ=100;GermlineStatus=Germline_DB;EreppoLine=8914	GT:SQ:AD:AF:F1R2:F2R1:DP:SB:MB	0/1:99.99:5000,5000:0.5:2500,2500:2500,2500:10000:5000,5000,5000,5000:5000,5000,5000,5000
chr7	44190649	.	A	G	.	PASS	DP=10000;MQ=60;FractionInformativeReads=1;AQ=100;GermlineStatus=Germline_DB;EreppoLine=6514	GT:SQ:AD:AF:F1R2:F2R1:DP:SB:MB	0/1:99.99:5000,5000:0.5:2500,2500:2500,2500:10000:5000,5000,5000,5000:5000,5000,5000,5000
chr7	44190649	.	A	T	.	PASS	DP=10000;MQ=60;FractionInformativeReads=1;AQ=100;GermlineStatus=Germline_DB;EreppoLine=6515	GT:SQ:AD:AF:F1R2:F2R1:DP:SB:MB	0/1:99.99:5000,5000:0.5:2500,2500:2500,2500:10000:5000,5000,5000,5000:5000,5000,5000,5000
chr7	44190661	.	A	G	.	PASS	DP=10000;MQ=60;FractionInformativeReads=1;AQ=100;GermlineStatus=Germline_DB;EreppoLine=6692	GT:SQ:AD:AF:F1R2:F2R1:DP:SB:MB	0/1:99.99:5000,5000:0.5:2500,2500:2500,2500:10000:5000,5000,5000,5000:5000,5000,5000,5000
chr7	44190667	.	T	A	.	PASS	DP=10000;MQ=60;FractionInformativeReads=1;AQ=100;GermlineStatus=Germline_DB;EreppoLine=6562	GT:SQ:AD:AF:F1R2:F2R1:DP:SB:MB	0/1:99.99:5000,5000:0.5:2500,2500:2500,2500:10000:5000,5000,5000,5000:5000,5000,5000,5000
chr7	44190668	.	C	G	.	PASS	DP=10000;MQ=60;FractionInformativeReads=1;AQ=100;GermlineStatus=Germline_DB;EreppoLine=6561	GT:SQ:AD:AF:F1R2:F2R1:DP:SB:MB	0/1:99.99:5000,5000:0.5:2500,2500:2500,2500:10000:5000,5000,5000,5000:5000,5000,5000,5000
chr7	44190668	.	C	T	.	PASS	DP=10000;MQ=60;FractionInformativeReads=1;AQ=100;GermlineStatus=Germline_DB;EreppoLine=5705	GT:SQ:AD:AF:F1R2:F2R1:DP:SB:MB	0/1:99.99:5000,5000:0.5:2500,2500:2500,2500:10000:5000,5000,5000,5000:5000,5000,5000,5000
chr7	44190673	.	A	G	.	PASS	DP=10000;MQ=60;FractionInformativeReads=1;AQ=100;GermlineStatus=Germline_DB;EreppoLine=6530	GT:SQ:AD:AF:F1R2:F2R1:DP:SB:MB	0/1:99.99:5000,5000:0.5:2500,2500:2500,2500:10000:5000,5000,5000,5000:5000,5000,5000,5000
chr7	44190674	.	G	A	.	PASS	DP=10000;MQ=60;FractionInformativeReads=1;AQ=100;GermlineStatus=Germline_DB;EreppoLine=7585	GT:SQ:AD:AF:F1R2:F2R1:DP:SB:MB	0/1:99.99:5000,5000:0.5:2500,2500:2500,2500:10000:5000,5000,5000,5000:5000,5000,5000,5000
chr7	44190674	.	G	C	.	PASS	DP=10000;MQ=60;FractionInformativeReads=1;AQ=100;GermlineStatus=Germline_DB;EreppoLine=6556	GT:SQ:AD:AF:F1R2:F2R1:DP:SB:MB	0/1:99.99:5000,5000:0.5:2500,2500:2500,2500:10000:5000,5000,5000,5000:5000,5000,5000,5000
chr7	44190674	.	G	T	.	PASS	DP=10000;MQ=60;FractionInformativeReads=1;AQ=100;GermlineStatus=Germline_DB;EreppoLine=6531	GT:SQ:AD:AF:F1R2:F2R1:DP:SB:MB	0/1:99.99:5000,5000:0.5:2500,2500:2500,2500:10000:5000,5000,5000,5000:5000,5000,5000,5000
chr7	44191868	.	A	G	.	PASS	DP=10000;MQ=60;FractionInformativeReads=1;AQ=100;GermlineStatus=Germline_DB;EreppoLine=7266	GT:SQ:AD:AF:F1R2:F2R1:DP:SB:MB	0/1:99.99:5000,5000:0.5:2500,2500:2500,2500:10000:5000,5000,5000,5000:5000,5000,5000,5000
chr7	44191868	.	A	T	.	PASS	DP=10000;MQ=60;FractionInformativeReads=1;AQ=100;GermlineStatus=Germline_DB;EreppoLine=5134	GT:SQ:AD:AF:F1R2:F2R1:DP:SB:MB	0/1:99.99:5000,5000:0.5:2500,2500:2500,2500:10000:5000,5000,5000,5000:5000,5000,5000,5000
chr7	44191883	.	C	A	.	PASS	DP=10000;MQ=60;FractionInformativeReads=1;AQ=100;GermlineStatus=Germline_DB;EreppoLine=5801	GT:SQ:AD:AF:F1R2:F2R1:DP:SB:MB	0/1:99.99:5000,5000:0.5:2500,2500:2500,2500:10000:5000,5000,5000,5000:5000,5000,5000,5000
chr7	44191884	.	C	G	.	PASS	DP=10000;MQ=60;FractionInformativeReads=1;AQ=100;GermlineStatus=Germline_DB;EreppoLine=5820	GT:SQ:AD:AF:F1R2:F2R1:DP:SB:MB	0/1:99.99:5000,5000:0.5:2500,2500:2500,2500:10000:5000,5000,5000,5000:5000,5000,5000,5000
chr7	44191909	.	G	T	.	PASS	DP=10000;MQ=60;FractionInformativeReads=1;AQ=100;GermlineStatus=Germline_DB;EreppoLine=5897	GT:SQ:AD:AF:F1R2:F2R1:DP:SB:MB	0/1:99.99:5000,5000:0.5:2500,2500:2500,2500:10000:5000,5000,5000,5000:5000,5000,5000,5000
chr7	44191910	.	T	A	.	PASS	DP=10000;MQ=60;FractionInformativeReads=1;AQ=100;GermlineStatus=Germline_DB;EreppoLine=6215	GT:SQ:AD:AF:F1R2:F2R1:DP:SB:MB	0/1:99.99:5000,5000:0.5:2500,2500:2500,2500:10000:5000,5000,5000,5000:5000,5000,5000,5000
chr7	44191910	.	T	C	.	PASS	DP=10000;MQ=60;FractionInformativeReads=1;AQ=100;GermlineStatus=Germline_DB;EreppoLine=5798	GT:SQ:AD:AF:F1R2:F2R1:DP:SB:MB	0/1:99.99:5000,5000:0.5:2500,2500:2500,2500:10000:5000,5000,5000,5000:5000,5000,5000,5000
chr7	44191911	.	A	C	.	PASS	DP=10000;MQ=60;FractionInformativeReads=1;AQ=100;GermlineStatus=Germline_DB;EreppoLine=6214	GT:SQ:AD:AF:F1R2:F2R1:DP:SB:MB	0/1:99.99:5000,5000:0.5:2500,2500:2500,2500:10000:5000,5000,5000,5000:5000,5000,5000,5000
chr7	44191911	.	A	G	.	PASS	DP=10000;MQ=60;FractionInformativeReads=1;AQ=100;GermlineStatus=Germline_DB;EreppoLine=5898	GT:SQ:AD:AF:F1R2:F2R1:DP:SB:MB	0/1:99.99:5000,5000:0.5:2500,2500:2500,2500:10000:5000,5000,5000,5000:5000,5000,5000,5000
chr7	44191929	.	T	A	.	PASS	DP=10000;MQ=60;FractionInformativeReads=1;AQ=100;GermlineStatus=Germline_DB;EreppoLine=9047	GT:SQ:AD:AF:F1R2:F2R1:DP:SB:MB	0/1:99.99:5000,5000:0.5:2500,2500:2500,2500:10000:5000,5000,5000,5000:5000,5000,5000,5000
chr7	44191999	.	G	C	.	PASS	DP=10000;MQ=60;FractionInformativeReads=1;AQ=100;GermlineStatus=Germline_DB;EreppoLine=8917	GT:SQ:AD:AF:F1R2:F2R1:DP:SB:MB	0/1:99.99:5000,5000:0.5:2500,2500:2500,2500:10000:5000,5000,5000,5000:5000,5000,5000,5000
chr7	44192000	.	T	C	.	PASS	DP=10000;MQ=60;FractionInformativeReads=1;AQ=100;GermlineStatus=Germline_DB;EreppoLine=8919	GT:SQ:AD:AF:F1R2:F2R1:DP:SB:MB	0/1:99.99:5000,5000:0.5:2500,2500:2500,2500:10000:5000,5000,5000,5000:5000,5000,5000,5000
chr7	44192001	.	C	A	.	PASS	DP=10000;MQ=60;FractionInformativeReads=1;AQ=100;GermlineStatus=Germline_DB;EreppoLine=8918	GT:SQ:AD:AF:F1R2:F2R1:DP:SB:MB	0/1:99.99:5000,5000:0.5:2500,2500:2500,2500:10000:5000,5000,5000,5000:5000,5000,5000,5000
chr7	44192001	.	C	G	.	PASS	DP=10000;MQ=60;FractionInformativeReads=1;AQ=100;GermlineStatus=Germline_DB;EreppoLine=8916	GT:SQ:AD:AF:F1R2:F2R1:DP:SB:MB	0/1:99.99:5000,5000:0.5:2500,2500:2500,2500:10000:5000,5000,5000,5000:5000,5000,5000,5000
chr7	44192001	.	C	T	.	PASS	DP=10000;MQ=60;FractionInformativeReads=1;AQ=100;GermlineStatus=Germline_DB;EreppoLine=8915	GT:SQ:AD:AF:F1R2:F2R1:DP:SB:MB	0/1:99.99:5000,5000:0.5:2500,2500:2500,2500:10000:5000,5000,5000,5000:5000,5000,5000,5000
chr7	44192019	.	C	T	.	PASS	DP=10000;MQ=60;FractionInformativeReads=1;AQ=100;GermlineStatus=Germline_DB;EreppoLine=5488	GT:SQ:AD:AF:F1R2:F2R1:DP:SB:MB	0/1:99.99:5000,5000:0.5:2500,2500:2500,2500:10000:5000,5000,5000,5000:5000,5000,5000,5000
chr7	44192905	.	C	T	.	PASS	DP=10000;MQ=60;FractionInformativeReads=1;AQ=100;GermlineStatus=Germline_DB;EreppoLine=5840	GT:SQ:AD:AF:F1R2:F2R1:DP:SB:MB	0/1:99.99:5000,5000:0.5:2500,2500:2500,2500:10000:5000,5000,5000,5000:5000,5000,5000,5000
chr7	44192923	.	A	G	.	PASS	DP=10000;MQ=60;FractionInformativeReads=1;AQ=100;GermlineStatus=Germline_DB;EreppoLine=5841	GT:SQ:AD:AF:F1R2:F2R1:DP:SB:MB	0/1:99.99:5000,5000:0.5:2500,2500:2500,2500:10000:5000,5000,5000,5000:5000,5000,5000,5000
chr7	44192924	.	C	T	.	PASS	DP=10000;MQ=60;FractionInformativeReads=1;AQ=100;GermlineStatus=Germline_DB;EreppoLine=5515	GT:SQ:AD:AF:F1R2:F2R1:DP:SB:MB	0/1:99.99:5000,5000:0.5:2500,2500:2500,2500:10000:5000,5000,5000,5000:5000,5000,5000,5000
chr7	44192941	.	T	G	.	PASS	DP=10000;MQ=60;FractionInformativeReads=1;AQ=100;GermlineStatus=Germline_DB;EreppoLine=6219	GT:SQ:AD:AF:F1R2:F2R1:DP:SB:MB	0/1:99.99:5000,5000:0.5:2500,2500:2500,2500:10000:5000,5000,5000,5000:5000,5000,5000,5000
chr7	44192962	.	G	T	.	PASS	DP=10000;MQ=60;FractionInformativeReads=1;AQ=100;GermlineStatus=Germline_DB;EreppoLine=5489	GT:SQ:AD:AF:F1R2:F2R1:DP:SB:MB	0/1:99.99:5000,5000:0.5:2500,2500:2500,2500:10000:5000,5000,5000,5000:5000,5000,5000,5000
chr7	44192966	.	C	T	.	PASS	DP=10000;MQ=60;FractionInformativeReads=1;AQ=100;GermlineStatus=Germline_DB;EreppoLine=5797	GT:SQ:AD:AF:F1R2:F2R1:DP:SB:MB	0/1:99.99:5000,5000:0.5:2500,2500:2500,2500:10000:5000,5000,5000,5000:5000,5000,5000,5000
chr7	44192980	.	C	T	.	PASS	DP=10000;MQ=60;FractionInformativeReads=1;AQ=100;GermlineStatus=Germline_DB;EreppoLine=5514	GT:SQ:AD:AF:F1R2:F2R1:DP:SB:MB	0/1:99.99:5000,5000:0.5:2500,2500:2500,2500:10000:5000,5000,5000,5000:5000,5000,5000,5000
chr7	44192981	.	G	A	.	PASS	DP=10000;MQ=60;FractionInformativeReads=1;AQ=100;GermlineStatus=Germline_DB;EreppoLine=5490	GT:SQ:AD:AF:F1R2:F2R1:DP:SB:MB	0/1:99.99:5000,5000:0.5:2500,2500:2500,2500:10000:5000,5000,5000,5000:5000,5000,5000,5000
chr7	44192990	.	C	T	.	PASS	DP=10000;MQ=60;FractionInformativeReads=1;AQ=100;GermlineStatus=Germline_DB;EreppoLine=8630	GT:SQ:AD:AF:F1R2:F2R1:DP:SB:MB	0/1:99.99:5000,5000:0.5:2500,2500:2500,2500:10000:5000,5000,5000,5000:5000,5000,5000,5000
chr7	44192995	.	T	A	.	PASS	DP=10000;MQ=60;FractionInformativeReads=1;AQ=100;GermlineStatus=Germline_DB;EreppoLine=5935	GT:SQ:AD:AF:F1R2:F2R1:DP:SB:MB	0/1:99.99:5000,5000:0.5:2500,2500:2500,2500:10000:5000,5000,5000,5000:5000,5000,5000,5000
chr7	44192995	.	T	G	.	PASS	DP=10000;MQ=60;FractionInformativeReads=1;AQ=100;GermlineStatus=Germline_DB;EreppoLine=5936	GT:SQ:AD:AF:F1R2:F2R1:DP:SB:MB	0/1:99.99:5000,5000:0.5:2500,2500:2500,2500:10000:5000,5000,5000,5000:5000,5000,5000,5000
chr7	44192998	.	A	C	.	PASS	DP=10000;MQ=60;FractionInformativeReads=1;AQ=100;GermlineStatus=Germline_DB;EreppoLine=5513	GT:SQ:AD:AF:F1R2:F2R1:DP:SB:MB	0/1:99.99:5000,5000:0.5:2500,2500:2500,2500:10000:5000,5000,5000,5000:5000,5000,5000,5000
chr7	44192998	.	A	G	.	PASS	DP=10000;MQ=60;FractionInformativeReads=1;AQ=100;GermlineStatus=Germline_DB;EreppoLine=5842	GT:SQ:AD:AF:F1R2:F2R1:DP:SB:MB	0/1:99.99:5000,5000:0.5:2500,2500:2500,2500:10000:5000,5000,5000,5000:5000,5000,5000,5000
chr7	44192998	.	A	T	.	PASS	DP=10000;MQ=60;FractionInformativeReads=1;AQ=100;GermlineStatus=Germline_DB;EreppoLine=6337	GT:SQ:AD:AF:F1R2:F2R1:DP:SB:MB	0/1:99.99:5000,5000:0.5:2500,2500:2500,2500:10000:5000,5000,5000,5000:5000,5000,5000,5000
chr7	44192999	.	T	C	.	PASS	DP=10000;MQ=60;FractionInformativeReads=1;AQ=100;GermlineStatus=Germline_DB;EreppoLine=5796	GT:SQ:AD:AF:F1R2:F2R1:DP:SB:MB	0/1:99.99:5000,5000:0.5:2500,2500:2500,2500:10000:5000,5000,5000,5000:5000,5000,5000,5000
chr7	44193002	.	G	A	.	PASS	DP=10000;MQ=60;FractionInformativeReads=1;AQ=100;GermlineStatus=Germline_DB;EreppoLine=5629	GT:SQ:AD:AF:F1R2:F2R1:DP:SB:MB	0/1:99.99:5000,5000:0.5:2500,2500:2500,2500:10000:5000,5000,5000,5000:5000,5000,5000,5000
chr7	44193054	.	C	A	.	PASS	DP=10000;MQ=60;FractionInformativeReads=1;AQ=100;GermlineStatus=Germline_DB;EreppoLine=9061	GT:SQ:AD:AF:F1R2:F2R1:DP:SB:MB	0/1:99.99:5000,5000:0.5:2500,2500:2500,2500:10000:5000,5000,5000,5000:5000,5000,5000,5000
chr7	44193058	.	TCTA	T	.	PASS	DP=10000;MQ=60;FractionInformativeReads=1;AQ=100;GermlineStatus=Germline_DB;EreppoLine=9060	GT:SQ:AD:AF:F1R2:F2R1:DP:SB:MB	0/1:99.99:5000,5000:0.5:2500,2500:2500,2500:10000:5000,5000,5000,5000:5000,5000,5000,5000
chr7	44193061	.	A	T	.	PASS	DP=10000;MQ=60;FractionInformativeReads=1;AQ=100;GermlineStatus=Germline_DB;EreppoLine=9059	GT:SQ:AD:AF:F1R2:F2R1:DP:SB:MB	0/1:99.99:5000,5000:0.5:2500,2500:2500,2500:10000:5000,5000,5000,5000:5000,5000,5000,5000
chr7	44193063	.	C	A	.	PASS	DP=10000;MQ=60;FractionInformativeReads=1;AQ=100;GermlineStatus=Germline_DB;EreppoLine=9058	GT:SQ:AD:AF:F1R2:F2R1:DP:SB:MB	0/1:99.99:5000,5000:0.5:2500,2500:2500,2500:10000:5000,5000,5000,5000:5000,5000,5000,5000
chr7	44193063	.	C	T	.	PASS	DP=10000;MQ=60;FractionInformativeReads=1;AQ=100;GermlineStatus=Germline_DB;EreppoLine=9056	GT:SQ:AD:AF:F1R2:F2R1:DP:SB:MB	0/1:99.99:5000,5000:0.5:2500,2500:2500,2500:10000:5000,5000,5000,5000:5000,5000,5000,5000
chr7	44193064	.	T	C	.	PASS	DP=10000;MQ=60;FractionInformativeReads=1;AQ=100;GermlineStatus=Germline_DB;EreppoLine=9050	GT:SQ:AD:AF:F1R2:F2R1:DP:SB:MB	0/1:99.99:5000,5000:0.5:2500,2500:2500,2500:10000:5000,5000,5000,5000:5000,5000,5000,5000
chr7	44228508	.	C	T	.	PASS	DP=10000;MQ=60;FractionInformativeReads=1;AQ=100;GermlineStatus=Germline_DB;EreppoLine=5130	GT:SQ:AD:AF:F1R2:F2R1:DP:SB:MB	0/1:99.99:5000,5000:0.5:2500,2500:2500,2500:10000:5000,5000,5000,5000:5000,5000,5000,5000
chr7	44228543	.	C	T	.	PASS	DP=10000;MQ=60;FractionInformativeReads=1;AQ=100;GermlineStatus=Germline_DB;EreppoLine=5843	GT:SQ:AD:AF:F1R2:F2R1:DP:SB:MB	0/1:99.99:5000,5000:0.5:2500,2500:2500,2500:10000:5000,5000,5000,5000:5000,5000,5000,5000
chr7	44228550	.	C	T	.	PASS	DP=10000;MQ=60;FractionInformativeReads=1;AQ=100;GermlineStatus=Germline_DB;EreppoLine=5844	GT:SQ:AD:AF:F1R2:F2R1:DP:SB:MB	0/1:99.99:5000,5000:0.5:2500,2500:2500,2500:10000:5000,5000,5000,5000:5000,5000,5000,5000
chr7	44228649	.	C	T	.	PASS	DP=10000;MQ=60;FractionInformativeReads=1;AQ=100;GermlineStatus=Germline_DB;EreppoLine=5491	GT:SQ:AD:AF:F1R2:F2R1:DP:SB:MB	0/1:99.99:5000,5000:0.5:2500,2500:2500,2500:10000:5000,5000,5000,5000:5000,5000,5000,5000
chr7	107301201	.	T	C	.	PASS	DP=10000;MQ=60;FractionInformativeReads=1;AQ=100;GermlineStatus=Germline_DB;EreppoLine=745	GT:SQ:AD:AF:F1R2:F2R1:DP:SB:MB	0/1:99.99:5000,5000:0.5:2500,2500:2500,2500:10000:5000,5000,5000,5000:5000,5000,5000,5000
chr7	107302233	.	C	G	.	PASS	DP=10000;MQ=60;FractionInformativeReads=1;AQ=100;GermlineStatus=Germline_DB;EreppoLine=992	GT:SQ:AD:AF:F1R2:F2R1:DP:SB:MB	0/1:99.99:5000,5000:0.5:2500,2500:2500,2500:10000:5000,5000,5000,5000:5000,5000,5000,5000
chr7	107303776	.	C	G	.	PASS	DP=10000;MQ=60;FractionInformativeReads=1;AQ=100;GermlineStatus=Germline_DB;EreppoLine=1649	GT:SQ:AD:AF:F1R2:F2R1:DP:SB:MB	0/1:99.99:5000,5000:0.5:2500,2500:2500,2500:10000:5000,5000,5000,5000:5000,5000,5000,5000
chr7	107312627	.	C	T	.	PASS	DP=10000;MQ=60;FractionInformativeReads=1;AQ=100;GermlineStatus=Germline_DB;EreppoLine=643	GT:SQ:AD:AF:F1R2:F2R1:DP:SB:MB	0/1:99.99:5000,5000:0.5:2500,2500:2500,2500:10000:5000,5000,5000,5000:5000,5000,5000,5000
chr7	107312642	.	TTC	TTCTC	.	PASS	DP=10000;MQ=60;FractionInformativeReads=1;AQ=100;GermlineStatus=Germline_DB;EreppoLine=654	GT:SQ:AD:AF:F1R2:F2R1:DP:SB:MB	0/1:99.99:5000,5000:0.5:2500,2500:2500,2500:10000:5000,5000,5000,5000:5000,5000,5000,5000
chr7	107312690	.	G	T	.	PASS	DP=10000;MQ=60;FractionInformativeReads=1;AQ=100;GermlineStatus=Germline_DB;EreppoLine=647	GT:SQ:AD:AF:F1R2:F2R1:DP:SB:MB	0/1:99.99:5000,5000:0.5:2500,2500:2500,2500:10000:5000,5000,5000,5000:5000,5000,5000,5000
chr7	107314602	.	T	C	.	PASS	DP=10000;MQ=60;FractionInformativeReads=1;AQ=100;GermlineStatus=Germline_DB;EreppoLine=957	GT:SQ:AD:AF:F1R2:F2R1:DP:SB:MB	0/1:99.99:5000,5000:0.5:2500,2500:2500,2500:10000:5000,5000,5000,5000:5000,5000,5000,5000
chr7	107314747	.	G	C	.	PASS	DP=10000;MQ=60;FractionInformativeReads=1;AQ=100;GermlineStatus=Germline_DB;EreppoLine=1493	GT:SQ:AD:AF:F1R2:F2R1:DP:SB:MB	0/1:99.99:5000,5000:0.5:2500,2500:2500,2500:10000:5000,5000,5000,5000:5000,5000,5000,5000
chr7	107314758	.	G	T	.	PASS	DP=10000;MQ=60;FractionInformativeReads=1;AQ=100;GermlineStatus=Germline_DB;EreppoLine=163	GT:SQ:AD:AF:F1R2:F2R1:DP:SB:MB	0/1:99.99:5000,5000:0.5:2500,2500:2500,2500:10000:5000,5000,5000,5000:5000,5000,5000,5000
chr7	107315495	.	C	G	.	PASS	DP=10000;MQ=60;FractionInformativeReads=1;AQ=100;GermlineStatus=Germline_DB;EreppoLine=651	GT:SQ:AD:AF:F1R2:F2R1:DP:SB:MB	0/1:99.99:5000,5000:0.5:2500,2500:2500,2500:10000:5000,5000,5000,5000:5000,5000,5000,5000
chr7	107323726	.	G	A	.	PASS	DP=10000;MQ=60;FractionInformativeReads=1;AQ=100;GermlineStatus=Germline_DB;EreppoLine=1199	GT:SQ:AD:AF:F1R2:F2R1:DP:SB:MB	0/1:99.99:5000,5000:0.5:2500,2500:2500,2500:10000:5000,5000,5000,5000:5000,5000,5000,5000
chr7	107323898	.	A	G	.	PASS	DP=10000;MQ=60;FractionInformativeReads=1;AQ=100;GermlineStatus=Germline_DB;EreppoLine=640	GT:SQ:AD:AF:F1R2:F2R1:DP:SB:MB	0/1:99.99:5000,5000:0.5:2500,2500:2500,2500:10000:5000,5000,5000,5000:5000,5000,5000,5000
chr7	107329499	.	T	C	.	PASS	DP=10000;MQ=60;FractionInformativeReads=1;AQ=100;GermlineStatus=Germline_DB;EreppoLine=1600	GT:SQ:AD:AF:F1R2:F2R1:DP:SB:MB	0/1:99.99:5000,5000:0.5:2500,2500:2500,2500:10000:5000,5000,5000,5000:5000,5000,5000,5000
chr7	107329557	.	T	C	.	PASS	DP=10000;MQ=60;FractionInformativeReads=1;AQ=100;GermlineStatus=Germline_DB;EreppoLine=6707	GT:SQ:AD:AF:F1R2:F2R1:DP:SB:MB	0/1:99.99:5000,5000:0.5:2500,2500:2500,2500:10000:5000,5000,5000,5000:5000,5000,5000,5000
chr7	107329565	.	G	A	.	PASS	DP=10000;MQ=60;FractionInformativeReads=1;AQ=100;GermlineStatus=Germline_DB;EreppoLine=740	GT:SQ:AD:AF:F1R2:F2R1:DP:SB:MB	0/1:99.99:5000,5000:0.5:2500,2500:2500,2500:10000:5000,5000,5000,5000:5000,5000,5000,5000
chr7	107330623	.	G	A	.	PASS	DP=10000;MQ=60;FractionInformativeReads=1;AQ=100;GermlineStatus=Germline_DB;EreppoLine=1200	GT:SQ:AD:AF:F1R2:F2R1:DP:SB:MB	0/1:99.99:5000,5000:0.5:2500,2500:2500,2500:10000:5000,5000,5000,5000:5000,5000,5000,5000
chr7	107330648	.	C	T	.	PASS	DP=10000;MQ=60;FractionInformativeReads=1;AQ=100;GermlineStatus=Germline_DB;EreppoLine=646	GT:SQ:AD:AF:F1R2:F2R1:DP:SB:MB	0/1:99.99:5000,5000:0.5:2500,2500:2500,2500:10000:5000,5000,5000,5000:5000,5000,5000,5000
chr7	107330681	.	A	G	.	PASS	DP=10000;MQ=60;FractionInformativeReads=1;AQ=100;GermlineStatus=Germline_DB;EreppoLine=984	GT:SQ:AD:AF:F1R2:F2R1:DP:SB:MB	0/1:99.99:5000,5000:0.5:2500,2500:2500,2500:10000:5000,5000,5000,5000:5000,5000,5000,5000
chr7	107335087	.	A	T	.	PASS	DP=10000;MQ=60;FractionInformativeReads=1;AQ=100;GermlineStatus=Germline_DB;EreppoLine=161	GT:SQ:AD:AF:F1R2:F2R1:DP:SB:MB	0/1:99.99:5000,5000:0.5:2500,2500:2500,2500:10000:5000,5000,5000,5000:5000,5000,5000,5000
chr7	107338556	.	C	T	.	PASS	DP=10000;MQ=60;FractionInformativeReads=1;AQ=100;GermlineStatus=Germline_DB;EreppoLine=959	GT:SQ:AD:AF:F1R2:F2R1:DP:SB:MB	0/1:99.99:5000,5000:0.5:2500,2500:2500,2500:10000:5000,5000,5000,5000:5000,5000,5000,5000
chr7	107340607	.	G	A	.	PASS	DP=10000;MQ=60;FractionInformativeReads=1;AQ=100;GermlineStatus=Germline_DB;EreppoLine=5608	GT:SQ:AD:AF:F1R2:F2R1:DP:SB:MB	0/1:99.99:5000,5000:0.5:2500,2500:2500,2500:10000:5000,5000,5000,5000:5000,5000,5000,5000
chr7	107341528	.	T	A	.	PASS	DP=10000;MQ=60;FractionInformativeReads=1;AQ=100;GermlineStatus=Germline_DB;EreppoLine=1228	GT:SQ:AD:AF:F1R2:F2R1:DP:SB:MB	0/1:99.99:5000,5000:0.5:2500,2500:2500,2500:10000:5000,5000,5000,5000:5000,5000,5000,5000
chr7	107341546	.	G	A	.	PASS	DP=10000;MQ=60;FractionInformativeReads=1;AQ=100;GermlineStatus=Germline_DB;EreppoLine=989	GT:SQ:AD:AF:F1R2:F2R1:DP:SB:MB	0/1:99.99:5000,5000:0.5:2500,2500:2500,2500:10000:5000,5000,5000,5000:5000,5000,5000,5000
chr7	107342392	.	T	C	.	PASS	DP=10000;MQ=60;FractionInformativeReads=1;AQ=100;GermlineStatus=Germline_DB;EreppoLine=944	GT:SQ:AD:AF:F1R2:F2R1:DP:SB:MB	0/1:99.99:5000,5000:0.5:2500,2500:2500,2500:10000:5000,5000,5000,5000:5000,5000,5000,5000
chr7	107342431	.	A	G	.	PASS	DP=10000;MQ=60;FractionInformativeReads=1;AQ=100;GermlineStatus=Germline_DB;EreppoLine=943	GT:SQ:AD:AF:F1R2:F2R1:DP:SB:MB	0/1:99.99:5000,5000:0.5:2500,2500:2500,2500:10000:5000,5000,5000,5000:5000,5000,5000,5000
chr7	107350554	.	G	T	.	PASS	DP=10000;MQ=60;FractionInformativeReads=1;AQ=100;GermlineStatus=Germline_DB;EreppoLine=1023	GT:SQ:AD:AF:F1R2:F2R1:DP:SB:MB	0/1:99.99:5000,5000:0.5:2500,2500:2500,2500:10000:5000,5000,5000,5000:5000,5000,5000,5000
chr7	107353039	.	C	T	.	PASS	DP=10000;MQ=60;FractionInformativeReads=1;AQ=100;GermlineStatus=Germline_DB;EreppoLine=153	GT:SQ:AD:AF:F1R2:F2R1:DP:SB:MB	0/1:99.99:5000,5000:0.5:2500,2500:2500,2500:10000:5000,5000,5000,5000:5000,5000,5000,5000
chr7	140434390	.	A	G	.	PASS	DP=10000;MQ=60;FractionInformativeReads=1;AQ=100;GermlineStatus=Germline_DB;EreppoLine=1578	GT:SQ:AD:AF:F1R2:F2R1:DP:SB:MB	0/1:99.99:5000,5000:0.5:2500,2500:2500,2500:10000:5000,5000,5000,5000:5000,5000,5000,5000
chr7	140434463	.	T	C	.	PASS	DP=10000;MQ=60;FractionInformativeReads=1;AQ=100;GermlineStatus=Germline_DB;EreppoLine=440	GT:SQ:AD:AF:F1R2:F2R1:DP:SB:MB	0/1:99.99:5000,5000:0.5:2500,2500:2500,2500:10000:5000,5000,5000,5000:5000,5000,5000,5000
chr7	140439609	.	T	C	.	PASS	DP=10000;MQ=60;FractionInformativeReads=1;AQ=100;GermlineStatus=Germline_DB;EreppoLine=477	GT:SQ:AD:AF:F1R2:F2R1:DP:SB:MB	0/1:99.99:5000,5000:0.5:2500,2500:2500,2500:10000:5000,5000,5000,5000:5000,5000,5000,5000
chr7	140449150	.	T	C	.	PASS	DP=10000;MQ=60;FractionInformativeReads=1;AQ=100;GermlineStatus=Germline_DB;EreppoLine=419	GT:SQ:AD:AF:F1R2:F2R1:DP:SB:MB	0/1:99.99:5000,5000:0.5:2500,2500:2500,2500:10000:5000,5000,5000,5000:5000,5000,5000,5000
chr7	140453136	.	A	C	.	PASS	DP=10000;MQ=60;FractionInformativeReads=1;AQ=100;GermlineStatus=Germline_DB;EreppoLine=1481	GT:SQ:AD:AF:F1R2:F2R1:DP:SB:MB	0/1:99.99:5000,5000:0.5:2500,2500:2500,2500:10000:5000,5000,5000,5000:5000,5000,5000,5000
chr7	140453139	.	G	A	.	PASS	DP=10000;MQ=60;FractionInformativeReads=1;AQ=100;GermlineStatus=Germline_DB;EreppoLine=1235	GT:SQ:AD:AF:F1R2:F2R1:DP:SB:MB	0/1:99.99:5000,5000:0.5:2500,2500:2500,2500:10000:5000,5000,5000,5000:5000,5000,5000,5000
chr7	140453139	.	G	C	.	PASS	DP=10000;MQ=60;FractionInformativeReads=1;AQ=100;GermlineStatus=Germline_DB;EreppoLine=1236	GT:SQ:AD:AF:F1R2:F2R1:DP:SB:MB	0/1:99.99:5000,5000:0.5:2500,2500:2500,2500:10000:5000,5000,5000,5000:5000,5000,5000,5000
chr7	140453148	.	C	A	.	PASS	DP=10000;MQ=60;FractionInformativeReads=1;AQ=100;GermlineStatus=Germline_DB;EreppoLine=362	GT:SQ:AD:AF:F1R2:F2R1:DP:SB:MB	0/1:99.99:5000,5000:0.5:2500,2500:2500,2500:10000:5000,5000,5000,5000:5000,5000,5000,5000
chr7	140453150	.	A	C	.	PASS	DP=10000;MQ=60;FractionInformativeReads=1;AQ=100;GermlineStatus=Germline_DB;EreppoLine=354	GT:SQ:AD:AF:F1R2:F2R1:DP:SB:MB	0/1:99.99:5000,5000:0.5:2500,2500:2500,2500:10000:5000,5000,5000,5000:5000,5000,5000,5000
chr7	140453154	.	T	A	.	PASS	DP=10000;MQ=60;FractionInformativeReads=1;AQ=100;GermlineStatus=Germline_DB;EreppoLine=1305	GT:SQ:AD:AF:F1R2:F2R1:DP:SB:MB	0/1:99.99:5000,5000:0.5:2500,2500:2500,2500:10000:5000,5000,5000,5000:5000,5000,5000,5000
chr7	140453987	.	T	C	.	PASS	DP=10000;MQ=60;FractionInformativeReads=1;AQ=100;GermlineStatus=Germline_DB;EreppoLine=395	GT:SQ:AD:AF:F1R2:F2R1:DP:SB:MB	0/1:99.99:5000,5000:0.5:2500,2500:2500,2500:10000:5000,5000,5000,5000:5000,5000,5000,5000
chr7	140476811	.	C	T	.	PASS	DP=10000;MQ=60;FractionInformativeReads=1;AQ=100;GermlineStatus=Germline_DB;EreppoLine=357	GT:SQ:AD:AF:F1R2:F2R1:DP:SB:MB	0/1:99.99:5000,5000:0.5:2500,2500:2500,2500:10000:5000,5000,5000,5000:5000,5000,5000,5000
chr7	140477853	.	C	A	.	PASS	DP=10000;MQ=60;FractionInformativeReads=1;AQ=100;GermlineStatus=Germline_DB;EreppoLine=1206	GT:SQ:AD:AF:F1R2:F2R1:DP:SB:MB	0/1:99.99:5000,5000:0.5:2500,2500:2500,2500:10000:5000,5000,5000,5000:5000,5000,5000,5000
chr7	140477853	.	C	G	.	PASS	DP=10000;MQ=60;FractionInformativeReads=1;AQ=100;GermlineStatus=Germline_DB;EreppoLine=1207	GT:SQ:AD:AF:F1R2:F2R1:DP:SB:MB	0/1:99.99:5000,5000:0.5:2500,2500:2500,2500:10000:5000,5000,5000,5000:5000,5000,5000,5000
chr7	140477854	.	A	G	.	PASS	DP=10000;MQ=60;FractionInformativeReads=1;AQ=100;GermlineStatus=Germline_DB;EreppoLine=1208	GT:SQ:AD:AF:F1R2:F2R1:DP:SB:MB	0/1:99.99:5000,5000:0.5:2500,2500:2500,2500:10000:5000,5000,5000,5000:5000,5000,5000,5000
chr7	140477894	.	T	C	.	PASS	DP=10000;MQ=60;FractionInformativeReads=1;AQ=100;GermlineStatus=Germline_DB;EreppoLine=356	GT:SQ:AD:AF:F1R2:F2R1:DP:SB:MB	0/1:99.99:5000,5000:0.5:2500,2500:2500,2500:10000:5000,5000,5000,5000:5000,5000,5000,5000
chr7	140481397	.	C	A	.	PASS	DP=10000;MQ=60;FractionInformativeReads=1;AQ=100;GermlineStatus=Germline_DB;EreppoLine=1500	GT:SQ:AD:AF:F1R2:F2R1:DP:SB:MB	0/1:99.99:5000,5000:0.5:2500,2500:2500,2500:10000:5000,5000,5000,5000:5000,5000,5000,5000
chr7	140481402	.	C	T	.	PASS	DP=10000;MQ=60;FractionInformativeReads=1;AQ=100;GermlineStatus=Germline_DB;EreppoLine=397	GT:SQ:AD:AF:F1R2:F2R1:DP:SB:MB	0/1:99.99:5000,5000:0.5:2500,2500:2500,2500:10000:5000,5000,5000,5000:5000,5000,5000,5000
chr7	140481417	.	C	T	.	PASS	DP=10000;MQ=60;FractionInformativeReads=1;AQ=100;GermlineStatus=Germline_DB;EreppoLine=1217	GT:SQ:AD:AF:F1R2:F2R1:DP:SB:MB	0/1:99.99:5000,5000:0.5:2500,2500:2500,2500:10000:5000,5000,5000,5000:5000,5000,5000,5000
chr7	140481425	.	T	C	.	PASS	DP=10000;MQ=60;FractionInformativeReads=1;AQ=100;GermlineStatus=Germline_DB;EreppoLine=444	GT:SQ:AD:AF:F1R2:F2R1:DP:SB:MB	0/1:99.99:5000,5000:0.5:2500,2500:2500,2500:10000:5000,5000,5000,5000:5000,5000,5000,5000
chr7	140481476	.	C	T	.	PASS	DP=10000;MQ=60;FractionInformativeReads=1;AQ=100;GermlineStatus=Germline_DB;EreppoLine=277	GT:SQ:AD:AF:F1R2:F2R1:DP:SB:MB	0/1:99.99:5000,5000:0.5:2500,2500:2500,2500:10000:5000,5000,5000,5000:5000,5000,5000,5000
chr7	140482908	.	T	C	.	PASS	DP=10000;MQ=60;FractionInformativeReads=1;AQ=100;GermlineStatus=Germline_DB;EreppoLine=358	GT:SQ:AD:AF:F1R2:F2R1:DP:SB:MB	0/1:99.99:5000,5000:0.5:2500,2500:2500,2500:10000:5000,5000,5000,5000:5000,5000,5000,5000
chr7	140487375	.	T	C	.	PASS	DP=10000;MQ=60;FractionInformativeReads=1;AQ=100;GermlineStatus=Germline_DB;EreppoLine=483	GT:SQ:AD:AF:F1R2:F2R1:DP:SB:MB	0/1:99.99:5000,5000:0.5:2500,2500:2500,2500:10000:5000,5000,5000,5000:5000,5000,5000,5000
chr7	140494180	.	T	C	.	PASS	DP=10000;MQ=60;FractionInformativeReads=1;AQ=100;GermlineStatus=Germline_DB;EreppoLine=265	GT:SQ:AD:AF:F1R2:F2R1:DP:SB:MB	0/1:99.99:5000,5000:0.5:2500,2500:2500,2500:10000:5000,5000,5000,5000:5000,5000,5000,5000
chr7	140494224	.	T	C	.	PASS	DP=10000;MQ=60;FractionInformativeReads=1;AQ=100;GermlineStatus=Germline_DB;EreppoLine=1221	GT:SQ:AD:AF:F1R2:F2R1:DP:SB:MB	0/1:99.99:5000,5000:0.5:2500,2500:2500,2500:10000:5000,5000,5000,5000:5000,5000,5000,5000
chr7	140500166	.	T	C	.	PASS	DP=10000;MQ=60;FractionInformativeReads=1;AQ=100;GermlineStatus=Germline_DB;EreppoLine=289	GT:SQ:AD:AF:F1R2:F2R1:DP:SB:MB	0/1:99.99:5000,5000:0.5:2500,2500:2500,2500:10000:5000,5000,5000,5000:5000,5000,5000,5000
chr7	140500174	.	G	A	.	PASS	DP=10000;MQ=60;FractionInformativeReads=1;AQ=100;GermlineStatus=Germline_DB;EreppoLine=361	GT:SQ:AD:AF:F1R2:F2R1:DP:SB:MB	0/1:99.99:5000,5000:0.5:2500,2500:2500,2500:10000:5000,5000,5000,5000:5000,5000,5000,5000
chr7	140501279	.	C	G	.	PASS	DP=10000;MQ=60;FractionInformativeReads=1;AQ=100;GermlineStatus=Germline_DB;EreppoLine=1502	GT:SQ:AD:AF:F1R2:F2R1:DP:SB:MB	0/1:99.99:5000,5000:0.5:2500,2500:2500,2500:10000:5000,5000,5000,5000:5000,5000,5000,5000
chr7	140501302	.	T	C	.	PASS	DP=10000;MQ=60;FractionInformativeReads=1;AQ=100;GermlineStatus=Germline_DB;EreppoLine=401	GT:SQ:AD:AF:F1R2:F2R1:DP:SB:MB	0/1:99.99:5000,5000:0.5:2500,2500:2500,2500:10000:5000,5000,5000,5000:5000,5000,5000,5000
chr7	140501331	.	A	C	.	PASS	DP=10000;MQ=60;FractionInformativeReads=1;AQ=100;GermlineStatus=Germline_DB;EreppoLine=700	GT:SQ:AD:AF:F1R2:F2R1:DP:SB:MB	0/1:99.99:5000,5000:0.5:2500,2500:2500,2500:10000:5000,5000,5000,5000:5000,5000,5000,5000
chr7	140501333	.	A	C	.	PASS	DP=10000;MQ=60;FractionInformativeReads=1;AQ=100;GermlineStatus=Germline_DB;EreppoLine=701	GT:SQ:AD:AF:F1R2:F2R1:DP:SB:MB	0/1:99.99:5000,5000:0.5:2500,2500:2500,2500:10000:5000,5000,5000,5000:5000,5000,5000,5000
chr7	140501333	.	A	G	.	PASS	DP=10000;MQ=60;FractionInformativeReads=1;AQ=100;GermlineStatus=Germline_DB;EreppoLine=699	GT:SQ:AD:AF:F1R2:F2R1:DP:SB:MB	0/1:99.99:5000,5000:0.5:2500,2500:2500,2500:10000:5000,5000,5000,5000:5000,5000,5000,5000
chr7	140501336	.	C	G	.	PASS	DP=10000;MQ=60;FractionInformativeReads=1;AQ=100;GermlineStatus=Germline_DB;EreppoLine=396	GT:SQ:AD:AF:F1R2:F2R1:DP:SB:MB	0/1:99.99:5000,5000:0.5:2500,2500:2500,2500:10000:5000,5000,5000,5000:5000,5000,5000,5000
chr7	140501337	.	T	A	.	PASS	DP=10000;MQ=60;FractionInformativeReads=1;AQ=100;GermlineStatus=Germline_DB;EreppoLine=697	GT:SQ:AD:AF:F1R2:F2R1:DP:SB:MB	0/1:99.99:5000,5000:0.5:2500,2500:2500,2500:10000:5000,5000,5000,5000:5000,5000,5000,5000
chr7	140501337	.	T	G	.	PASS	DP=10000;MQ=60;FractionInformativeReads=1;AQ=100;GermlineStatus=Germline_DB;EreppoLine=696	GT:SQ:AD:AF:F1R2:F2R1:DP:SB:MB	0/1:99.99:5000,5000:0.5:2500,2500:2500,2500:10000:5000,5000,5000,5000:5000,5000,5000,5000
chr7	140501342	.	T	G	.	PASS	DP=10000;MQ=60;FractionInformativeReads=1;AQ=100;GermlineStatus=Germline_DB;EreppoLine=398	GT:SQ:AD:AF:F1R2:F2R1:DP:SB:MB	0/1:99.99:5000,5000:0.5:2500,2500:2500,2500:10000:5000,5000,5000,5000:5000,5000,5000,5000
chr7	140501350	.	G	T	.	PASS	DP=10000;MQ=60;FractionInformativeReads=1;AQ=100;GermlineStatus=Germline_DB;EreppoLine=1499	GT:SQ:AD:AF:F1R2:F2R1:DP:SB:MB	0/1:99.99:5000,5000:0.5:2500,2500:2500,2500:10000:5000,5000,5000,5000:5000,5000,5000,5000
chr7	140507763	.	G	A	.	PASS	DP=10000;MQ=60;FractionInformativeReads=1;AQ=100;GermlineStatus=Germline_DB;EreppoLine=481	GT:SQ:AD:AF:F1R2:F2R1:DP:SB:MB	0/1:99.99:5000,5000:0.5:2500,2500:2500,2500:10000:5000,5000,5000,5000:5000,5000,5000,5000
chr7	140507849	.	T	C	.	PASS	DP=10000;MQ=60;FractionInformativeReads=1;AQ=100;GermlineStatus=Germline_DB;EreppoLine=1214	GT:SQ:AD:AF:F1R2:F2R1:DP:SB:MB	0/1:99.99:5000,5000:0.5:2500,2500:2500,2500:10000:5000,5000,5000,5000:5000,5000,5000,5000
chr7	140534430	.	C	G	.	PASS	DP=10000;MQ=60;FractionInformativeReads=1;AQ=100;GermlineStatus=Germline_DB;EreppoLine=404	GT:SQ:AD:AF:F1R2:F2R1:DP:SB:MB	0/1:99.99:5000,5000:0.5:2500,2500:2500,2500:10000:5000,5000,5000,5000:5000,5000,5000,5000
chr7	140534538	.	A	C	.	PASS	DP=10000;MQ=60;FractionInformativeReads=1;AQ=100;GermlineStatus=Germline_DB;EreppoLine=286	GT:SQ:AD:AF:F1R2:F2R1:DP:SB:MB	0/1:99.99:5000,5000:0.5:2500,2500:2500,2500:10000:5000,5000,5000,5000:5000,5000,5000,5000
chr7	140624393	.	C	T	.	PASS	DP=10000;MQ=60;FractionInformativeReads=1;AQ=100;GermlineStatus=Germline_DB;EreppoLine=355	GT:SQ:AD:AF:F1R2:F2R1:DP:SB:MB	0/1:99.99:5000,5000:0.5:2500,2500:2500,2500:10000:5000,5000,5000,5000:5000,5000,5000,5000
chr7	140624412	.	G	C	.	PASS	DP=10000;MQ=60;FractionInformativeReads=1;AQ=100;GermlineStatus=Germline_DB;EreppoLine=359	GT:SQ:AD:AF:F1R2:F2R1:DP:SB:MB	0/1:99.99:5000,5000:0.5:2500,2500:2500,2500:10000:5000,5000,5000,5000:5000,5000,5000,5000
chr7	140624468	.	C	T	.	PASS	DP=10000;MQ=60;FractionInformativeReads=1;AQ=100;GermlineStatus=Germline_DB;EreppoLine=482	GT:SQ:AD:AF:F1R2:F2R1:DP:SB:MB	0/1:99.99:5000,5000:0.5:2500,2500:2500,2500:10000:5000,5000,5000,5000:5000,5000,5000,5000
chr9	130577977	.	G	C	.	PASS	DP=10000;MQ=60;FractionInformativeReads=1;AQ=100;GermlineStatus=Germline_DB;EreppoLine=6579	GT:SQ:AD:AF:F1R2:F2R1:DP:SB:MB	0/1:99.99:5000,5000:0.5:2500,2500:2500,2500:10000:5000,5000,5000,5000:5000,5000,5000,5000
chr9	130578230	.	G	A	.	PASS	DP=10000;MQ=60;FractionInformativeReads=1;AQ=100;GermlineStatus=Germline_DB;EreppoLine=6575	GT:SQ:AD:AF:F1R2:F2R1:DP:SB:MB	0/1:99.99:5000,5000:0.5:2500,2500:2500,2500:10000:5000,5000,5000,5000:5000,5000,5000,5000
chr9	130578267	.	C	T	.	PASS	DP=10000;MQ=60;FractionInformativeReads=1;AQ=100;GermlineStatus=Germline_DB;EreppoLine=8777	GT:SQ:AD:AF:F1R2:F2R1:DP:SB:MB	0/1:99.99:5000,5000:0.5:2500,2500:2500,2500:10000:5000,5000,5000,5000:5000,5000,5000,5000
chr9	130578312	.	C	T	.	PASS	DP=10000;MQ=60;FractionInformativeReads=1;AQ=100;GermlineStatus=Germline_DB;EreppoLine=8126	GT:SQ:AD:AF:F1R2:F2R1:DP:SB:MB	0/1:99.99:5000,5000:0.5:2500,2500:2500,2500:10000:5000,5000,5000,5000:5000,5000,5000,5000
chr9	130579458	.	G	A	.	PASS	DP=10000;MQ=60;FractionInformativeReads=1;AQ=100;GermlineStatus=Germline_DB;EreppoLine=6570	GT:SQ:AD:AF:F1R2:F2R1:DP:SB:MB	0/1:99.99:5000,5000:0.5:2500,2500:2500,2500:10000:5000,5000,5000,5000:5000,5000,5000,5000
chr9	130579468	.	AGT	A	.	PASS	DP=10000;MQ=60;FractionInformativeReads=1;AQ=100;GermlineStatus=Germline_DB;EreppoLine=6577	GT:SQ:AD:AF:F1R2:F2R1:DP:SB:MB	0/1:99.99:5000,5000:0.5:2500,2500:2500,2500:10000:5000,5000,5000,5000:5000,5000,5000,5000
chr9	130580440	.	A	C	.	PASS	DP=10000;MQ=60;FractionInformativeReads=1;AQ=100;GermlineStatus=Germline_DB;EreppoLine=8128	GT:SQ:AD:AF:F1R2:F2R1:DP:SB:MB	0/1:99.99:5000,5000:0.5:2500,2500:2500,2500:10000:5000,5000,5000,5000:5000,5000,5000,5000
chr9	130580452	.	C	T	.	PASS	DP=10000;MQ=60;FractionInformativeReads=1;AQ=100;GermlineStatus=Germline_DB;EreppoLine=8129	GT:SQ:AD:AF:F1R2:F2R1:DP:SB:MB	0/1:99.99:5000,5000:0.5:2500,2500:2500,2500:10000:5000,5000,5000,5000:5000,5000,5000,5000
chr9	130580499	.	C	T	.	PASS	DP=10000;MQ=60;FractionInformativeReads=1;AQ=100;GermlineStatus=Germline_DB;EreppoLine=8130	GT:SQ:AD:AF:F1R2:F2R1:DP:SB:MB	0/1:99.99:5000,5000:0.5:2500,2500:2500,2500:10000:5000,5000,5000,5000:5000,5000,5000,5000
chr9	130580575	.	C	T	.	PASS	DP=10000;MQ=60;FractionInformativeReads=1;AQ=100;GermlineStatus=Germline_DB;EreppoLine=6576	GT:SQ:AD:AF:F1R2:F2R1:DP:SB:MB	0/1:99.99:5000,5000:0.5:2500,2500:2500,2500:10000:5000,5000,5000,5000:5000,5000,5000,5000
chr9	130581107	.	T	G	.	PASS	DP=10000;MQ=60;FractionInformativeReads=1;AQ=100;GermlineStatus=Germline_DB;EreppoLine=6574	GT:SQ:AD:AF:F1R2:F2R1:DP:SB:MB	0/1:99.99:5000,5000:0.5:2500,2500:2500,2500:10000:5000,5000,5000,5000:5000,5000,5000,5000
chr9	130581114	.	G	C	.	PASS	DP=10000;MQ=60;FractionInformativeReads=1;AQ=100;GermlineStatus=Germline_DB;EreppoLine=6578	GT:SQ:AD:AF:F1R2:F2R1:DP:SB:MB	0/1:99.99:5000,5000:0.5:2500,2500:2500,2500:10000:5000,5000,5000,5000:5000,5000,5000,5000
chr9	130582291	.	A	G	.	PASS	DP=10000;MQ=60;FractionInformativeReads=1;AQ=100;GermlineStatus=Germline_DB;EreppoLine=6580	GT:SQ:AD:AF:F1R2:F2R1:DP:SB:MB	0/1:99.99:5000,5000:0.5:2500,2500:2500,2500:10000:5000,5000,5000,5000:5000,5000,5000,5000
chr9	130587079	.	C	T	.	PASS	DP=10000;MQ=60;FractionInformativeReads=1;AQ=100;GermlineStatus=Germline_DB;EreppoLine=6568	GT:SQ:AD:AF:F1R2:F2R1:DP:SB:MB	0/1:99.99:5000,5000:0.5:2500,2500:2500,2500:10000:5000,5000,5000,5000:5000,5000,5000,5000
chr9	130587507	.	C	A	.	PASS	DP=10000;MQ=60;FractionInformativeReads=1;AQ=100;GermlineStatus=Germline_DB;EreppoLine=6596	GT:SQ:AD:AF:F1R2:F2R1:DP:SB:MB	0/1:99.99:5000,5000:0.5:2500,2500:2500,2500:10000:5000,5000,5000,5000:5000,5000,5000,5000
chr9	130588001	.	A	G	.	PASS	DP=10000;MQ=60;FractionInformativeReads=1;AQ=100;GermlineStatus=Germline_DB;EreppoLine=6569	GT:SQ:AD:AF:F1R2:F2R1:DP:SB:MB	0/1:99.99:5000,5000:0.5:2500,2500:2500,2500:10000:5000,5000,5000,5000:5000,5000,5000,5000
chr9	130588091	.	C	T	.	PASS	DP=10000;MQ=60;FractionInformativeReads=1;AQ=100;GermlineStatus=Germline_DB;EreppoLine=6571	GT:SQ:AD:AF:F1R2:F2R1:DP:SB:MB	0/1:99.99:5000,5000:0.5:2500,2500:2500,2500:10000:5000,5000,5000,5000:5000,5000,5000,5000
chr9	130588865	.	C	G	.	PASS	DP=10000;MQ=60;FractionInformativeReads=1;AQ=100;GermlineStatus=Germline_DB;EreppoLine=6599	GT:SQ:AD:AF:F1R2:F2R1:DP:SB:MB	0/1:99.99:5000,5000:0.5:2500,2500:2500,2500:10000:5000,5000,5000,5000:5000,5000,5000,5000
chr9	130588920	.	G	A	.	PASS	DP=10000;MQ=60;FractionInformativeReads=1;AQ=100;GermlineStatus=Germline_DB;EreppoLine=6572	GT:SQ:AD:AF:F1R2:F2R1:DP:SB:MB	0/1:99.99:5000,5000:0.5:2500,2500:2500,2500:10000:5000,5000,5000,5000:5000,5000,5000,5000
chr9	130616633	.	A	C	.	PASS	DP=10000;MQ=60;FractionInformativeReads=1;AQ=100;GermlineStatus=Germline_DB;EreppoLine=6573	GT:SQ:AD:AF:F1R2:F2R1:DP:SB:MB	0/1:99.99:5000,5000:0.5:2500,2500:2500,2500:10000:5000,5000,5000,5000:5000,5000,5000,5000
chr9	130616643	.	C	T	.	PASS	DP=10000;MQ=60;FractionInformativeReads=1;AQ=100;GermlineStatus=Germline_DB;EreppoLine=6581	GT:SQ:AD:AF:F1R2:F2R1:DP:SB:MB	0/1:99.99:5000,5000:0.5:2500,2500:2500,2500:10000:5000,5000,5000,5000:5000,5000,5000,5000
chr10	14950495	.	C	T	.	PASS	DP=10000;MQ=60;FractionInformativeReads=1;AQ=100;GermlineStatus=Germline_DB;EreppoLine=6539	GT:SQ:AD:AF:F1R2:F2R1:DP:SB:MB	0/1:99.99:5000,5000:0.5:2500,2500:2500,2500:10000:5000,5000,5000,5000:5000,5000,5000,5000
chr10	14950592	.	C	T	.	PASS	DP=10000;MQ=60;FractionInformativeReads=1;AQ=100;GermlineStatus=Germline_DB;EreppoLine=6289	GT:SQ:AD:AF:F1R2:F2R1:DP:SB:MB	0/1:99.99:5000,5000:0.5:2500,2500:2500,2500:10000:5000,5000,5000,5000:5000,5000,5000,5000
chr10	14950695	.	G	A	.	PASS	DP=10000;MQ=60;FractionInformativeReads=1;AQ=100;GermlineStatus=Germline_DB;EreppoLine=6135	GT:SQ:AD:AF:F1R2:F2R1:DP:SB:MB	0/1:99.99:5000,5000:0.5:2500,2500:2500,2500:10000:5000,5000,5000,5000:5000,5000,5000,5000
chr10	14950816	.	GTA	GTATA	.	PASS	DP=10000;MQ=60;FractionInformativeReads=1;AQ=100;GermlineStatus=Germline_DB;EreppoLine=6129	GT:SQ:AD:AF:F1R2:F2R1:DP:SB:MB	0/1:99.99:5000,5000:0.5:2500,2500:2500,2500:10000:5000,5000,5000,5000:5000,5000,5000,5000
chr10	14951152	.	C	T	.	PASS	DP=10000;MQ=60;FractionInformativeReads=1;AQ=100;GermlineStatus=Germline_DB;EreppoLine=7089	GT:SQ:AD:AF:F1R2:F2R1:DP:SB:MB	0/1:99.99:5000,5000:0.5:2500,2500:2500,2500:10000:5000,5000,5000,5000:5000,5000,5000,5000
chr10	14951202	.	T	G	.	PASS	DP=10000;MQ=60;FractionInformativeReads=1;AQ=100;GermlineStatus=Germline_DB;EreppoLine=6339	GT:SQ:AD:AF:F1R2:F2R1:DP:SB:MB	0/1:99.99:5000,5000:0.5:2500,2500:2500,2500:10000:5000,5000,5000,5000:5000,5000,5000,5000
chr10	14961746	.	G	A	.	PASS	DP=10000;MQ=60;FractionInformativeReads=1;AQ=100;GermlineStatus=Germline_DB;EreppoLine=7090	GT:SQ:AD:AF:F1R2:F2R1:DP:SB:MB	0/1:99.99:5000,5000:0.5:2500,2500:2500,2500:10000:5000,5000,5000,5000:5000,5000,5000,5000
chr10	14966869	.	A	T	.	PASS	DP=10000;MQ=60;FractionInformativeReads=1;AQ=100;GermlineStatus=Germline_DB;EreppoLine=6139	GT:SQ:AD:AF:F1R2:F2R1:DP:SB:MB	0/1:99.99:5000,5000:0.5:2500,2500:2500,2500:10000:5000,5000,5000,5000:5000,5000,5000,5000
chr10	14968855	.	G	C	.	PASS	DP=10000;MQ=60;FractionInformativeReads=1;AQ=100;GermlineStatus=Germline_DB;EreppoLine=6131	GT:SQ:AD:AF:F1R2:F2R1:DP:SB:MB	0/1:99.99:5000,5000:0.5:2500,2500:2500,2500:10000:5000,5000,5000,5000:5000,5000,5000,5000
chr10	14974905	.	T	C	.	PASS	DP=10000;MQ=60;FractionInformativeReads=1;AQ=100;GermlineStatus=Germline_DB;EreppoLine=6290	GT:SQ:AD:AF:F1R2:F2R1:DP:SB:MB	0/1:99.99:5000,5000:0.5:2500,2500:2500,2500:10000:5000,5000,5000,5000:5000,5000,5000,5000
chr10	14976423	.	A	T	.	PASS	DP=10000;MQ=60;FractionInformativeReads=1;AQ=100;GermlineStatus=Germline_DB;EreppoLine=6378	GT:SQ:AD:AF:F1R2:F2R1:DP:SB:MB	0/1:99.99:5000,5000:0.5:2500,2500:2500,2500:10000:5000,5000,5000,5000:5000,5000,5000,5000
chr10	14976425	.	C	G	.	PASS	DP=10000;MQ=60;FractionInformativeReads=1;AQ=100;GermlineStatus=Germline_DB;EreppoLine=6540	GT:SQ:AD:AF:F1R2:F2R1:DP:SB:MB	0/1:99.99:5000,5000:0.5:2500,2500:2500,2500:10000:5000,5000,5000,5000:5000,5000,5000,5000
chr10	14976434	.	G	A	.	PASS	DP=10000;MQ=60;FractionInformativeReads=1;AQ=100;GermlineStatus=Germline_DB;EreppoLine=6379	GT:SQ:AD:AF:F1R2:F2R1:DP:SB:MB	0/1:99.99:5000,5000:0.5:2500,2500:2500,2500:10000:5000,5000,5000,5000:5000,5000,5000,5000
chr10	14976443	.	T	A	.	PASS	DP=10000;MQ=60;FractionInformativeReads=1;AQ=100;GermlineStatus=Germline_DB;EreppoLine=6380	GT:SQ:AD:AF:F1R2:F2R1:DP:SB:MB	0/1:99.99:5000,5000:0.5:2500,2500:2500,2500:10000:5000,5000,5000,5000:5000,5000,5000,5000
chr10	14976460	.	G	T	.	PASS	DP=10000;MQ=60;FractionInformativeReads=1;AQ=100;GermlineStatus=Germline_DB;EreppoLine=6541	GT:SQ:AD:AF:F1R2:F2R1:DP:SB:MB	0/1:99.99:5000,5000:0.5:2500,2500:2500,2500:10000:5000,5000,5000,5000:5000,5000,5000,5000
chr10	14976464	.	G	A	.	PASS	DP=10000;MQ=60;FractionInformativeReads=1;AQ=100;GermlineStatus=Germline_DB;EreppoLine=7091	GT:SQ:AD:AF:F1R2:F2R1:DP:SB:MB	0/1:99.99:5000,5000:0.5:2500,2500:2500,2500:10000:5000,5000,5000,5000:5000,5000,5000,5000
chr10	14976467	.	C	T	.	PASS	DP=10000;MQ=60;FractionInformativeReads=1;AQ=100;GermlineStatus=Germline_DB;EreppoLine=6715	GT:SQ:AD:AF:F1R2:F2R1:DP:SB:MB	0/1:99.99:5000,5000:0.5:2500,2500:2500,2500:10000:5000,5000,5000,5000:5000,5000,5000,5000
chr10	14976468	.	T	C	.	PASS	DP=10000;MQ=60;FractionInformativeReads=1;AQ=100;GermlineStatus=Germline_DB;EreppoLine=7092	GT:SQ:AD:AF:F1R2:F2R1:DP:SB:MB	0/1:99.99:5000,5000:0.5:2500,2500:2500,2500:10000:5000,5000,5000,5000:5000,5000,5000,5000
chr10	14976470	.	C	T	.	PASS	DP=10000;MQ=60;FractionInformativeReads=1;AQ=100;GermlineStatus=Germline_DB;EreppoLine=7093	GT:SQ:AD:AF:F1R2:F2R1:DP:SB:MB	0/1:99.99:5000,5000:0.5:2500,2500:2500,2500:10000:5000,5000,5000,5000:5000,5000,5000,5000
chr10	14976471	.	G	A	.	PASS	DP=10000;MQ=60;FractionInformativeReads=1;AQ=100;GermlineStatus=Germline_DB;EreppoLine=7094	GT:SQ:AD:AF:F1R2:F2R1:DP:SB:MB	0/1:99.99:5000,5000:0.5:2500,2500:2500,2500:10000:5000,5000,5000,5000:5000,5000,5000,5000
chr10	14976485	.	C	T	.	PASS	DP=10000;MQ=60;FractionInformativeReads=1;AQ=100;GermlineStatus=Germline_DB;EreppoLine=7095	GT:SQ:AD:AF:F1R2:F2R1:DP:SB:MB	0/1:99.99:5000,5000:0.5:2500,2500:2500,2500:10000:5000,5000,5000,5000:5000,5000,5000,5000
chr10	14976486	.	G	A	.	PASS	DP=10000;MQ=60;FractionInformativeReads=1;AQ=100;GermlineStatus=Germline_DB;EreppoLine=6542	GT:SQ:AD:AF:F1R2:F2R1:DP:SB:MB	0/1:99.99:5000,5000:0.5:2500,2500:2500,2500:10000:5000,5000,5000,5000:5000,5000,5000,5000
chr10	14976493	.	C	A	.	PASS	DP=10000;MQ=60;FractionInformativeReads=1;AQ=100;GermlineStatus=Germline_DB;EreppoLine=7096	GT:SQ:AD:AF:F1R2:F2R1:DP:SB:MB	0/1:99.99:5000,5000:0.5:2500,2500:2500,2500:10000:5000,5000,5000,5000:5000,5000,5000,5000
chr10	14976501	.	C	G	.	PASS	DP=10000;MQ=60;FractionInformativeReads=1;AQ=100;GermlineStatus=Germline_DB;EreppoLine=6543	GT:SQ:AD:AF:F1R2:F2R1:DP:SB:MB	0/1:99.99:5000,5000:0.5:2500,2500:2500,2500:10000:5000,5000,5000,5000:5000,5000,5000,5000
chr10	14976503	.	C	T	.	PASS	DP=10000;MQ=60;FractionInformativeReads=1;AQ=100;GermlineStatus=Germline_DB;EreppoLine=7097	GT:SQ:AD:AF:F1R2:F2R1:DP:SB:MB	0/1:99.99:5000,5000:0.5:2500,2500:2500,2500:10000:5000,5000,5000,5000:5000,5000,5000,5000
chr10	14976507	.	T	A	.	PASS	DP=10000;MQ=60;FractionInformativeReads=1;AQ=100;GermlineStatus=Germline_DB;EreppoLine=7098	GT:SQ:AD:AF:F1R2:F2R1:DP:SB:MB	0/1:99.99:5000,5000:0.5:2500,2500:2500,2500:10000:5000,5000,5000,5000:5000,5000,5000,5000
chr10	14976518	.	T	A	.	PASS	DP=10000;MQ=60;FractionInformativeReads=1;AQ=100;GermlineStatus=Germline_DB;EreppoLine=7099	GT:SQ:AD:AF:F1R2:F2R1:DP:SB:MB	0/1:99.99:5000,5000:0.5:2500,2500:2500,2500:10000:5000,5000,5000,5000:5000,5000,5000,5000
chr10	14976713	.	T	C	.	PASS	DP=10000;MQ=60;FractionInformativeReads=1;AQ=100;GermlineStatus=Germline_DB;EreppoLine=7100	GT:SQ:AD:AF:F1R2:F2R1:DP:SB:MB	0/1:99.99:5000,5000:0.5:2500,2500:2500,2500:10000:5000,5000,5000,5000:5000,5000,5000,5000
chr10	14976717	.	G	C	.	PASS	DP=10000;MQ=60;FractionInformativeReads=1;AQ=100;GermlineStatus=Germline_DB;EreppoLine=6544	GT:SQ:AD:AF:F1R2:F2R1:DP:SB:MB	0/1:99.99:5000,5000:0.5:2500,2500:2500,2500:10000:5000,5000,5000,5000:5000,5000,5000,5000
chr10	14976727	.	G	C	.	PASS	DP=10000;MQ=60;FractionInformativeReads=1;AQ=100;GermlineStatus=Germline_DB;EreppoLine=6132	GT:SQ:AD:AF:F1R2:F2R1:DP:SB:MB	0/1:99.99:5000,5000:0.5:2500,2500:2500,2500:10000:5000,5000,5000,5000:5000,5000,5000,5000
chr10	14976730	.	T	C	.	PASS	DP=10000;MQ=60;FractionInformativeReads=1;AQ=100;GermlineStatus=Germline_DB;EreppoLine=7101	GT:SQ:AD:AF:F1R2:F2R1:DP:SB:MB	0/1:99.99:5000,5000:0.5:2500,2500:2500,2500:10000:5000,5000,5000,5000:5000,5000,5000,5000
chr10	14976749	.	A	C	.	PASS	DP=10000;MQ=60;FractionInformativeReads=1;AQ=100;GermlineStatus=Germline_DB;EreppoLine=7102	GT:SQ:AD:AF:F1R2:F2R1:DP:SB:MB	0/1:99.99:5000,5000:0.5:2500,2500:2500,2500:10000:5000,5000,5000,5000:5000,5000,5000,5000
chr10	14976755	.	C	T	.	PASS	DP=10000;MQ=60;FractionInformativeReads=1;AQ=100;GermlineStatus=Germline_DB;EreppoLine=7103	GT:SQ:AD:AF:F1R2:F2R1:DP:SB:MB	0/1:99.99:5000,5000:0.5:2500,2500:2500,2500:10000:5000,5000,5000,5000:5000,5000,5000,5000
chr10	14976764	.	T	A	.	PASS	DP=10000;MQ=60;FractionInformativeReads=1;AQ=100;GermlineStatus=Germline_DB;EreppoLine=7104	GT:SQ:AD:AF:F1R2:F2R1:DP:SB:MB	0/1:99.99:5000,5000:0.5:2500,2500:2500,2500:10000:5000,5000,5000,5000:5000,5000,5000,5000
chr10	14976769	.	T	G	.	PASS	DP=10000;MQ=60;FractionInformativeReads=1;AQ=100;GermlineStatus=Germline_DB;EreppoLine=7105	GT:SQ:AD:AF:F1R2:F2R1:DP:SB:MB	0/1:99.99:5000,5000:0.5:2500,2500:2500,2500:10000:5000,5000,5000,5000:5000,5000,5000,5000
chr10	14977469	.	C	A	.	PASS	DP=10000;MQ=60;FractionInformativeReads=1;AQ=100;GermlineStatus=Germline_DB;EreppoLine=7106	GT:SQ:AD:AF:F1R2:F2R1:DP:SB:MB	0/1:99.99:5000,5000:0.5:2500,2500:2500,2500:10000:5000,5000,5000,5000:5000,5000,5000,5000
chr10	14977469	.	C	T	.	PASS	DP=10000;MQ=60;FractionInformativeReads=1;AQ=100;GermlineStatus=Germline_DB;EreppoLine=6136	GT:SQ:AD:AF:F1R2:F2R1:DP:SB:MB	0/1:99.99:5000,5000:0.5:2500,2500:2500,2500:10000:5000,5000,5000,5000:5000,5000,5000,5000
chr10	14977490	.	T	C	.	PASS	DP=10000;MQ=60;FractionInformativeReads=1;AQ=100;GermlineStatus=Germline_DB;EreppoLine=7107	GT:SQ:AD:AF:F1R2:F2R1:DP:SB:MB	0/1:99.99:5000,5000:0.5:2500,2500:2500,2500:10000:5000,5000,5000,5000:5000,5000,5000,5000
chr10	14977503	.	T	G	.	PASS	DP=10000;MQ=60;FractionInformativeReads=1;AQ=100;GermlineStatus=Germline_DB;EreppoLine=7108	GT:SQ:AD:AF:F1R2:F2R1:DP:SB:MB	0/1:99.99:5000,5000:0.5:2500,2500:2500,2500:10000:5000,5000,5000,5000:5000,5000,5000,5000
chr10	14977507	.	G	A	.	PASS	DP=10000;MQ=60;FractionInformativeReads=1;AQ=100;GermlineStatus=Germline_DB;EreppoLine=6716	GT:SQ:AD:AF:F1R2:F2R1:DP:SB:MB	0/1:99.99:5000,5000:0.5:2500,2500:2500,2500:10000:5000,5000,5000,5000:5000,5000,5000,5000
chr10	14977520	.	C	T	.	PASS	DP=10000;MQ=60;FractionInformativeReads=1;AQ=100;GermlineStatus=Germline_DB;EreppoLine=6130	GT:SQ:AD:AF:F1R2:F2R1:DP:SB:MB	0/1:99.99:5000,5000:0.5:2500,2500:2500,2500:10000:5000,5000,5000,5000:5000,5000,5000,5000
chr10	14978543	.	G	C	.	PASS	DP=10000;MQ=60;FractionInformativeReads=1;AQ=100;GermlineStatus=Germline_DB;EreppoLine=6545	GT:SQ:AD:AF:F1R2:F2R1:DP:SB:MB	0/1:99.99:5000,5000:0.5:2500,2500:2500,2500:10000:5000,5000,5000,5000:5000,5000,5000,5000
chr10	14978547	.	C	A	.	PASS	DP=10000;MQ=60;FractionInformativeReads=1;AQ=100;GermlineStatus=Germline_DB;EreppoLine=6546	GT:SQ:AD:AF:F1R2:F2R1:DP:SB:MB	0/1:99.99:5000,5000:0.5:2500,2500:2500,2500:10000:5000,5000,5000,5000:5000,5000,5000,5000
chr10	14978549	.	G	A	.	PASS	DP=10000;MQ=60;FractionInformativeReads=1;AQ=100;GermlineStatus=Germline_DB;EreppoLine=6381	GT:SQ:AD:AF:F1R2:F2R1:DP:SB:MB	0/1:99.99:5000,5000:0.5:2500,2500:2500,2500:10000:5000,5000,5000,5000:5000,5000,5000,5000
chr10	14978553	.	A	G	.	PASS	DP=10000;MQ=60;FractionInformativeReads=1;AQ=100;GermlineStatus=Germline_DB;EreppoLine=6133	GT:SQ:AD:AF:F1R2:F2R1:DP:SB:MB	0/1:99.99:5000,5000:0.5:2500,2500:2500,2500:10000:5000,5000,5000,5000:5000,5000,5000,5000
chr10	14978580	.	C	T	.	PASS	DP=10000;MQ=60;FractionInformativeReads=1;AQ=100;GermlineStatus=Germline_DB;EreppoLine=6382	GT:SQ:AD:AF:F1R2:F2R1:DP:SB:MB	0/1:99.99:5000,5000:0.5:2500,2500:2500,2500:10000:5000,5000,5000,5000:5000,5000,5000,5000
chr10	14978584	.	C	G	.	PASS	DP=10000;MQ=60;FractionInformativeReads=1;AQ=100;GermlineStatus=Germline_DB;EreppoLine=6383	GT:SQ:AD:AF:F1R2:F2R1:DP:SB:MB	0/1:99.99:5000,5000:0.5:2500,2500:2500,2500:10000:5000,5000,5000,5000:5000,5000,5000,5000
chr10	14978589	.	C	T	.	PASS	DP=10000;MQ=60;FractionInformativeReads=1;AQ=100;GermlineStatus=Germline_DB;EreppoLine=6384	GT:SQ:AD:AF:F1R2:F2R1:DP:SB:MB	0/1:99.99:5000,5000:0.5:2500,2500:2500,2500:10000:5000,5000,5000,5000:5000,5000,5000,5000
chr10	14981824	.	A	G	.	PASS	DP=10000;MQ=60;FractionInformativeReads=1;AQ=100;GermlineStatus=Germline_DB;EreppoLine=7109	GT:SQ:AD:AF:F1R2:F2R1:DP:SB:MB	0/1:99.99:5000,5000:0.5:2500,2500:2500,2500:10000:5000,5000,5000,5000:5000,5000,5000,5000
chr10	14981834	.	G	T	.	PASS	DP=10000;MQ=60;FractionInformativeReads=1;AQ=100;GermlineStatus=Germline_DB;EreppoLine=6385	GT:SQ:AD:AF:F1R2:F2R1:DP:SB:MB	0/1:99.99:5000,5000:0.5:2500,2500:2500,2500:10000:5000,5000,5000,5000:5000,5000,5000,5000
chr10	14981839	.	C	G	.	PASS	DP=10000;MQ=60;FractionInformativeReads=1;AQ=100;GermlineStatus=Germline_DB;EreppoLine=6386	GT:SQ:AD:AF:F1R2:F2R1:DP:SB:MB	0/1:99.99:5000,5000:0.5:2500,2500:2500,2500:10000:5000,5000,5000,5000:5000,5000,5000,5000
chr10	14981850	.	T	C	.	PASS	DP=10000;MQ=60;FractionInformativeReads=1;AQ=100;GermlineStatus=Germline_DB;EreppoLine=6387	GT:SQ:AD:AF:F1R2:F2R1:DP:SB:MB	0/1:99.99:5000,5000:0.5:2500,2500:2500,2500:10000:5000,5000,5000,5000:5000,5000,5000,5000
chr10	14981853	.	C	T	.	PASS	DP=10000;MQ=60;FractionInformativeReads=1;AQ=100;GermlineStatus=Germline_DB;EreppoLine=6388	GT:SQ:AD:AF:F1R2:F2R1:DP:SB:MB	0/1:99.99:5000,5000:0.5:2500,2500:2500,2500:10000:5000,5000,5000,5000:5000,5000,5000,5000
chr10	14981864	.	G	C	.	PASS	DP=10000;MQ=60;FractionInformativeReads=1;AQ=100;GermlineStatus=Germline_DB;EreppoLine=6389	GT:SQ:AD:AF:F1R2:F2R1:DP:SB:MB	0/1:99.99:5000,5000:0.5:2500,2500:2500,2500:10000:5000,5000,5000,5000:5000,5000,5000,5000
chr10	14981868	.	T	C	.	PASS	DP=10000;MQ=60;FractionInformativeReads=1;AQ=100;GermlineStatus=Germline_DB;EreppoLine=6390	GT:SQ:AD:AF:F1R2:F2R1:DP:SB:MB	0/1:99.99:5000,5000:0.5:2500,2500:2500,2500:10000:5000,5000,5000,5000:5000,5000,5000,5000
chr10	14981868	.	T	G	.	PASS	DP=10000;MQ=60;FractionInformativeReads=1;AQ=100;GermlineStatus=Germline_DB;EreppoLine=6391	GT:SQ:AD:AF:F1R2:F2R1:DP:SB:MB	0/1:99.99:5000,5000:0.5:2500,2500:2500,2500:10000:5000,5000,5000,5000:5000,5000,5000,5000
chr10	14981869	.	C	G	.	PASS	DP=10000;MQ=60;FractionInformativeReads=1;AQ=100;GermlineStatus=Germline_DB;EreppoLine=6140	GT:SQ:AD:AF:F1R2:F2R1:DP:SB:MB	0/1:99.99:5000,5000:0.5:2500,2500:2500,2500:10000:5000,5000,5000,5000:5000,5000,5000,5000
chr10	14987105	.	A	G	.	PASS	DP=10000;MQ=60;FractionInformativeReads=1;AQ=100;GermlineStatus=Germline_DB;EreppoLine=6392	GT:SQ:AD:AF:F1R2:F2R1:DP:SB:MB	0/1:99.99:5000,5000:0.5:2500,2500:2500,2500:10000:5000,5000,5000,5000:5000,5000,5000,5000
chr10	14987108	.	C	T	.	PASS	DP=10000;MQ=60;FractionInformativeReads=1;AQ=100;GermlineStatus=Germline_DB;EreppoLine=8604	GT:SQ:AD:AF:F1R2:F2R1:DP:SB:MB	0/1:99.99:5000,5000:0.5:2500,2500:2500,2500:10000:5000,5000,5000,5000:5000,5000,5000,5000
chr10	14987109	.	G	A	.	PASS	DP=10000;MQ=60;FractionInformativeReads=1;AQ=100;GermlineStatus=Germline_DB;EreppoLine=6259	GT:SQ:AD:AF:F1R2:F2R1:DP:SB:MB	0/1:99.99:5000,5000:0.5:2500,2500:2500,2500:10000:5000,5000,5000,5000:5000,5000,5000,5000
chr10	14987123	.	C	G	.	PASS	DP=10000;MQ=60;FractionInformativeReads=1;AQ=100;GermlineStatus=Germline_DB;EreppoLine=6253	GT:SQ:AD:AF:F1R2:F2R1:DP:SB:MB	0/1:99.99:5000,5000:0.5:2500,2500:2500,2500:10000:5000,5000,5000,5000:5000,5000,5000,5000
chr10	14987138	.	G	A	.	PASS	DP=10000;MQ=60;FractionInformativeReads=1;AQ=100;GermlineStatus=Germline_DB;EreppoLine=6393	GT:SQ:AD:AF:F1R2:F2R1:DP:SB:MB	0/1:99.99:5000,5000:0.5:2500,2500:2500,2500:10000:5000,5000,5000,5000:5000,5000,5000,5000
chr10	14987144	.	A	T	.	PASS	DP=10000;MQ=60;FractionInformativeReads=1;AQ=100;GermlineStatus=Germline_DB;EreppoLine=6260	GT:SQ:AD:AF:F1R2:F2R1:DP:SB:MB	0/1:99.99:5000,5000:0.5:2500,2500:2500,2500:10000:5000,5000,5000,5000:5000,5000,5000,5000
chr10	14987156	.	G	A	.	PASS	DP=10000;MQ=60;FractionInformativeReads=1;AQ=100;GermlineStatus=Germline_DB;EreppoLine=6137	GT:SQ:AD:AF:F1R2:F2R1:DP:SB:MB	0/1:99.99:5000,5000:0.5:2500,2500:2500,2500:10000:5000,5000,5000,5000:5000,5000,5000,5000
chr10	14987169	.	A	G	.	PASS	DP=10000;MQ=60;FractionInformativeReads=1;AQ=100;GermlineStatus=Germline_DB;EreppoLine=6394	GT:SQ:AD:AF:F1R2:F2R1:DP:SB:MB	0/1:99.99:5000,5000:0.5:2500,2500:2500,2500:10000:5000,5000,5000,5000:5000,5000,5000,5000
chr10	14987170	.	G	T	.	PASS	DP=10000;MQ=60;FractionInformativeReads=1;AQ=100;GermlineStatus=Germline_DB;EreppoLine=6261	GT:SQ:AD:AF:F1R2:F2R1:DP:SB:MB	0/1:99.99:5000,5000:0.5:2500,2500:2500,2500:10000:5000,5000,5000,5000:5000,5000,5000,5000
chr10	14987181	.	C	A	.	PASS	DP=10000;MQ=60;FractionInformativeReads=1;AQ=100;GermlineStatus=Germline_DB;EreppoLine=6138	GT:SQ:AD:AF:F1R2:F2R1:DP:SB:MB	0/1:99.99:5000,5000:0.5:2500,2500:2500,2500:10000:5000,5000,5000,5000:5000,5000,5000,5000
chr10	14991033	.	A	C	.	PASS	DP=10000;MQ=60;FractionInformativeReads=1;AQ=100;GermlineStatus=Germline_DB;EreppoLine=6254	GT:SQ:AD:AF:F1R2:F2R1:DP:SB:MB	0/1:99.99:5000,5000:0.5:2500,2500:2500,2500:10000:5000,5000,5000,5000:5000,5000,5000,5000
chr10	14991056	.	A	T	.	PASS	DP=10000;MQ=60;FractionInformativeReads=1;AQ=100;GermlineStatus=Germline_DB;EreppoLine=6255	GT:SQ:AD:AF:F1R2:F2R1:DP:SB:MB	0/1:99.99:5000,5000:0.5:2500,2500:2500,2500:10000:5000,5000,5000,5000:5000,5000,5000,5000
chr10	14991059	.	G	A	.	PASS	DP=10000;MQ=60;FractionInformativeReads=1;AQ=100;GermlineStatus=Germline_DB;EreppoLine=6256	GT:SQ:AD:AF:F1R2:F2R1:DP:SB:MB	0/1:99.99:5000,5000:0.5:2500,2500:2500,2500:10000:5000,5000,5000,5000:5000,5000,5000,5000
chr10	14991065	.	G	T	.	PASS	DP=10000;MQ=60;FractionInformativeReads=1;AQ=100;GermlineStatus=Germline_DB;EreppoLine=6257	GT:SQ:AD:AF:F1R2:F2R1:DP:SB:MB	0/1:99.99:5000,5000:0.5:2500,2500:2500,2500:10000:5000,5000,5000,5000:5000,5000,5000,5000
chr10	14995900	.	C	A	.	PASS	DP=10000;MQ=60;FractionInformativeReads=1;AQ=100;GermlineStatus=Germline_DB;EreppoLine=6258	GT:SQ:AD:AF:F1R2:F2R1:DP:SB:MB	0/1:99.99:5000,5000:0.5:2500,2500:2500,2500:10000:5000,5000,5000,5000:5000,5000,5000,5000
chr10	14995904	.	T	C	.	PASS	DP=10000;MQ=60;FractionInformativeReads=1;AQ=100;GermlineStatus=Germline_DB;EreppoLine=6547	GT:SQ:AD:AF:F1R2:F2R1:DP:SB:MB	0/1:99.99:5000,5000:0.5:2500,2500:2500,2500:10000:5000,5000,5000,5000:5000,5000,5000,5000
chr10	14995907	.	G	C	.	PASS	DP=10000;MQ=60;FractionInformativeReads=1;AQ=100;GermlineStatus=Germline_DB;EreppoLine=6262	GT:SQ:AD:AF:F1R2:F2R1:DP:SB:MB	0/1:99.99:5000,5000:0.5:2500,2500:2500,2500:10000:5000,5000,5000,5000:5000,5000,5000,5000
chr10	14995913	.	G	A	.	PASS	DP=10000;MQ=60;FractionInformativeReads=1;AQ=100;GermlineStatus=Germline_DB;EreppoLine=6548	GT:SQ:AD:AF:F1R2:F2R1:DP:SB:MB	0/1:99.99:5000,5000:0.5:2500,2500:2500,2500:10000:5000,5000,5000,5000:5000,5000,5000,5000
chr10	14995915	.	G	A	.	PASS	DP=10000;MQ=60;FractionInformativeReads=1;AQ=100;GermlineStatus=Germline_DB;EreppoLine=6264	GT:SQ:AD:AF:F1R2:F2R1:DP:SB:MB	0/1:99.99:5000,5000:0.5:2500,2500:2500,2500:10000:5000,5000,5000,5000:5000,5000,5000,5000
chr10	14995915	.	G	C	.	PASS	DP=10000;MQ=60;FractionInformativeReads=1;AQ=100;GermlineStatus=Germline_DB;EreppoLine=6263	GT:SQ:AD:AF:F1R2:F2R1:DP:SB:MB	0/1:99.99:5000,5000:0.5:2500,2500:2500,2500:10000:5000,5000,5000,5000:5000,5000,5000,5000
chr10	14995928	.	C	G	.	PASS	DP=10000;MQ=60;FractionInformativeReads=1;AQ=100;GermlineStatus=Germline_DB;EreppoLine=6265	GT:SQ:AD:AF:F1R2:F2R1:DP:SB:MB	0/1:99.99:5000,5000:0.5:2500,2500:2500,2500:10000:5000,5000,5000,5000:5000,5000,5000,5000
chr10	14995953	.	G	T	.	PASS	DP=10000;MQ=60;FractionInformativeReads=1;AQ=100;GermlineStatus=Germline_DB;EreppoLine=6266	GT:SQ:AD:AF:F1R2:F2R1:DP:SB:MB	0/1:99.99:5000,5000:0.5:2500,2500:2500,2500:10000:5000,5000,5000,5000:5000,5000,5000,5000
chr10	14995957	.	C	T	.	PASS	DP=10000;MQ=60;FractionInformativeReads=1;AQ=100;GermlineStatus=Germline_DB;EreppoLine=6267	GT:SQ:AD:AF:F1R2:F2R1:DP:SB:MB	0/1:99.99:5000,5000:0.5:2500,2500:2500,2500:10000:5000,5000,5000,5000:5000,5000,5000,5000
chr10	14995960	.	T	C	.	PASS	DP=10000;MQ=60;FractionInformativeReads=1;AQ=100;GermlineStatus=Germline_DB;EreppoLine=6717	GT:SQ:AD:AF:F1R2:F2R1:DP:SB:MB	0/1:99.99:5000,5000:0.5:2500,2500:2500,2500:10000:5000,5000,5000,5000:5000,5000,5000,5000
chr10	14995963	.	A	G	.	PASS	DP=10000;MQ=60;FractionInformativeReads=1;AQ=100;GermlineStatus=Germline_DB;EreppoLine=6134	GT:SQ:AD:AF:F1R2:F2R1:DP:SB:MB	0/1:99.99:5000,5000:0.5:2500,2500:2500,2500:10000:5000,5000,5000,5000:5000,5000,5000,5000
chr10	14995969	.	A	C	.	PASS	DP=10000;MQ=60;FractionInformativeReads=1;AQ=100;GermlineStatus=Germline_DB;EreppoLine=6719	GT:SQ:AD:AF:F1R2:F2R1:DP:SB:MB	0/1:99.99:5000,5000:0.5:2500,2500:2500,2500:10000:5000,5000,5000,5000:5000,5000,5000,5000
chr10	14995969	.	A	G	.	PASS	DP=10000;MQ=60;FractionInformativeReads=1;AQ=100;GermlineStatus=Germline_DB;EreppoLine=6718	GT:SQ:AD:AF:F1R2:F2R1:DP:SB:MB	0/1:99.99:5000,5000:0.5:2500,2500:2500,2500:10000:5000,5000,5000,5000:5000,5000,5000,5000
chr10	14995976	.	G	A	.	PASS	DP=10000;MQ=60;FractionInformativeReads=1;AQ=100;GermlineStatus=Germline_DB;EreppoLine=6720	GT:SQ:AD:AF:F1R2:F2R1:DP:SB:MB	0/1:99.99:5000,5000:0.5:2500,2500:2500,2500:10000:5000,5000,5000,5000:5000,5000,5000,5000
chr10	14995985	.	C	T	.	PASS	DP=10000;MQ=60;FractionInformativeReads=1;AQ=100;GermlineStatus=Germline_DB;EreppoLine=6721	GT:SQ:AD:AF:F1R2:F2R1:DP:SB:MB	0/1:99.99:5000,5000:0.5:2500,2500:2500,2500:10000:5000,5000,5000,5000:5000,5000,5000,5000
chr10	14995986	.	C	T	.	PASS	DP=10000;MQ=60;FractionInformativeReads=1;AQ=100;GermlineStatus=Germline_DB;EreppoLine=6722	GT:SQ:AD:AF:F1R2:F2R1:DP:SB:MB	0/1:99.99:5000,5000:0.5:2500,2500:2500,2500:10000:5000,5000,5000,5000:5000,5000,5000,5000
chr10	14995993	.	C	T	.	PASS	DP=10000;MQ=60;FractionInformativeReads=1;AQ=100;GermlineStatus=Germline_DB;EreppoLine=6723	GT:SQ:AD:AF:F1R2:F2R1:DP:SB:MB	0/1:99.99:5000,5000:0.5:2500,2500:2500,2500:10000:5000,5000,5000,5000:5000,5000,5000,5000
chr10	14995997	.	C	G	.	PASS	DP=10000;MQ=60;FractionInformativeReads=1;AQ=100;GermlineStatus=Germline_DB;EreppoLine=6724	GT:SQ:AD:AF:F1R2:F2R1:DP:SB:MB	0/1:99.99:5000,5000:0.5:2500,2500:2500,2500:10000:5000,5000,5000,5000:5000,5000,5000,5000
chr10	14996008	.	A	G	.	PASS	DP=10000;MQ=60;FractionInformativeReads=1;AQ=100;GermlineStatus=Germline_DB;EreppoLine=6268	GT:SQ:AD:AF:F1R2:F2R1:DP:SB:MB	0/1:99.99:5000,5000:0.5:2500,2500:2500,2500:10000:5000,5000,5000,5000:5000,5000,5000,5000
chr10	73270920	.	A	G	.	PASS	DP=10000;MQ=60;FractionInformativeReads=1;AQ=100;GermlineStatus=Germline_DB;EreppoLine=159	GT:SQ:AD:AF:F1R2:F2R1:DP:SB:MB	0/1:99.99:5000,5000:0.5:2500,2500:2500,2500:10000:5000,5000,5000,5000:5000,5000,5000,5000
chr10	73270973	.	G	A	.	PASS	DP=10000;MQ=60;FractionInformativeReads=1;AQ=100;GermlineStatus=Germline_DB;EreppoLine=1359	GT:SQ:AD:AF:F1R2:F2R1:DP:SB:MB	0/1:99.99:5000,5000:0.5:2500,2500:2500,2500:10000:5000,5000,5000,5000:5000,5000,5000,5000
chr10	73326547	.	G	A	.	PASS	DP=10000;MQ=60;FractionInformativeReads=1;AQ=100;GermlineStatus=Germline_DB;EreppoLine=4632	GT:SQ:AD:AF:F1R2:F2R1:DP:SB:MB	0/1:99.99:5000,5000:0.5:2500,2500:2500,2500:10000:5000,5000,5000,5000:5000,5000,5000,5000
chr10	73330641	.	C	T	.	PASS	DP=10000;MQ=60;FractionInformativeReads=1;AQ=100;GermlineStatus=Germline_DB;EreppoLine=968	GT:SQ:AD:AF:F1R2:F2R1:DP:SB:MB	0/1:99.99:5000,5000:0.5:2500,2500:2500,2500:10000:5000,5000,5000,5000:5000,5000,5000,5000
chr10	73375330	.	G	A	.	PASS	DP=10000;MQ=60;FractionInformativeReads=1;AQ=100;GermlineStatus=Germline_DB;EreppoLine=1699	GT:SQ:AD:AF:F1R2:F2R1:DP:SB:MB	0/1:99.99:5000,5000:0.5:2500,2500:2500,2500:10000:5000,5000,5000,5000:5000,5000,5000,5000
chr10	73437201	.	G	A	.	PASS	DP=10000;MQ=60;FractionInformativeReads=1;AQ=100;GermlineStatus=Germline_DB;EreppoLine=1027	GT:SQ:AD:AF:F1R2:F2R1:DP:SB:MB	0/1:99.99:5000,5000:0.5:2500,2500:2500,2500:10000:5000,5000,5000,5000:5000,5000,5000,5000
chr10	73453990	.	C	T	.	PASS	DP=10000;MQ=60;FractionInformativeReads=1;AQ=100;GermlineStatus=Germline_DB;EreppoLine=1542	GT:SQ:AD:AF:F1R2:F2R1:DP:SB:MB	0/1:99.99:5000,5000:0.5:2500,2500:2500,2500:10000:5000,5000,5000,5000:5000,5000,5000,5000
chr10	73464800	.	G	A	.	PASS	DP=10000;MQ=60;FractionInformativeReads=1;AQ=100;GermlineStatus=Germline_DB;EreppoLine=854	GT:SQ:AD:AF:F1R2:F2R1:DP:SB:MB	0/1:99.99:5000,5000:0.5:2500,2500:2500,2500:10000:5000,5000,5000,5000:5000,5000,5000,5000
chr10	73490271	.	A	G	.	PASS	DP=10000;MQ=60;FractionInformativeReads=1;AQ=100;GermlineStatus=Germline_DB;EreppoLine=736	GT:SQ:AD:AF:F1R2:F2R1:DP:SB:MB	0/1:99.99:5000,5000:0.5:2500,2500:2500,2500:10000:5000,5000,5000,5000:5000,5000,5000,5000
chr10	73492028	.	C	T	.	PASS	DP=10000;MQ=60;FractionInformativeReads=1;AQ=100;GermlineStatus=Germline_DB;EreppoLine=1314	GT:SQ:AD:AF:F1R2:F2R1:DP:SB:MB	0/1:99.99:5000,5000:0.5:2500,2500:2500,2500:10000:5000,5000,5000,5000:5000,5000,5000,5000
chr10	73538009	.	G	A	.	PASS	DP=10000;MQ=60;FractionInformativeReads=1;AQ=100;GermlineStatus=Germline_DB;EreppoLine=988	GT:SQ:AD:AF:F1R2:F2R1:DP:SB:MB	0/1:99.99:5000,5000:0.5:2500,2500:2500,2500:10000:5000,5000,5000,5000:5000,5000,5000,5000
chr10	73550924	.	C	T	.	PASS	DP=10000;MQ=60;FractionInformativeReads=1;AQ=100;GermlineStatus=Germline_DB;EreppoLine=5292	GT:SQ:AD:AF:F1R2:F2R1:DP:SB:MB	0/1:99.99:5000,5000:0.5:2500,2500:2500,2500:10000:5000,5000,5000,5000:5000,5000,5000,5000
chr10	73553299	.	C	T	.	PASS	DP=10000;MQ=60;FractionInformativeReads=1;AQ=100;GermlineStatus=Germline_DB;EreppoLine=635	GT:SQ:AD:AF:F1R2:F2R1:DP:SB:MB	0/1:99.99:5000,5000:0.5:2500,2500:2500,2500:10000:5000,5000,5000,5000:5000,5000,5000,5000
chr10	73558147	.	A	G	.	PASS	DP=10000;MQ=60;FractionInformativeReads=1;AQ=100;GermlineStatus=Germline_DB;EreppoLine=1028	GT:SQ:AD:AF:F1R2:F2R1:DP:SB:MB	0/1:99.99:5000,5000:0.5:2500,2500:2500,2500:10000:5000,5000,5000,5000:5000,5000,5000,5000
chr10	73565943	.	G	A	.	PASS	DP=10000;MQ=60;FractionInformativeReads=1;AQ=100;GermlineStatus=Germline_DB;EreppoLine=1026	GT:SQ:AD:AF:F1R2:F2R1:DP:SB:MB	0/1:99.99:5000,5000:0.5:2500,2500:2500,2500:10000:5000,5000,5000,5000:5000,5000,5000,5000
chr10	73572579	.	C	T	.	PASS	DP=10000;MQ=60;FractionInformativeReads=1;AQ=100;GermlineStatus=Germline_DB;EreppoLine=972	GT:SQ:AD:AF:F1R2:F2R1:DP:SB:MB	0/1:99.99:5000,5000:0.5:2500,2500:2500,2500:10000:5000,5000,5000,5000:5000,5000,5000,5000
chr10	73572580	.	G	A	.	PASS	DP=10000;MQ=60;FractionInformativeReads=1;AQ=100;GermlineStatus=Germline_DB;EreppoLine=732	GT:SQ:AD:AF:F1R2:F2R1:DP:SB:MB	0/1:99.99:5000,5000:0.5:2500,2500:2500,2500:10000:5000,5000,5000,5000:5000,5000,5000,5000
chr10	73572583	.	C	T	.	PASS	DP=10000;MQ=60;FractionInformativeReads=1;AQ=100;GermlineStatus=Germline_DB;EreppoLine=1648	GT:SQ:AD:AF:F1R2:F2R1:DP:SB:MB	0/1:99.99:5000,5000:0.5:2500,2500:2500,2500:10000:5000,5000,5000,5000:5000,5000,5000,5000
chr10	89622915	.	T	C	.	PASS	DP=10000;MQ=60;FractionInformativeReads=1;AQ=100;GermlineStatus=Germline_DB;EreppoLine=111	GT:SQ:AD:AF:F1R2:F2R1:DP:SB:MB	0/1:99.99:5000,5000:0.5:2500,2500:2500,2500:10000:5000,5000,5000,5000:5000,5000,5000,5000
chr10	89623031	.	AAGCCGCAGCAAG	A	.	PASS	DP=10000;MQ=60;FractionInformativeReads=1;AQ=100;GermlineStatus=Germline_DB;EreppoLine=763	GT:SQ:AD:AF:F1R2:F2R1:DP:SB:MB	0/1:99.99:5000,5000:0.5:2500,2500:2500,2500:10000:5000,5000,5000,5000:5000,5000,5000,5000
chr10	89623036	.	G	A	.	PASS	DP=10000;MQ=60;FractionInformativeReads=1;AQ=100;GermlineStatus=Germline_DB;EreppoLine=1257	GT:SQ:AD:AF:F1R2:F2R1:DP:SB:MB	0/1:99.99:5000,5000:0.5:2500,2500:2500,2500:10000:5000,5000,5000,5000:5000,5000,5000,5000
chr10	89623056	.	C	A	.	PASS	DP=10000;MQ=60;FractionInformativeReads=1;AQ=100;GermlineStatus=Germline_DB;EreppoLine=4160	GT:SQ:AD:AF:F1R2:F2R1:DP:SB:MB	0/1:99.99:5000,5000:0.5:2500,2500:2500,2500:10000:5000,5000,5000,5000:5000,5000,5000,5000
chr10	89623056	.	C	T	.	PASS	DP=10000;MQ=60;FractionInformativeReads=1;AQ=100;GermlineStatus=Germline_DB;EreppoLine=84	GT:SQ:AD:AF:F1R2:F2R1:DP:SB:MB	0/1:99.99:5000,5000:0.5:2500,2500:2500,2500:10000:5000,5000,5000,5000:5000,5000,5000,5000
chr10	89623084	.	C	T	.	PASS	DP=10000;MQ=60;FractionInformativeReads=1;AQ=100;GermlineStatus=Germline_DB;EreppoLine=129	GT:SQ:AD:AF:F1R2:F2R1:DP:SB:MB	0/1:99.99:5000,5000:0.5:2500,2500:2500,2500:10000:5000,5000,5000,5000:5000,5000,5000,5000
chr10	89623142	.	C	T	.	PASS	DP=10000;MQ=60;FractionInformativeReads=1;AQ=100;GermlineStatus=Germline_DB;EreppoLine=550	GT:SQ:AD:AF:F1R2:F2R1:DP:SB:MB	0/1:99.99:5000,5000:0.5:2500,2500:2500,2500:10000:5000,5000,5000,5000:5000,5000,5000,5000
chr10	89623167	.	C	G	.	PASS	DP=10000;MQ=60;FractionInformativeReads=1;AQ=100;GermlineStatus=Germline_DB;EreppoLine=112	GT:SQ:AD:AF:F1R2:F2R1:DP:SB:MB	0/1:99.99:5000,5000:0.5:2500,2500:2500,2500:10000:5000,5000,5000,5000:5000,5000,5000,5000
chr10	89623200	.	C	A	.	PASS	DP=10000;MQ=60;FractionInformativeReads=1;AQ=100;GermlineStatus=Germline_DB;EreppoLine=113	GT:SQ:AD:AF:F1R2:F2R1:DP:SB:MB	0/1:99.99:5000,5000:0.5:2500,2500:2500,2500:10000:5000,5000,5000,5000:5000,5000,5000,5000
chr10	89623251	.	G	A	.	PASS	DP=10000;MQ=60;FractionInformativeReads=1;AQ=100;GermlineStatus=Germline_DB;EreppoLine=1037	GT:SQ:AD:AF:F1R2:F2R1:DP:SB:MB	0/1:99.99:5000,5000:0.5:2500,2500:2500,2500:10000:5000,5000,5000,5000:5000,5000,5000,5000
chr10	89623251	.	G	C	.	PASS	DP=10000;MQ=60;FractionInformativeReads=1;AQ=100;GermlineStatus=Germline_DB;EreppoLine=759	GT:SQ:AD:AF:F1R2:F2R1:DP:SB:MB	0/1:99.99:5000,5000:0.5:2500,2500:2500,2500:10000:5000,5000,5000,5000:5000,5000,5000,5000
chr10	89623283	.	C	T	.	PASS	DP=10000;MQ=60;FractionInformativeReads=1;AQ=100;GermlineStatus=Germline_DB;EreppoLine=4155	GT:SQ:AD:AF:F1R2:F2R1:DP:SB:MB	0/1:99.99:5000,5000:0.5:2500,2500:2500,2500:10000:5000,5000,5000,5000:5000,5000,5000,5000
chr10	89623296	.	G	A	.	PASS	DP=10000;MQ=60;FractionInformativeReads=1;AQ=100;GermlineStatus=Germline_DB;EreppoLine=4158	GT:SQ:AD:AF:F1R2:F2R1:DP:SB:MB	0/1:99.99:5000,5000:0.5:2500,2500:2500,2500:10000:5000,5000,5000,5000:5000,5000,5000,5000
chr10	89623317	.	T	C	.	PASS	DP=10000;MQ=60;FractionInformativeReads=1;AQ=100;GermlineStatus=Germline_DB;EreppoLine=559	GT:SQ:AD:AF:F1R2:F2R1:DP:SB:MB	0/1:99.99:5000,5000:0.5:2500,2500:2500,2500:10000:5000,5000,5000,5000:5000,5000,5000,5000
chr10	89623323	.	G	A	.	PASS	DP=10000;MQ=60;FractionInformativeReads=1;AQ=100;GermlineStatus=Germline_DB;EreppoLine=116	GT:SQ:AD:AF:F1R2:F2R1:DP:SB:MB	0/1:99.99:5000,5000:0.5:2500,2500:2500,2500:10000:5000,5000,5000,5000:5000,5000,5000,5000
chr10	89623365	.	G	T	.	PASS	DP=10000;MQ=60;FractionInformativeReads=1;AQ=100;GermlineStatus=Germline_DB;EreppoLine=770	GT:SQ:AD:AF:F1R2:F2R1:DP:SB:MB	0/1:99.99:5000,5000:0.5:2500,2500:2500,2500:10000:5000,5000,5000,5000:5000,5000,5000,5000
chr10	89623390	.	C	T	.	PASS	DP=10000;MQ=60;FractionInformativeReads=1;AQ=100;GermlineStatus=Germline_DB;EreppoLine=1047	GT:SQ:AD:AF:F1R2:F2R1:DP:SB:MB	0/1:99.99:5000,5000:0.5:2500,2500:2500,2500:10000:5000,5000,5000,5000:5000,5000,5000,5000
chr10	89623392	.	C	T	.	PASS	DP=10000;MQ=60;FractionInformativeReads=1;AQ=100;GermlineStatus=Germline_DB;EreppoLine=4154	GT:SQ:AD:AF:F1R2:F2R1:DP:SB:MB	0/1:99.99:5000,5000:0.5:2500,2500:2500,2500:10000:5000,5000,5000,5000:5000,5000,5000,5000
chr10	89623425	.	G	A	.	PASS	DP=10000;MQ=60;FractionInformativeReads=1;AQ=100;GermlineStatus=Germline_DB;EreppoLine=4156	GT:SQ:AD:AF:F1R2:F2R1:DP:SB:MB	0/1:99.99:5000,5000:0.5:2500,2500:2500,2500:10000:5000,5000,5000,5000:5000,5000,5000,5000
chr10	89623428	.	G	C	.	PASS	DP=10000;MQ=60;FractionInformativeReads=1;AQ=100;GermlineStatus=Germline_DB;EreppoLine=126	GT:SQ:AD:AF:F1R2:F2R1:DP:SB:MB	0/1:99.99:5000,5000:0.5:2500,2500:2500,2500:10000:5000,5000,5000,5000:5000,5000,5000,5000
chr10	89623462	.	G	A	.	PASS	DP=10000;MQ=60;FractionInformativeReads=1;AQ=100;GermlineStatus=Germline_DB;EreppoLine=90	GT:SQ:AD:AF:F1R2:F2R1:DP:SB:MB	0/1:99.99:5000,5000:0.5:2500,2500:2500,2500:10000:5000,5000,5000,5000:5000,5000,5000,5000
chr10	89623492	.	G	A	.	PASS	DP=10000;MQ=60;FractionInformativeReads=1;AQ=100;GermlineStatus=Germline_DB;EreppoLine=780	GT:SQ:AD:AF:F1R2:F2R1:DP:SB:MB	0/1:99.99:5000,5000:0.5:2500,2500:2500,2500:10000:5000,5000,5000,5000:5000,5000,5000,5000
chr10	89624218	.	C	G	.	PASS	DP=10000;MQ=60;FractionInformativeReads=1;AQ=100;GermlineStatus=Germline_DB;EreppoLine=117	GT:SQ:AD:AF:F1R2:F2R1:DP:SB:MB	0/1:99.99:5000,5000:0.5:2500,2500:2500,2500:10000:5000,5000,5000,5000:5000,5000,5000,5000
chr10	89624227	.	A	G	.	PASS	DP=10000;MQ=60;FractionInformativeReads=1;AQ=100;GermlineStatus=Germline_DB;EreppoLine=1044	GT:SQ:AD:AF:F1R2:F2R1:DP:SB:MB	0/1:99.99:5000,5000:0.5:2500,2500:2500,2500:10000:5000,5000,5000,5000:5000,5000,5000,5000
chr10	89624236	.	A	G	.	PASS	DP=10000;MQ=60;FractionInformativeReads=1;AQ=100;GermlineStatus=Germline_DB;EreppoLine=5694	GT:SQ:AD:AF:F1R2:F2R1:DP:SB:MB	0/1:99.99:5000,5000:0.5:2500,2500:2500,2500:10000:5000,5000,5000,5000:5000,5000,5000,5000
[truncated: 3,300,107 more chars]
